# Supplementary material for: Comorbidities of HIV infection and health care seeking behavior among HIV infected patients attending public sector healthcare facilities in KwaZulu-Natal: A cross sectional study
Source: PLoS One. 2017 Feb 2;12(2):e0170983. doi: 10.1371/journal.pone.0170983 (PMC5289501; doi:10.1371/journal.pone.0170983)
Supplement: S1 File — (XLSX) [file pone.0170983.s002.xlsx]

## Sheet: Sheet1
Number of patient	CLINIC/ HOSPITAL CODE	Location of clinics	Gender	Age	Marital status	Racial group	Mother tongue	Religion	Level of education	Income level	Name of ARVS	Duration of ART treatment	Other illness beside HIV	if yes,name of disease	Taking Other prescribed medication for other illness beside HIV	If yes, name of medicine	Visit any other doctor in this hospital or elsewhere for HIV condition	Category of doctor visited	Taking other medicine prescribed by doctor or another clinic with ARV medicines	If yes, name of medicine	Visit any other pharmacy for OTC beside ARV pharmacy	if yes, time of visit pharmacy	Reason for visit other pharmacy	Take any other chronic medicines & products from other pharmacy beside ARVs medicines	Name of medicine	For what reason	Take any medicine from indian,chines, homeopathic or other non-african doctor	If yes, name of medicine	Reason for take medicine	Category of CAM doctor visited	Visit any african traditional healer or doctor FOR HIV condition	Use TM/CAM prior to ARV programme	If yes, name of medicine	Reason for take medicine	Use TM/CAM after ARV programme	If yes, name of medicine	Reason for take medicine	Category of African traditional healer or doctor visited prior to ARV programme	Category of African traditional healer or doctor visited after ARV programme	if yes, how often to visit those other categories of healers prior to ARV	if yes, how often to visit those other categories of healers after ARV	Duration on ATM prior to	Duration on TM after ARV programme	Beside treating illness ,for any other reason have visited these category doctors/healer	If yes,name the reason	Ever attended any ancestral ceremony for HIV condition	How does it help	Any side effects for taking ARVS medicines with TM	Name of the side effects
PO11	CMC	Urban	F	41-45	1	1	1	1	3	1	2	4	2	NONE	2	NONE	2	NONE	2	NONE	2	NONE	NONE	2	NONE	NONE	2	NONE	NONE	NONE	1	1	4	8,9	2	NONE	NONE	1	NONE	6	NONE	NONE	NONE	2	NONE	1	FAMILY PRAYER	2	NONE
PO13	CMC	Urban	F	56-60	4	1	1	1	1	1	1	3	1	5	2	NONE	2	NONE	2	NONE	2	NONE	NONE	2	NONE	NONE	2	NONE	NONE	NONE	1	1	4	10	2	NONE	NONE	1	NONE	6	NONE	NONE	NONE	2	NONE	2	NONE	1	18
PO17	CMC	Urban	M	31-35	4	1	1	1	4	1	1	3	2	NONE	2	NONE	2	NONE	2	NONE	2	NONE	NONE	2	NONE	NONE	2	NONE	NONE	NONE	1	1	19	1	2	NONE	NONE	1	NONE	6	NONE	NONE	NONE	2	NONE	2	NONE	2	NONE
PO20	CMC	Urban	F	31-35	4	1	1	1	4	2	4	1	2	NONE	2	NONE	2	NONE	2	NONE	1	4	4	2	NONE	NONE	2	NONE	NONE	NONE	1	1	4	11	2	NONE	NONE	1	NONE	6	NONE	NONE	NONE	2	NONE	2	NONE	2	NONE
PO22	CMC	Urban	M	31-35	4	1	1	1	5	2	1	4	2	NONE	2	NONE	2	NONE	2	NONE	2	NONE	NONE	2	NONE	NONE	2	NONE	NONE	NONE	1	1	NTUMA	GUM INFECTIONS	1	NTUMA	GUM INFECTIONS	1	1	3	3	NONE	TILL PRESENT	1	2	2	NONE	1	19
PO25	CMC	Urban	F	21-25	1	1	1	1	5	2	4	4	2	NONE	2	NONE	2	NONE	2	NONE	1	2	4	1	1	1	2	NONE	NONE	NONE	1	1	19	HEART CONDITION	2	NONE	HER SISTERS CHILD HAD A HEART CONDITION AND THEY WERE RECOMMENDED TO GO TO A SANGOME	1	NONE	6	NONE	NONE	NONE	2	NONE	2	NONE	2	NONE
PO28	CMC	Urban	F	36-40	1	1	1	1	3	1	7	999	1	5	1	26	2	NONE	2	NONE	1	3	4	1	3, 8	3, 8	2	NONE	NONE	NONE	2	2	NONE	NONE	1	13	999	NONE	NONE	NONE	NONE	NONE	NONE	2	NONE	2	NONE	2	NONE
PO32	CMC	Urban	M	26-30	1	1	10	1	3	1	1	999	2	NONE	2	NONE	2	NONE	2	NONE	2	NONE	NONE	2	NONE	NONE	2	NONE	NONE	NONE	2	1	13	999	2	NONE	NONE	NONE	NONE	NONE	NONE	NONE	NONE	2	NONE	2	NONE	2	NONE
PO33	CMC	Urban	F	41-45	1	1	1	1	5	1	1	999	1	5	2	NONE	2	NONE	2	NONE	1	4	4	1	5	5	2	NONE	NONE	NONE	2	1	13	3	2	NONE	NONE	NONE	NONE	NONE	NONE	NONE	NONE	2	NONE	2	NONE	2	NONE
PO35	CMC	Urban	M	26-30	4	1	2	1	7	2	1	2	2	NONE	2	NONE	2	NONE	2	NONE	2	NONE	NONE	2	NONE	NONE	2	NONE	NONE	NONE	1	1	4	7, 12	2	NONE	NONE	1	NONE	5	NONE	NONE	NONE	2	NONE	2	NONE	2	NONE
PO 36	CMC	Urban	F	36-40	1	1	1	5	1	1	1	2	2	NONE	2	NONE	2	NONE	2	NONE	2	NONE	NONE	2	NONE	NONE	2	NONE	NONE	NONE	1	1	4	5	2	NONE	NONE	1	NONE	NONE	NONE	NONE	NONE	2	NONE	2	NONE	2	NONE
PO39	CMC	Urban	M	46-50	4	1	1	11	4	2	4	4	2	NONE	2	NONE	2	NONE	2	NONE	2	NONE	NONE	2	NONE	NONE	2	NONE	NONE	NONE	1	1	UMGWANYANA	1	2	NONE	NONE	1	NONE	5 BEFORE ARVS WHEN HE HAD PROBLEMS	NONE	NONE	NONE	2	NONE	2	NONE	1	20
PO40	CMC	Urban	F	26-30	4	1	1	4	4	1	1	4	2	NONE	2	NONE	2	NONE	2	NONE	2	NONE	NONE	2	NONE	NONE	2	NONE	NONE	NONE	1	1	UMBHEMISO	10	1	UMBHEMISO	10	1	2	3	3	NONE	4	1	2	2	NONE	2	NONE
PO48	CMC	Urban	F	31-35	4	1	2	1	3	2	4	4	2	NONE	2	NONE	2	NONE	2	NONE	2	NONE	NONE	2	NONE	NONE	2	NONE	NONE	NONE	1	1	4	6	2	NONE	NONE	1	NONE	NONE	NONE	NONE	NONE	2	NONE	2	NONE	2	NONE
PO51	CMC	Urban	F	41-45	4	1	2	1	3	1	1	4	1	10	1	12	2	NONE	2	NONE	2	NONE	NONE	2	NONE	NONE	2	NONE	NONE	NONE	1	1	20	3	2	NONE	NONE	1	NONE	NONE	NONE	NONE	NONE	2	NONE	2	NONE	2	NONE
PO52	CMC	Urban	F	26-30	1	1	1	4	4	1	1	999	2	NONE	2	NONE	2	NONE	2	NONE	2	NONE	NONE	2	NONE	NONE	2	NONE	NONE	NONE	2	1	13	999	2	NONE	NONE	NONE	NONE	NONE	NONE	NONE	NONE	2	NONE	2	NONE	2	NONE
PO53	CMC	Urban	F	31-35	1	1	1	4	3	1	6	999	2	NONE	2	NONE	2	NONE	2	NONE	1	3	4	1	9	9	2	NONE	NONE	NONE	2	1	13	999	2	NONE	NONE	NONE	NONE	NONE	NONE	NONE	NONE	2	NONE	2	NONE	2	NONE
PO54	CMC	Urban	M	46-50	5	1	1	1	1	2	1	4	2	NONE	2	NONE	2	NONE	2	NONE	1	3	4	2	NONE	NONE	2	NONE	NONE	NONE	1	1	MGANU	3	2	NONE	NONE	1	NONE	NONE	NONE	NONE	NONE	2	NONE	2	NONE	1	9
PO55	CMC	Urban	M	41-45	2	1	13	2	3	1	1	4	2	NONE	2	NONE	2	NONE	2	NONE	2	NONE	NONE	2	NONE	NONE	2	NONE	NONE	NONE	1	1	15	3	2	NONE	NONE	1	NONE	NONE	NONE	NONE	NONE	2	NONE	2	NONE	2	NONE
PO56	CMC	Urban	F	36-40	5	1	1	1	3	2	999	3	1	5	2	NONE	2	NONE	2	NONE	1	2	2	1	7	7	2	NONE	NONE	NONE	1	1	IZINYAMAZANE	4	1	IZINYAMAZANE	4	2	2, 9	2-TWICE A YEAR AND 6, PASTOR IS ONCE A WEEK	2	NONE	NONE	2	NONE	2	NONE	2	NONE
PO57	CMC	Urban	M	36-40	4	1	2	1	4	1	1	3	1	5	1	24	2	NONE	2	NONE	1	3	4	2	NONE	NONE	2	NONE	NONE	NONE	1	1	MASHIQOLO	3	2	NONE	NONE	2	NONE	7	NONE	NONE	NONE	2	NONE	2	NONE	1	10, 28, 41, 42
PO58	CMC	Urban	F	46-50	1	1	1	1	2	1	1	999	1	1	2	4	2	NONE	2	NONE	1	4	4	2	NONE	NONE	2	NONE	NONE	NONE	1	1	12	13, 14	2	NONE	NONE	999	NONE	NONE	NONE	NONE	NONE	2	NONE	2	NONE	2	NONE
PO59	CMC	Urban	F	31-35	1	1	1	5	5	1	8	999	2	NONE	2	NONE	2	NONE	2	NONE	2	NONE	NONE	2	NONE	NONE	2	NONE	NONE	NONE	1	1	12, 21	2, 14, 15	2	NONE	NONE	999	NONE	NONE	NONE	NONE	NONE	2	NONE	2	NONE	2	NONE
PO60	CMC	Urban	F	36-40	4	1	1	1	4	1	3TC/EFV	4	2	NONE	2	NONE	2	NONE	2	NONE	2	NONE	NONE	2	NONE	NONE	2	NONE	NONE	NONE	1	1	19	FROM 1977-1 9992THEY GOT HERBS FROM THE SANGOMA TO BURY IN THE SAND AND TO MAKE A FENCE AROUND THE HOUSE. IT WAS FOR HEALING AND IT WORKED FOR HER PARENTS	2	NONE	NONE	1	NONE	NONE	NONE	NONE	NONE	2	NONE	2	NONE	1	19
PO61	CMC	Urban	F	26-30	4	1	1	1	4	1	1	3	2	NONE	2	NONE	2	NONE	2	NONE	2	NONE	NONE	2	NONE	NONE	2	NONE	NONE	NONE	1	1	4	STROKE	2	NONE	NONE	1	NONE	NONE	NONE	NONE	NONE	2	NONE	2	NONE	2	NONE
PO62	CMC	Urban	F	31-35	4	1	2	4	2	1	1	3	1	10	2	NONE	1	6	2	NONE	2	NONE	NONE	2	NONE	NONE	2	NONE	NONE	NONE	1	1	ISIWASHO	1	2	NONE	NONE	7	NONE	2	NONE	NONE	NONE	2	NONE	1	BEFORE HIV, ATTENDED ANCESTRAL CEREMONY AND GOT ISIWASHO. VOMITED IT OUT	1	3,4
PO63	CMC	Urban	M	46-50	5	1	1	5	3	2	1	999	1	1, 2	1	4,6	2	NONE	2	NONE	1	3	4	1	CELL FOOD MIXTURE	999	2	NONE	NONE	NONE	2	1	13	999	2	NONE	NONE	NONE	NONE	NONE	NONE	NONE	NONE	2	NONE	2	NONE	2	NONE
PO64	CMC	Urban	F	31-35	4	1	2	2	3	2	1	3	1	1, 2	2	NONE	2	NONE	2	NONE	2	NONE	NONE	2	NONE	NONE	2	NONE	NONE	NONE	1	1	PIMPLE MEDICINE	PIMPLES ON THE FACE	2	NONE	NONE	2	NONE	6	NONE	NONE	NONE	2	NONE	2	NONE	2	NONE
PO65	CMC	Urban	F	41-45	4	1	1	1	4	2	1	4	2	NONE	2	NONE	2	NONE	2	NONE	1	3	4	2	NONE	NONE	2	NONE	NONE	NONE	1	1	4	FOR PREDICTIONS OF THE FUTURE AND FOR THE KNEE	2	NONE	NONE	1, 2	NONE	8	NONE	NONE	NONE	2	NONE	2	NONE	1	8
PO66	CMC	Urban	F	26-30	5	1	1	1	3	1	1	4	2	NONE	2	NONE	2	NONE	2	NONE	1	4	4	1	6, 7, 10	6, 7, 10	2	NONE	NONE	NONE	1	1	4	3	2	NONE	NONE	1	NONE	6	NONE	NONE	NONE	2	NONE	2	NONE	1	4,19,28
PO67	CMC	Urban	M	36-40	5	1	10	1	3	1	1	999	2	NONE	2	NONE	2	NONE	2	NONE	1	2	4	1	11	11	2	NONE	NONE	NONE	1	1	1	16	2	NONE	NONE	1	NONE	NONE	NONE	NONE	NONE	2	NONE	2	NONE	2	NONE
PO68	CMC	Urban	F	18-20	1	1	1	1	3	1	1	4	1	1	1	4, 24	2	NONE	2	NONE	2	NONE	NONE	2	NONE	NONE	2	NONE	NONE	NONE	1	1	MEDICINES FOR STEAMING AND EMETIC	2	2	NONE	NONE	3	NONE	8	NONE	NONE	NONE	2	NONE	2	NONE	2	NONE
PO69	CMC	Urban	F	41-45	4	1	1	1	1	1	1	2	1	1,2	1	1,4,6,8	2	NONE	2	NONE	2	NONE	NONE	2	NONE	NONE	2	NONE	NONE	NONE	1	1	12	2	2	NONE	NONE	3	3	8	NONE	NONE	NONE	2	NONE	2	NONE	2	NONE
PO70	CMC	Urban	F	31-35	4	1	2	1	3	1	1	4	1	5	2	NONE	2	NONE	2	NONE	2	NONE	NONE	2	NONE	NONE	2	NONE	NONE	NONE	1	1	12	2	2	NONE	NONE	3	3	8	8	NONE	4	2	NONE	2	NONE	2	NONE
PO71	CMC	Urban	F	26-30	4	1	1	5	5	1	1	3	1	10	1	35	2	NONE	2	NONE	1	2	4	1	3	3	2	NONE	NONE	NONE	1	1	1	6	2	NONE	NONE	1	NONE	6	NONE	NONE	NONE	2	NONE	2	NONE	1	7, 10, 30
PO72	CMC	Urban	F	56-60	1	1	1	1	1	1	1	4	2	NONE	2	NONE	2	NONE	2	NONE	2	NONE	NONE	2	NONE	NONE	2	NONE	NONE	NONE	1	1	19	2	2	NONE	NONE	2	NONE	NONE	NONE	NONE	NONE	2	NONE	2	NONE	2	NONE
PO73	CMC	Urban	F	56-60	1	1	2	1	3	1	1	4	1	1	1	1, 4	2	NONE	2	NONE	2	NONE	NONE	2	NONE	NONE	2	NONE	NONE	NONE	1	2	NONE	NONE	1	AFRICAN POTATOE MIXTURE	10, 18+AL125	999	NONE	8	NONE	NONE	4	2	NONE	2	NONE	2	NONE
PO74	CMC	Urban	F	31-35	1	1	10	1	3	1	1	999	2	NONE	2	NONE	2	NONE	2	NONE	1	2	999	1	12	12	2	NONE	NONE	NONE	1	1	12	999	1	12	999	999	NONE	999	NONE	NONE	NONE	2	NONE	2	NONE	2	NONE
PO75	CMC	Urban	M	46-50	1	1	1	1	3	1	9	999	1	1	1	1, 4, 5, 9, 27	2	NONE	2	NONE	2	NONE	NONE	2	NONE	NONE	2	NONE	NONE	NONE	1	1	HERBAL MIXTURE	5, 6	1	MSILINGA	BLOOD PRESSURE	999	NONE	NONE	NONE	NONE	NONE	2	NONE	2	NONE	2	NONE
PO76	CMC	Urban	F	36-40	1	1	1	1	4	1	1	999	1	5, 7	1	28	2	NONE	2	NONE	2	NONE	NONE	1	HIV MIXTURE	2	2	NONE	NONE	NONE	1	1	1	12	2	NONE	NONE	999	NONE	5	NONE	NONE	NONE	2	NONE	2	NONE	2	NONE
PO77	CMC	Urban	F	46-50	4	1	1	4	3	2	8	999	2	NONE	2	NONE	2	NONE	2	NONE	2	NONE	NONE	2	NONE	NONE	2	NONE	NONE	NONE	1	1	12	2, 3	2	NONE	NONE	3	NONE	NONE	NONE	NONE	NONE	2	NONE	2	NONE	2	NONE
PO78	CMC	Urban	F	18-20	1	1	1	1	2	1	1	999	1	1, 13	2	1, 4, 5	2	NONE	2	NONE	1	2	4	1	13	13	1	TEABAGS	WATERY EYE	10	1	1	12	1	2	NONE	NONE	999	NONE	999	NONE	NONE	NONE	2	NONE	2	NONE	2	NONE
PO79	CMC	Urban	M	41-45	1	1	1	1	3	1	1	999	2	NONE	2	NONE	2	NONE	2	NONE	1	4	4	1	RETROVENA MIXTURE	PILES	2	NONE	NONE	NONE	1	1	22	999	2	NONE	NONE	999	NONE	999	NONE	NONE	NONE	2	NONE	2	NONE	2	NONE
PO80	CMC	Urban	F	31-35	1	1	1	4	3	1	14	4	1	5	2	NONE	2	NONE	2	NONE	2	NONE	NONE	2	NONE	NONE	2	NONE	NONE	NONE	1	1	12	999	1	12	999	3	NONE	4	NONE	NONE	NONE	2	NONE	2	NONE	2	NONE
PO81	CMC	Urban	F	26-30	4	1	1	5	7	1	1	3	2	NONE	2	NONE	2	NONE	2	NONE	2	NONE	NONE	2	NONE	NONE	2	NONE	NONE	NONE	1	1	12	999	1	12	999	3	NONE	4	NONE	NONE	NONE	2	NONE	2	NONE	2	NONE
PO82	CMC	Urban	F	31-35	4	1	2	4	4	1	3	4	1	5	2	NONE	2	NONE	2	NONE	2	NONE	NONE	2	NONE	NONE	2	NONE	NONE	NONE	1	1	4	SHINGLES	1	12	2		NONE	999	999	NONE	4	2	NONE	2	NONE	2	NONE
PO83	CMC	Urban	F	36-40	5	1	1	1	3	1	1	999	1	5	2	NONE	2	NONE	2	NONE	2	NONE	NONE	2	NONE	NONE	2	NONE	NONE	NONE	1	1	12	2	1	12	2	999	NONE	999	NONE	NONE	NONE	2	NONE	2	NONE	2	NONE
PO84	CMC	Urban	F	31-35	1	1	10	5	3	2	1	999	1	5	2	NONE	2	NONE	2	NONE	2	NONE	NONE	2	NONE	NONE	2	NONE	NONE	NONE	1	1	1	16	2	NONE	NONE	999	NONE	999	NONE	NONE	NONE	2	NONE	2	NONE	2	NONE
PO85	CMC	Urban	F	41-45	1	1	1	1	3	2	1	999	1	5	2	NONE	2	NONE	2	NONE	1	3	4	1	3, 6	3, 6	2	NONE	NONE	NONE	2	1	13	999	2	NONE	NONE	999	NONE	999	NONE	NONE	NONE	2	NONE	2	NONE	2	NONE
PO86	CMC	Urban	F	36-40	1	1	1	1	3	1	1	999	2	NONE	2	NONE	2	NONE	2	NONE	2	NONE	NONE	2	NONE	NONE	2	NONE	NONE	NONE	2	1	13	999	2	NONE	NONE	999	NONE	999	NONE	NONE	NONE	2	NONE	2	NONE	2	NONE
PO87	CMC	Urban	M	31-35	1	1	1	10	5	2	1	999	2	NONE	2	NONE	2	NONE	2	NONE	2	NONE	NONE	2	NONE	NONE	2	NONE	NONE	NONE	2	1	13	1	2	NONE	NONE	999	NONE	999	NONE	NONE	NONE	2	NONE	2	NONE	2	NONE
PO88	CMC	Urban	F	41-45	1	1	10	1	5	1	1	999	2	NONE	2	NONE	2	NONE	2	NONE	1	3	4	1	2	2	2	NONE	NONE	NONE	2	1	13	999	2	NONE	NONE	999	NONE	999	NONE	NONE	NONE	2	NONE	2	NONE	2	NONE
PO89	CMC	Urban	M	46-50	2	1	1	1	4	2	1	3	2	NONE	2	NONE	2	NONE	2	NONE	2	NONE	NONE	2	NONE	NONE	2	NONE	NONE	NONE	1	1	4	999	2	NONE	NONE	1	NONE	6	NONE	NONE	NONE	2	NONE	2	NONE	2	NONE
PO90	CMC	Urban	M	36-40	1	1	1	1	2	1	1	3	2	NONE	2	NONE	2	NONE	2	NONE	2	NONE	NONE	2	NONE	NONE	2	NONE	NONE	NONE	1	1	4	3	2	NONE	NONE	1	NONE	6	NONE	NONE	NONE	2	NONE	2	NONE	2	NONE
PO91	CMC	Urban	F	26-30	4	1	2	1	3	2	1	3	2	NONE	2	NONE	2	NONE	2	NONE	2	NONE	NONE	2	NONE	NONE	2	NONE	NONE	NONE	1	1	4	10	2	NONE	NONE	1	NONE	6	NONE	NONE	NONE	2	NONE	2	NONE	1	8
PO92	CMC	Urban	F	46-50	5	1	1	5	1	1	15	999	1	1	1	1, 4	2	NONE	2	NONE	2	NONE	NONE	2	NONE	NONE	2	NONE	NONE	NONE	2	1	SALTY WATER AND HERBS FROM YELLOW FLOWER	999	2	NONE	NONE	999	NONE	999	NONE	NONE	NONE	2	NONE	2	NONE	2	NONE
PO93	CMC	Urban	F	51-55	1	1	1	1	1	1	9	999	1	1	1	1, 4	2	NONE	2	NONE	1	2	4	1	11	11	2	NONE	NONE	NONE	2	1	13	CEREMONY FOR TEENAGERS	2	NONE	NONE	999	NONE	999	NONE	NONE	NONE	2	NONE	2	NONE	2	NONE
PO94	CMC	Urban	F	26-30	4	1	2	4	2	1	1	4	1	1	1	4	2	NONE	2	NONE	2	NONE	NONE	2	NONE	NONE	2	NONE	NONE	NONE	1	1	12	2	1	12	2	3	3	4	NONE	NONE	NONE	2	NONE	2	NONE	2	NONE
PO96	CMC	Urban	F	51-55	2	1	1	1	4	1	1	4	2	NONE	2	NONE	2	NONE	2	NONE	2	NONE	NONE	2	NONE	NONE	2	NONE	NONE	NONE	1	1	4	7	2	NONE	NONE	1	NONE	6	NONE	NONE	NONE	2	NONE	2	NONE	1	4
PO97	CMC	Urban	M	36-40	4	1	1	1	3	2	1	3	2	NONE	2	NONE	2	NONE	2	NONE	2	NONE	NONE	2	NONE	NONE	2	NONE	NONE	NONE	1	1	12	999	1	12	999	1	1	2	2	NONE	3	2	NONE	2	NONE	2	NONE
PO98	CMC	Urban	M	31-35	4	1	1	1	4	2	4	2	2	NONE	2	NONE	2	NONE	2	NONE	2	NONE	NONE	2	NONE	NONE	2	NONE	NONE	NONE	1	1	4	7	2	NONE	NONE	1	NONE	6	NONE	NONE	NONE	2	NONE	2	NONE	1	26
PO999	CMC	Urban	F	31-35	1	1	1	5	3	2	7	5	2	NONE	2	NONE	2	NONE	2	NONE	1	2	4	1	14	14	2	NONE	NONE	NONE	1	1	INCENSE	999	2	NONE	NONE	999	NONE	999	NONE	NONE	NONE	2	NONE	2	NONE	2	NONE
PO100	CMC	Urban	F	21-25	1	1	10	1	3	1	1	999	2	NONE	2	NONE	2	NONE	2	NONE	2	NONE	NONE	2	NONE	NONE	2	NONE	NONE	NONE	1	1	12	999	1	12	999	999	999	999	NONE	NONE	NONE	2	NONE	2	NONE	2	NONE
PO101	CMC	Urban	F	41-45	1	1	1	1	3	1	1	999	1	11	2	NONE	2	NONE	2	NONE	1	3	4	2	NONE	NONE	2	NONE	NONE	NONE	1	1	PHYTOMED TEABAGS AND PYTOMED PILLS	999	2	NONE	NONE	999	NONE	999	NONE	NONE	NONE	2	NONE	2	NONE	2	NONE
PO102	CMC	Urban	F	56-60	2	1	1	5	5	2	2	999	1	1, 5	1	1, 4	2	NONE	2	NONE	1	3	4	1	14	14	2	NONE	NONE	NONE	2	1	GUMTREE EXTRACT	999	1	GUMTREE EXTRACT	999	NONE	NONE	NONE	NONE	NONE	NONE	2	NONE	2	NONE	2	NONE
PO103	CMC	Urban	F	26-30	4	1	1	1	4	2	1	3	2	NONE	2	NONE	2	NONE	2	NONE	1	5	NONE	2	NONE	NONE	2	NONE	NONE	NONE	1	1	KHIPHA NYANGO AND HOLY WATER	10	2	NONE	NONE	NONE	NONE	NONE	NONE	NONE	NONE	2	NONE	2	NONE	2	NONE
PO104	CMC	Urban	F	41-45	2	1	1	1	5	1	1	999	2	NONE	2	NONE	2	NONE	2	NONE	1	3	4	1	1, 5, 7	1, 5, 7	2	NONE	NONE	NONE	2	1	MGEMANE MAIZE MIXTURE	999	2	NONE	NONE	7	NONE	999	NONE	NONE	NONE	2	NONE	2	NONE	2	NONE
PO105	CMC	Urban	F	36-40	5	1	1	5	3	1	1	3	2	NONE	2	NONE	2	NONE	2	NONE	1	3	4	1	10	10	2	NONE	NONE	NONE	1	1	12	TO PUT IN THE BATH; TOCLEAN DISEASES IN THE BODY AMD TO GET A JOB	2	NONE	NONE	9	NONE	999	NONE	NONE	NONE	2	NONE	2	NONE	1	9
PO106	CMC	Urban	F	36-40	4	1	1	4	1	1	3	4	1	5	2	NONE	2	NONE	2	NONE	2	NONE	NONE	2	NONE	NONE	2	NONE	NONE	NONE	1	1	12	2, 3	1	12	2	999	NONE	999	2	NONE	NONE	2	NONE	2	NONE	2	NONE
PO107	CMC	Urban	F	36-40	4	1	11	1	2	1	1	2	2	NONE	2	NONE	2	NONE	2	NONE	2	NONE	NONE	2	NONE	NONE	2	NONE	NONE	NONE	1	1	19	5, 14	1	12	2	2	3	999	999	NONE	2	2	NONE	2	NONE	2	NONE
PO108	CMC	Urban	F	41-45	4	1	1	4	4	2	1	4	1	5	2	NONE	2	NONE	2	NONE	2	NONE	NONE	2	NONE	NONE	2	NONE	NONE	NONE	1	1	19	5, 14	2	NONE	NONE	2	NONE	999	NONE	NONE	NONE	2	NONE	2	NONE	2	NONE
PO109	CMC	Urban	F	31-35	1	1	1	1	4	2	1	999	1	1	1	4, 23	2	NONE	2	NONE	2	NONE	NONE	2	NONE	NONE	1	MASSAGE AND REFLEXOLOGY ONCE A MONTH	999	7	2	1	13	7	1	12	999	NONE	3	8	9	NONE	999	2	NONE	2	NONE	2	NONE
PO110	CMC	Urban	F	31-35	5	1	1	4	4	1	1	3	2	NONE	1	29, 30	2	NONE	2	NONE	2	NONE	NONE	2	NONE	NONE	2	NONE	NONE	NONE	2	2	NONE	NONE	2	NONE	1	NONE	9	NONE	4	NONE	NONE	2	NONE	2	NONE	2	NONE
PO111	CMC	Urban	F	31-35	5	1	1	7	1	1	1	3	1	5	2	NONE	2	NONE	1	31	2	NONE	NONE	2	NONE	NONE	2	NONE	NONE	NONE	2	2	NONE	NONE	2	NONE	NONE	NONE	NONE	NONE	NONE	NONE	NONE	2	NONE	2	NONE	2	NONE
PO112	CMC	Urban	F	36-40	4	1	1	1	4	2	16	3	2	NONE	2	NONE	2	NONE	2	NONE	2	NONE	NONE	2	NONE	NONE	2	NONE	NONE	NONE	1	2	NONE	NONE	2	NONE	NONE	NONE	NONE	NONE	NONE	NONE	NONE	2	NONE	2	NONE	2	NONE
PO113	CMC	Urban	F	41-45	1	1	1	8	1	2	1	4	1	1	1	1, 4	1	999	1	31	1	4	5	2	NONE	NONE	2	NONE	NONE	NONE	1	1	1	999	1	IZIKHONKWANE	NONE	2	2	999	8	NONE	4	2	NONE	1	IF YOU HAVE A NEW HOME, YOU REPORT THAT	2	NONE
PO114	CMC	Urban	F	56-60	4	1	1	1	3	1	1	999	2	NONE	2	NONE	2	NONE	2	NONE	1	2	5	1	15	15	2	NONE	NONE	NONE	1	2	NONE	NONE	2	NONE	NONE	NONE	NONE	NONE	NONE	NONE	NONE	2	NONE	2	NONE	2	NONE
PO126	CMC	Urban	F	41-45	5	1	1	4	4	1	1	4	2	NONE	2	NONE	2	NONE	2	NONE	2	NONE	NONE	2	NONE	NONE	2	NONE	NONE	NONE	1	1	12	1	1	12	1	9	9	999	999	NONE	NONE	1		2	NONE	2	NONE
PO153	CMC	Urban	F	51-55	1	1	1	1	3	1	1	3	2	NONE	2	NONE	2	NONE	2	NONE	2	NONE	NONE	2	NONE	NONE	1	FOR CONSTIPATION, UNSURE OF NAME, TOOK 2 MANE AND 2 NOCTE	CONSTIPATION	1	2	2	NONE	NONE	2	NONE	NONE	NONE	NONE	NONE	NONE	NONE	NONE	2	NONE	2	NONE	1	4, 9
PO192	CMC	Urban	F	26-30	4	1	1	4	3	1	1	3	2	NONE	2	NONE	2	NONE	2	NONE	2	NONE	NONE	2	NONE	NONE	2	NONE	NONE	NONE	1	1	12	2	1	12	1	3	3	2	2	NONE	3	2	NONE	2	NONE	2	NONE
PO198	CMC	Urban	F	36-40	4	1	1	4	4	999	1	4	1	5	1	1, 4	2	NONE	2	NONE	2	NONE	NONE	2	NONE	NONE	2	NONE	NONE	NONE	1	1	12	2	1	12	1	3	3	999	999	NONE	NONE	2	NONE	2	NONE	2	NONE
PO215	CMC	Urban	F	56-60	5	1	1	1	2	1	1	999	1	7	1	28	2	NONE	2	NONE	1	3	4	1	6	6	2	NONE	NONE	NONE	2	1	14	999	1	14	999	NONE	NONE	NONE	NONE	NONE	NONE	2	NONE	2	NONE	2	NONE
PO217	CMC	Urban	F	36-40	1	1	1	1	3	2	1	999	1	5	2	NONE	2	NONE	2	NONE	2	NONE	NONE	2	NONE	NONE	2	NONE	NONE	NONE	2	2	NONE	NONE	2	NONE	NONE	NONE	NONE	NONE	NONE	NONE	NONE	2	NONE	2	NONE	2	NONE
PO222	CMC	Urban	F	26-30	2	1	1	1	3	1	1	999	2	NONE	2	NONE	2	NONE	2	NONE	2	NONE	NONE	2	NONE	NONE	2	NONE	NONE	NONE	2	1	13	7	2	13	1	10	10	NONE	NONE	NONE	NONE	2	NONE	2	NONE	2	NONE
PO225	CMC	Urban	F	31-35	2	1	1	1	4	2	1	999	2	NONE	2	NONE	2	NONE	2	NONE	2	NONE	NONE	2	NONE	NONE	2	NONE	NONE	NONE	2	2	NONE	NONE	2	13	1	10	10	NONE	NONE	NONE	NONE	2	NONE	2	NONE	2	NONE
PO229	CMC	Urban	F	56-60	1	1	1	1	3	2	1	999	1	1, 6	1	4, 32	2	NONE	2	NONE	1	2	4	1	2, 18, 19	2, 18, 19	2	NONE	NONE	NONE	1	1	12	13, 14	1	12	1	3	3	999	999	NONE	NONE	2	NONE	2	NONE	2	NONE
PO230	CMC	Urban	F	31-35	1	1	1	5	3	1	11	999	1	5, 10	1	12, 29	2	NONE	2	NONE	2	NONE	NONE	2	NONE	NONE	2	NONE	NONE	NONE	1	1	1, 10	ORAL THRUSH AND SORES IN THE CHEST	2	NONE	NONE	NONE	NONE	NONE	NONE	NONE	NONE	2	NONE	2	NONE	2	NONE
PO232	CMC	Urban	F	36-40	1	1	1	1	3	1	1	999	2	NONE	2	NONE	2	NONE	2	NONE	1	3	4	1	2	2	2	NONE	NONE	NONE	1	1	12, 13	1	1	12, 13	1	NONE	NONE	NONE	NONE	NONE	NONE	2	NONE	2	NONE	2	NONE
PO236	CMC	Urban	F	18-20	1	1	1	5	4	1	1	999	1	5	2	NONE	2	NONE	2	NONE	2	NONE	NONE	2	NONE	NONE	2	NONE	NONE	NONE	1	1	12, 21	999	1	12, 21	1	3	3	NONE	NONE	NONE	NONE	2	NONE	2	NONE	2	NONE
P001	CMC	Urban	M	26-30	4	1	1	1	3	1	1	3	2	NONE	2	NONE	2	NONE	2	NONE	2	NONE	NONE	2	NONE	NONE	2	NONE	NONE	NONE	2	2	NONE	NONE	2	NONE	NONE	NONE	NONE	NONE	NONE	NONE	NONE	2	NONE	2	NONE	2	NONE
P002	CMC	Urban	M	31-35	4	1	1	1	3	1	1	2	2	NONE	2	NONE	2	NONE	2	NONE	1	3	4	2	NONE	NONE	2	NONE	NONE	NONE	2	2	NONE	NONE	2	NONE	NONE	NONE	NONE	NONE	NONE	NONE	NONE	2	NONE	2	NONE	2	NONE
P003	CMC	Urban	F	36-40	4	1	1	1	2	1	1	4	2	NONE	2	NONE	2	NONE	2	NONE	2	NONE	NONE	2	NONE	NONE	2	NONE	NONE	NONE	2	2	NONE	NONE	2	NONE	NONE	NONE	NONE	NONE	NONE	NONE	NONE	2	NONE	2	NONE	2	NONE
P004	CMC	Urban	F	51-55	4	1	1	1	2	1	1	4	2	NONE	2	NONE	2	NONE	2	NONE	2	NONE	NONE	2	NONE	NONE	2	NONE	NONE	NONE	2	2	NONE	NONE	2	NONE	NONE	NONE	NONE	NONE	NONE	NONE	NONE	2	NONE	2	NONE	2	NONE
P005	CMC	Urban	F	31-35	4	1	1	1	3	1	1	4	2	NONE	2	NONE	2	NONE	2	NONE	2	NONE	NONE	2	NONE	NONE	2	NONE	NONE	NONE	2	2	NONE	NONE	2	NONE	NONE	NONE	NONE	NONE	NONE	NONE	NONE	2	NONE	2	NONE	2	NONE
P006	CMC	Urban	M	26-30	4	1	1	1	3	2	1	3	2	NONE	2	NONE	2	NONE	2	NONE	2	NONE	NONE	2	NONE	NONE	2	NONE	NONE	NONE	2	2	NONE	NONE	2	NONE	NONE	NONE	NONE	NONE	NONE	NONE	NONE	2	NONE	2	NONE	2	NONE
P007	CMC	Urban	M	41-45	5	1	1	1	3	1	1	3	2	NONE	2	NONE	2	NONE	2	NONE	2	NONE	NONE	2	NONE	NONE	2	NONE	NONE	NONE	2	2	NONE	NONE	2	NONE	NONE	NONE	NONE	NONE	NONE	NONE	NONE	2	NONE	2	NONE	2	NONE
P008	CMC	Urban	F	31-35	2	1	1	1	4	2	1	4	2	NONE	2	NONE	2	NONE	2	NONE	2	NONE	NONE	2	NONE	NONE	2	NONE	NONE	NONE	2	2	NONE	NONE	2	NONE	NONE	NONE	NONE	NONE	NONE	NONE	NONE	2	NONE	2	NONE	2	NONE
P009	CMC	Urban	F	36-40	1	1	1	5	4	2	1	3	1	5	2	NONE	2	NONE	2	NONE	2	NONE	NONE	2	NONE	NONE	2	NONE	NONE	NONE	2	2	NONE	NONE	2	NONE	NONE	NONE	NONE	NONE	NONE	NONE	NONE	2	NONE	2	NONE	1	4
P010	CMC	Urban	F	36-40	4	1	1	1	4	2	1	4	2	NONE	2	NONE	2	NONE	2	NONE	2	NONE	NONE	2	NONE	NONE	2	NONE	NONE	NONE	2	2	NONE	NONE	2	NONE	NONE	NONE	NONE	NONE	NONE	NONE	NONE	2	NONE	2	NONE	2	NONE
P012	CMC	Urban	F	41-45	4	1	2	10	2	1	4	6	2	NONE	2	NONE	2	NONE	2	NONE	2	NONE	NONE	2	NONE	NONE	2	NONE	NONE	NONE	2	2	NONE	NONE	2	NONE	NONE	NONE	NONE	NONE	NONE	NONE	NONE	2	NONE	2	NONE	2	NONE
P014	CMC	Urban	F	21-25	4	1	1	1	3	1	1	2	2	NONE	2	NONE	2	NONE	2	NONE	2	NONE	NONE	2	NONE	NONE	2	NONE	NONE	NONE	2	2	NONE	NONE	2	NONE	NONE	NONE	NONE	NONE	NONE	NONE	NONE	2	NONE	2	NONE	2	NONE
P015	CMC	Urban	F	36-40	4	1	1	1	3	1	1	3	2	NONE	2	NONE	2	NONE	2	NONE	2	NONE	NONE	2	NONE	NONE	2	NONE	NONE	NONE	2	2	NONE	NONE	2	NONE	NONE	NONE	NONE	NONE	NONE	NONE	NONE	2	NONE	2	NONE	2	NONE
P016	CMC	Urban	F	36-40	5	1	1	1	4	1	1	3	2	NONE	2	NONE	2	NONE	2	NONE	2	NONE	NONE	2	NONE	NONE	2	NONE	NONE	NONE	2	2	NONE	NONE	2	NONE	NONE	NONE	NONE	NONE	NONE	NONE	NONE	2	NONE	2	NONE	2	NONE
P018	CMC	Urban	F	56-60	5	1	1	1	2	1	1	4	2	NONE	2	NONE	2	NONE	2	NONE	2	NONE	NONE	2	NONE	NONE	2	NONE	NONE	NONE	2	2	NONE	NONE	2	NONE	NONE	NONE	NONE	NONE	NONE	NONE	NONE	2	NONE	2	NONE	2	NONE
P019	CMC	Urban	M	36-40	4	1	1	1	2	1	1	3	2	NONE	2	NONE	2	NONE	2	NONE	2	NONE	NONE	2	NONE	NONE	2	NONE	NONE	NONE	2	2	NONE	NONE	2	NONE	NONE	NONE	NONE	NONE	NONE	NONE	NONE	2	NONE	2	NONE	2	NONE
P021	CMC	Urban	F	31-35	4	1	2	1	4	2	1	3	2	NONE	2	NONE	2	NONE	2	NONE	2	NONE	NONE	2	NONE	NONE	2	NONE	NONE	NONE	2	2	NONE	NONE	2	NONE	NONE	NONE	NONE	NONE	NONE	NONE	NONE	2	NONE	2	NONE	2	NONE
P023	CMC	Urban	F	51-55	1	1	1	1	3	1	1	6	1	10	1	12	2	NONE	2	NONE	2	NONE	NONE	2	NONE	NONE	2	NONE	NONE	NONE	2	2	NONE	NONE	2	NONE	NONE	NONE	NONE	NONE	NONE	NONE	NONE	2	NONE	2	NONE	2	NONE
P024	CMC	Urban	F	26-30	4	1	1	1	4	1	1	2	2	NONE	2	NONE	2	NONE	2	NONE	1	3	4	1	5	5	2	NONE	NONE	NONE	2	2	NONE	NONE	2	NONE	NONE	NONE	NONE	NONE	NONE	NONE	NONE	2	NONE	2	NONE	1	19
P026	CMC	Urban	F	18-20	4	1	1	1	2	1	1	4	1	1	1	35	2	NONE	2	NONE	2	NONE	NONE	2	NONE	NONE	2	NONE	NONE	NONE	2	2	NONE	NONE	2	NONE	NONE	NONE	NONE	NONE	NONE	NONE	NONE	2	NONE	2	NONE	2	NONE
P027	CMC	Urban	F	41-45	1	1	1	1	2	1	1	3	2	NONE	2	NONE	2	NONE	2	NONE	2	NONE	NONE	2	NONE	NONE	2	NONE	NONE	NONE	2	2	NONE	NONE	2	NONE	NONE	NONE	NONE	NONE	NONE	NONE	NONE	2	NONE	2	NONE	2	NONE
P029	CMC	Urban	F	41-45	4	1	1	1	2	1	6	4	2	NONE	2	NONE	2	NONE	2	NONE	2	NONE	NONE	2	NONE	NONE	2	NONE	NONE	NONE	2	2	NONE	NONE	2	NONE	NONE	NONE	NONE	NONE	NONE	NONE	NONE	2	NONE	2	NONE	2	NONE
P030	CMC	Urban	F	18-20	2	1	1	1	1	1	1	4	1	1, 5	1	1, 3, 4	2	NONE	2	NONE	2	NONE	NONE	2	NONE	NONE	2	NONE	NONE	NONE	2	2	NONE	NONE	2	NONE	NONE	NONE	NONE	NONE	NONE	NONE	NONE	2	NONE	2	NONE	2	NONE
P031	CMC	Urban	F	46-50	1	1	1	1	3	1	1	3	2	NONE	2	NONE	2	NONE	2	NONE	2	NONE	NONE	2	NONE	NONE	2	NONE	NONE	NONE	2	2	NONE	NONE	2	NONE	NONE	NONE	NONE	NONE	NONE	NONE	NONE	2	NONE	2	NONE	1	19
P034	CMC	Urban	F	31-35	4	1	1	1	2	1	1	4	2	NONE	2	NONE	2	NONE	2	NONE	2	NONE	NONE	2	NONE	NONE	2	NONE	NONE	NONE	2	2	NONE	NONE	2	NONE	NONE	NONE	NONE	NONE	NONE	NONE	NONE	2	NONE	2	NONE	2	NONE
P037	CMC	Urban	F	36-40	1	1	1	4	3	1	4	3	2	NONE	2	NONE	2	NONE	2	NONE	2	NONE	NONE	2	NONE	NONE	2	NONE	NONE	NONE	2	2	NONE	NONE	2	NONE	NONE	NONE	NONE	NONE	NONE	NONE	NONE	2	NONE	2	NONE	2	NONE
P038	CMC	Urban	M	46-50	4	1	1	1	3	1	4	2	2	NONE	2	NONE	2	NONE	2	NONE	2	NONE	NONE	2	NONE	NONE	2	NONE	NONE	NONE	2	2	NONE	NONE	2	NONE	NONE	NONE	NONE	NONE	NONE	NONE	NONE	2	NONE	2	NONE	2	NONE
P041	CMC	Urban	F	26-30	4	1	2	4	3	2	1	3	2	NONE	2	NONE	2	NONE	2	NONE	2	NONE	NONE	2	NONE	NONE	2	NONE	NONE	NONE	2	2	NONE	NONE	2	NONE	NONE	NONE	NONE	NONE	NONE	NONE	NONE	2	NONE	2	NONE	2	NONE
P042	CMC	Urban	F	31-35	1	1	1	1	3	1	1	3	2	NONE	2	NONE	2	NONE	2	NONE	2	NONE	NONE	2	NONE	NONE	2	NONE	NONE	NONE	2	2	NONE	NONE	2	NONE	NONE	NONE	NONE	NONE	NONE	NONE	NONE	2	NONE	2	NONE	2	NONE
P043	CMC	Urban	F	46-50	1	1	1	1	2	1	1	2	2	NONE	2	NONE	2	NONE	2	NONE	2	NONE	NONE	2	NONE	NONE	2	NONE	NONE	NONE	2	2	NONE	NONE	2	NONE	NONE	NONE	NONE	NONE	NONE	NONE	NONE	2	NONE	2	NONE	2	NONE
P044	CMC	Urban	F	31-35	4	1	2	1	3	1	1	3	2	NONE	2	NONE	2	NONE	2	NONE	2	NONE	NONE	2	NONE	NONE	2	NONE	NONE	NONE	2	2	NONE	NONE	2	NONE	NONE	NONE	NONE	NONE	NONE	NONE	NONE	2	NONE	2	NONE	2	NONE
P045	CMC	Urban	M	36-40	1	1	1	1	4	1	1	4	2	NONE	2	NONE	2	NONE	2	NONE	2	NONE	NONE	2	NONE	NONE	2	NONE	NONE	NONE	2	2	NONE	NONE	2	NONE	NONE	NONE	NONE	NONE	NONE	NONE	NONE	2	NONE	2	NONE	2	NONE
P046	CMC	Urban	M	36-40	1	1	2	4	2	1	1	2	2	NONE	2	NONE	2	NONE	2	NONE	2	NONE	NONE	2	NONE	NONE	2	NONE	NONE	NONE	2	2	NONE	NONE	2	NONE	NONE	NONE	NONE	NONE	NONE	NONE	NONE	2	NONE	2	NONE	2	NONE
P047	CMC	Urban	F	36-40	1	1	1	4	3	1	1	3	2	NONE	2	NONE	2	NONE	2	NONE	2	NONE	NONE	2	NONE	NONE	2	NONE	NONE	NONE	2	2	NONE	NONE	2	NONE	NONE	NONE	NONE	NONE	NONE	NONE	NONE	2	NONE	2	NONE	2	NONE
P049	CMC	Urban	F	999	1	1	2	1	4	1	1	3	2	NONE	2	NONE	2	NONE	2	NONE	2	NONE	NONE	2	NONE	NONE	2	NONE	NONE	NONE	2	2	NONE	NONE	2	NONE	NONE	NONE	NONE	NONE	NONE	NONE	NONE	2	NONE	2	NONE	1	43
P050	CMC	Urban	M	41-45	1	1	1	1	2	1	1	2	2	NONE	2	NONE	2	NONE	2	NONE	2	NONE	NONE	2	NONE	NONE	2	NONE	NONE	NONE	2	2	NONE	NONE	2	NONE	NONE	NONE	NONE	NONE	NONE	NONE	NONE	2	NONE	2	NONE	2	NONE
PO95	CMC	Urban	F	46-50	4	1	1	4	2	1	1	4	1	1, 5, 10	1	4, 12	2	NONE	2	NONE	2	NONE	NONE	2	NONE	NONE	2	NONE	NONE	NONE	2	2	NONE	NONE	2	NONE	NONE	NONE	NONE	NONE	NONE	NONE	NONE	2	NONE	2	NONE	2	NONE
PO115	CMC	Urban	M	41-45	2	1	2	1	4	2	4	999	2	NONE	2	NONE	2	NONE	2	NONE	2	NONE	NONE	2	NONE	NONE	2	NONE	NONE	NONE	2	2	NONE	NONE	2	NONE	NONE	NONE	NONE	NONE	NONE	NONE	NONE	2	NONE	2	NONE	2	NONE
PO116	CMC	Urban	M	31-35	1	1	1	5	1	2	1	999	2	NONE	2	NONE	2	NONE	2	NONE	2	NONE	NONE	2	NONE	NONE	2	NONE	NONE	NONE	2	2	NONE	NONE	2	NONE	NONE	NONE	NONE	NONE	NONE	NONE	NONE	2	NONE	2	NONE	2	NONE
PO117	CMC	Urban	F	31-35	1	1	11	2	3	1	1	999	2	NONE	2	NONE	2	NONE	2	NONE	2	NONE	NONE	2	NONE	NONE	2	NONE	NONE	NONE	2	2	NONE	NONE	2	NONE	NONE	NONE	NONE	NONE	NONE	NONE	NONE	2	NONE	2	NONE	2	NONE
PO118	CMC	Urban	M	46-50	1	1	2	1	1	1	1	999	1	5	2	NONE	2	NONE	2	NONE	2	NONE	NONE	2	NONE	NONE	2	NONE	NONE	NONE	2	2	NONE	NONE	2	NONE	NONE	NONE	NONE	NONE	NONE	NONE	NONE	2	NONE	2	NONE	2	NONE
PO119	CMC	Urban	F	31-35	1	1	1	1	5	1	1	999	2	NONE	2	NONE	2	NONE	2	NONE	2	NONE	NONE	2	NONE	NONE	2	NONE	NONE	NONE	2	2	NONE	NONE	2	NONE	NONE	NONE	NONE	NONE	NONE	NONE	NONE	2	NONE	2	NONE	2	NONE
PO120	CMC	Urban	F	26-30	4	1	2	11	1	1	15	4	2	NONE	2	NONE	2	NONE	2	NONE	2	NONE	NONE	2	NONE	NONE	2	NONE	NONE	NONE	2	2	NONE	NONE	2	NONE	NONE	NONE	NONE	NONE	NONE	NONE	NONE	2	NONE	2	NONE	2	NONE
PO121	CMC	Urban	F	36-40	2	1	1	1	4	1	1	4	1	5	2	NONE	2	NONE	2	NONE	2	NONE	NONE	2	NONE	NONE	2	NONE	NONE	NONE	2	2	NONE	NONE	2	NONE	NONE	NONE	NONE	NONE	NONE	NONE	NONE	2	NONE	2	NONE	2	NONE
PO122	CMC	Urban	F	41-45	1	1	1	1	1	2	1	999	2	NONE	2	NONE	2	NONE	2	NONE	2	NONE	NONE	2	NONE	NONE	2	NONE	NONE	NONE	2	2	NONE	NONE	2	NONE	NONE	NONE	NONE	NONE	NONE	NONE	NONE	2	NONE	2	NONE	2	NONE
PO123	CMC	Urban	F	51-55	4	1	1	1	1	1	1	4	2	NONE	2	NONE	2	NONE	2	NONE	2	NONE	NONE	2	NONE	NONE	2	NONE	NONE	NONE	2	2	NONE	NONE	2	NONE	NONE	NONE	NONE	NONE	NONE	NONE	NONE	2	NONE	2	NONE	2	NONE
PO124	CMC	Urban	F	36-40	1	1	1	1	3	1	1	4	2	NONE	2	NONE	2	NONE	2	NONE	2	NONE	NONE	2	NONE	NONE	2	NONE	NONE	NONE	2	2	NONE	NONE	2	NONE	NONE	NONE	NONE	NONE	NONE	NONE	NONE	2	NONE	2	NONE	2	NONE
PO125	CMC	Urban	F	56-60	2	1	1	5	1	1	1	999	2	NONE	2	NONE	2	NONE	2	NONE	2	NONE	NONE	2	NONE	NONE	2	NONE	NONE	NONE	2	2	NONE	NONE	2	NONE	NONE	NONE	NONE	NONE	NONE	NONE	NONE	2	NONE	2	NONE	2	NONE
PO127	CMC	Urban	F	41-45	4	1	2	1	3	1	1	4	2	NONE	2	NONE	2	NONE	2	NONE	2	NONE	NONE	2	NONE	NONE	2	NONE	NONE	NONE	2	2	NONE	NONE	2	NONE	NONE	NONE	NONE	NONE	NONE	NONE	NONE	2	NONE	2	NONE	2	NONE
PO128	CMC	Urban	F	31-35	4	1	1	1	3	1	1	3	2	NONE	2	NONE	2	NONE	2	NONE	2	NONE	NONE	2	NONE	NONE	2	NONE	NONE	NONE	2	2	NONE	NONE	2	NONE	NONE	NONE	NONE	NONE	NONE	NONE	NONE	2	NONE	2	NONE	2	NONE
PO129	CMC	Urban	M	51-55	4	1	1	1	1	1	1	3	1	5	2	NONE	2	NONE	2	NONE	2	NONE	NONE	2	NONE	NONE	2	NONE	NONE	NONE	2	2	NONE	NONE	2	NONE	NONE	NONE	NONE	NONE	NONE	NONE	NONE	2	NONE	2	NONE	2	NONE
PO130	CMC	Urban	M	41-45	4	1	1	1	3	1	3	3	1	5	2	NONE	2	NONE	2	NONE	2	NONE	NONE	2	NONE	NONE	2	NONE	NONE	NONE	2	2	NONE	NONE	2	NONE	NONE	NONE	NONE	NONE	NONE	NONE	NONE	2	NONE	2	NONE	2	NONE
PO131	CMC	Urban	F	31-35	4	1	1	1	4	2	1	3	2	NONE	2	NONE	2	NONE	2	NONE	2	NONE	NONE	2	NONE	NONE	2	NONE	NONE	NONE	2	2	NONE	NONE	2	NONE	NONE	NONE	NONE	NONE	NONE	NONE	NONE	2	NONE	2	NONE	1	9
PO132	CMC	Urban	F	56-60	2	1	1	1	1	1	1	3	1	1	1	35	2	NONE	2	NONE	2	NONE	NONE	2	NONE	NONE	2	NONE	NONE	NONE	2	2	NONE	NONE	2	NONE	NONE	NONE	NONE	NONE	NONE	NONE	NONE	2	NONE	2	NONE	2	NONE
PO133	CMC	Urban	F	36-40	1	1	1	1	3	1	1	4	2	NONE	2	NONE	2	NONE	2	NONE	2	NONE	NONE	2	NONE	NONE	2	NONE	NONE	NONE	2	2	NONE	NONE	2	NONE	NONE	NONE	NONE	NONE	NONE	NONE	NONE	2	NONE	2	NONE	2	NONE
PO134	CMC	Urban	F	36-40	4	1	1	1	3	2	1	3	2	NONE	2	NONE	2	NONE	2	NONE	2	NONE	NONE	2	NONE	NONE	2	NONE	NONE	NONE	2	2	NONE	NONE	2	NONE	NONE	NONE	NONE	NONE	NONE	NONE	NONE	2	NONE	2	NONE	2	NONE
PO135	CMC	Urban	F	36-40	4	1	1	1	3	1	1	5	2	NONE	2	NONE	2	NONE	2	NONE	2	NONE	NONE	2	NONE	NONE	2	NONE	NONE	NONE	2	2	NONE	NONE	2	NONE	NONE	NONE	NONE	NONE	NONE	NONE	NONE	2	NONE	2	NONE	1	10
PO136	CMC	Urban	M	41-45	2	1	1	4	2	1	4	3	2	NONE	2	NONE	2	NONE	2	NONE	2	NONE	NONE	2	NONE	NONE	2	NONE	NONE	NONE	2	2	NONE	NONE	2	NONE	NONE	NONE	NONE	NONE	NONE	NONE	NONE	2	NONE	2	NONE	2	NONE
PO137	CMC	Urban	F	46-50	4	1	1	1	1	1	4	4	2	NONE	2	NONE	2	NONE	2	NONE	2	NONE	NONE	2	NONE	NONE	2	NONE	NONE	NONE	2	2	NONE	NONE	2	NONE	NONE	NONE	NONE	NONE	NONE	NONE	NONE	2	NONE	2	NONE	1	44, 45
PO138	CMC	Urban	F	21-25	4	1	1	1	4	1	1	3	2	NONE	2	NONE	2	NONE	2	NONE	2	NONE	NONE	2	NONE	NONE	2	NONE	NONE	NONE	2	2	NONE	NONE	2	NONE	NONE	NONE	NONE	NONE	NONE	NONE	NONE	2	NONE	2	NONE	2	NONE
PO139	CMC	Urban	F	36-40	4	1	2	1	4	2	1	4	2	NONE	2	NONE	2	NONE	2	NONE	2	NONE	NONE	2	NONE	NONE	2	NONE	NONE	NONE	2	2	NONE	NONE	2	NONE	NONE	NONE	NONE	NONE	NONE	NONE	NONE	2	NONE	2	NONE	1	10
PO140	CMC	Urban	F	26-30	4	1	1	4	3	1	1	4	2	NONE	2	NONE	2	NONE	2	NONE	2	NONE	NONE	2	NONE	NONE	2	NONE	NONE	NONE	2	2	NONE	NONE	2	NONE	NONE	NONE	NONE	NONE	NONE	NONE	NONE	2	NONE	2	NONE	2	NONE
PO141	CMC	Urban	F	56-60	4	1	1	5	1	1	1	4	2	NONE	2	NONE	2	NONE	2	NONE	2	NONE	NONE	2	NONE	NONE	2	NONE	NONE	NONE	2	2	NONE	NONE	2	NONE	NONE	NONE	NONE	NONE	NONE	NONE	NONE	2	NONE	2	NONE	2	NONE
PO142	CMC	Urban	M	26-30	4	1	1	1	3	1	1	2	2	NONE	2	NONE	2	NONE	2	NONE	2	NONE	NONE	2	NONE	NONE	2	NONE	NONE	NONE	2	2	NONE	NONE	2	NONE	NONE	NONE	NONE	NONE	NONE	NONE	NONE	2	NONE	2	NONE	2	NONE
PO143	CMC	Urban	F	26-30	4	1	1	1	3	1	1	3	2	NONE	2	NONE	2	NONE	2	NONE	2	NONE	NONE	2	NONE	NONE	2	NONE	NONE	NONE	2	2	NONE	NONE	2	NONE	NONE	NONE	NONE	NONE	NONE	NONE	NONE	2	NONE	2	NONE	2	NONE
PO144	CMC	Urban	F	18-20	1	1	1	1	1	1	1	4	2	NONE	2	NONE	2	NONE	2	NONE	2	NONE	NONE	2	NONE	NONE	2	NONE	NONE	NONE	2	2	NONE	NONE	2	NONE	NONE	NONE	NONE	NONE	NONE	NONE	NONE	2	NONE	2	NONE	2	NONE
PO145	CMC	Urban	M	36-40	4	1	1	1	2	1	1	3	2	NONE	2	NONE	2	NONE	2	NONE	2	NONE	NONE	2	NONE	NONE	2	NONE	NONE	NONE	2	2	NONE	NONE	2	NONE	NONE	NONE	NONE	NONE	NONE	NONE	NONE	2	NONE	2	NONE	2	NONE
PO146	CMC	Urban	M	31-35	4	1	1	1	2	1	1	3	2	NONE	2	NONE	2	NONE	2	NONE	2	NONE	NONE	2	NONE	NONE	2	NONE	NONE	NONE	2	2	NONE	NONE	2	NONE	NONE	NONE	NONE	NONE	NONE	NONE	NONE	2	NONE	2	NONE	2	NONE
PO147	CMC	Urban	F	41-45	5	1	1	1	3	2	1	999	2	NONE	2	NONE	2	NONE	2	NONE	2	NONE	NONE	2	NONE	NONE	2	NONE	NONE	NONE	2	2	NONE	NONE	2	NONE	NONE	NONE	NONE	NONE	NONE	NONE	NONE	2	NONE	2	NONE	2	NONE
PO148	CMC	Urban	F	46-50	1	1	11	1	1	1	16	999	2	NONE	2	NONE	2	NONE	2	NONE	2	NONE	NONE	2	NONE	NONE	2	NONE	NONE	NONE	2	2	NONE	NONE	2	NONE	NONE	NONE	NONE	NONE	NONE	NONE	NONE	2	NONE	2	NONE	2	NONE
PO149	CMC	Urban	M	36-40	1	1	8	1	3	1	1	999	1	5	1	3	2	NONE	2	NONE	2	NONE	NONE	2	NONE	NONE	2	NONE	NONE	NONE	2	2	NONE	NONE	2	NONE	NONE	NONE	NONE	NONE	NONE	NONE	NONE	2	NONE	2	NONE	2	NONE
PO150	CMC	Urban	F	51-55	2	1	1	1	2	1	1	999	2	NONE	2	NONE	2	NONE	2	NONE	1	3	4	2	NONE	NONE	2	NONE	NONE	NONE	2	2	NONE	NONE	2	NONE	NONE	NONE	NONE	NONE	NONE	NONE	NONE	2	NONE	2	NONE	2	NONE
PO151	CMC	Urban	F	51-55	4	1	1	1	3	1	4	4	1	2	1	6	2	NONE	2	NONE	2	NONE	NONE	2	NONE	NONE	2	NONE	NONE	NONE	2	2	NONE	NONE	2	NONE	NONE	NONE	NONE	NONE	NONE	NONE	NONE	2	NONE	1	AT HOME THEY DO CEREMONIES IF SOMEONE IS DEAD. ALSO SHE WAS HAVING BAD DREAMS ABOUT HER FATHER FEELING COLD AND BLEEDING, THEN DID A CEREMONY.	1	46
PO152	CMC	Urban	F	36-40	3	1	1	1	3	1	17	5	1	1	2	35	2	NONE	2	NONE	2	NONE	NONE	2	NONE	NONE	2	NONE	NONE	NONE	2	2	NONE	NONE	2	NONE	NONE	NONE	NONE	NONE	NONE	NONE	NONE	2	NONE	2	NONE	1	1
PO154	CMC	Urban	F	21-25	1	1	1	1	4	1	16	3	2	NONE	2	NONE	2	NONE	2	NONE	2	NONE	NONE	2	NONE	NONE	2	NONE	NONE	NONE	2	2	NONE	NONE	2	NONE	NONE	NONE	NONE	NONE	NONE	NONE	NONE	2	NONE	2	NONE	1	4, 19
PO155	CMC	Urban	F	41-45	5	1	1	1	2	1	1	2	2	NONE	2	NONE	2	NONE	2	NONE	2	NONE	NONE	2	NONE	NONE	2	NONE	NONE	NONE	2	2	NONE	NONE	2	NONE	NONE	NONE	NONE	NONE	NONE	NONE	NONE	2	NONE	2	NONE	2	NONE
PO156	CMC	Urban	F	31-35	4	1	1	1	4	2	2	4	2	NONE	2	NONE	2	NONE	2	NONE	2	NONE	NONE	2	NONE	NONE	2	NONE	NONE	NONE	2	2	NONE	NONE	2	NONE	NONE	NONE	NONE	NONE	NONE	NONE	NONE	2	NONE	2	NONE	2	NONE
PO157	CMC	Urban	F	46-50	2	1	1	1	3	1	4	4	1	1	1	1, 4	2	NONE	2	NONE	2	NONE	NONE	2	NONE	NONE	2	NONE	NONE	NONE	2	2	NONE	NONE	2	NONE	NONE	NONE	NONE	NONE	NONE	NONE	NONE	2	NONE	2	NONE	2	NONE
PO158	CMC	Urban	F	36-40	4	1	11	1	3	1	1	3	2	NONE	2	NONE	2	NONE	2	NONE	2	NONE	NONE	2	NONE	NONE	2	NONE	NONE	NONE	2	2	NONE	NONE	2	NONE	NONE	NONE	NONE	NONE	NONE	NONE	NONE	2	NONE	2	NONE	2	NONE
PO159	CMC	Urban	F	36-40	2	1	11	4	3	1	1	3	2	NONE	2	NONE	2	NONE	2	NONE	2	NONE	NONE	2	NONE	NONE	2	NONE	NONE	NONE	2	2	NONE	NONE	2	NONE	NONE	NONE	NONE	NONE	NONE	NONE	NONE	2	NONE	2	NONE	2	NONE
PO160	CMC	Urban	F	56-60	6	1	1	4	3	2	1	3	2	NONE	2	NONE	2	NONE	2	NONE	2	NONE	NONE	2	NONE	NONE	2	NONE	NONE	NONE	2	2	NONE	NONE	2	NONE	NONE	NONE	NONE	NONE	NONE	NONE	NONE	2	NONE	2	NONE	2	NONE
PO161	CMC	Urban	F	26-30	5	1	1	4	3	1	1	3	2	NONE	2	NONE	2	NONE	2	NONE	2	NONE	NONE	2	NONE	NONE	2	NONE	NONE	NONE	2	2	NONE	NONE	2	NONE	NONE	NONE	NONE	NONE	NONE	NONE	NONE	2	NONE	2	NONE	2	NONE
PO162	CMC	Urban	F	36-40	5	2	1	1	2	2	NVP/EFV	3	1	1	1	35	2	NONE	2	NONE	1	2	4	1	999	RASH, COUGH, BOILS	2	NONE	NONE	NONE	2	2	NONE	NONE	2	NONE	NONE	NONE	NONE	NONE	NONE	NONE	NONE	2	NONE	2	NONE	1	18
PO163	CMC	Urban	F	56-60	4	1	11	1	4	2	1	3	1	11	2	NONE	2	NONE	2	NONE	1	2	4	1	13	13	2	NONE	NONE	NONE	2	2	NONE	NONE	2	NONE	NONE	NONE	NONE	NONE	NONE	NONE	NONE	2	NONE	2	NONE	2	NONE
PO164	CMC	Urban	F	41-45	4	1	1	1	6	3	1	4	2	NONE	2	NONE	2	NONE	2	NONE	1	3	4	1	7	7	2	NONE	NONE	NONE	2	2	NONE	NONE	2	NONE	NONE	NONE	NONE	NONE	NONE	NONE	NONE	2	NONE	2	NONE	2	NONE
PO165	CMC	Urban	F	36-40	4	1	1	1	4	1	1	4	2	NONE	2	NONE	2	NONE	2	NONE	2	NONE	NONE	2	NONE	NONE	2	NONE	NONE	NONE	2	2	NONE	NONE	2	NONE	NONE	NONE	NONE	NONE	NONE	NONE	NONE	2	NONE	2	NONE	2	NONE
PO166	CMC	Urban	F	26-30	4	1	1	1	2	1	1	4	1	15	2	NONE	2	NONE	2	NONE	2	NONE	NONE	2	NONE	NONE	2	NONE	NONE	NONE	2	2	NONE	NONE	2	NONE	NONE	NONE	NONE	NONE	NONE	NONE	NONE	2	NONE	2	NONE	2	NONE
PO167	CMC	Urban	F	31-35	4	1	1	1	3	2	1	4	2	NONE	2	NONE	2	NONE	2	NONE	2	NONE	NONE	2	NONE	NONE	2	NONE	NONE	NONE	2	2	NONE	NONE	2	NONE	NONE	NONE	NONE	NONE	NONE	NONE	NONE	2	NONE	2	NONE	2	NONE
PO168	CMC	Urban	M	41-45	4	1	1	1	3	1	1	4	2	NONE	2	NONE	2	NONE	2	NONE	2	NONE	NONE	2	NONE	NONE	2	NONE	NONE	NONE	2	2	NONE	NONE	2	NONE	NONE	NONE	NONE	NONE	NONE	NONE	NONE	2	NONE	2	NONE	2	NONE
PO169	CMC	Urban	F	36-40	4	1	1	1	2	1	1	4	2	NONE	2	NONE	2	NONE	2	NONE	2	NONE	NONE	2	NONE	NONE	2	NONE	NONE	NONE	2	2	NONE	NONE	2	NONE	NONE	NONE	NONE	NONE	NONE	NONE	NONE	2	NONE	2	NONE	2	NONE
PO170	CMC	Urban	M	56-60	4	1	1	1	2	1	1	3	2	NONE	2	NONE	2	NONE	2	NONE	2	NONE	NONE	2	NONE	NONE	2	NONE	NONE	NONE	2	2	NONE	NONE	2	NONE	NONE	NONE	NONE	NONE	NONE	NONE	NONE	2	NONE	2	NONE	2	NONE
PO171	CMC	Urban	F	26-30	4	1	2	1	3	1	1	4	2	NONE	2	NONE	2	NONE	2	NONE	2	NONE	NONE	2	NONE	NONE	2	NONE	NONE	NONE	2	2	NONE	NONE	2	NONE	NONE	NONE	NONE	NONE	NONE	NONE	NONE	2	NONE	2	NONE	2	NONE
PO172	CMC	Urban	F	31-35	4	1	1	1	3	2	1	3	2	NONE	2	NONE	2	NONE	2	NONE	2	NONE	NONE	2	NONE	NONE	2	NONE	NONE	NONE	2	2	NONE	NONE	2	NONE	NONE	NONE	NONE	NONE	NONE	NONE	NONE	2	NONE	2	NONE	2	NONE
PO173	CMC	Urban	M	26-30	4	1	1	1	2	1	1	2	2	NONE	2	NONE	2	NONE	2	NONE	2	NONE	NONE	2	NONE	NONE	2	NONE	NONE	NONE	2	2	NONE	NONE	2	NONE	NONE	NONE	NONE	NONE	NONE	NONE	NONE	2	NONE	2	NONE	2	NONE
PO174	CMC	Urban	F	21-25	4	1	1	1	4	2	1	3	2	NONE	2	NONE	2	NONE	2	NONE	2	NONE	NONE	2	NONE	NONE	2	NONE	NONE	NONE	2	2	NONE	NONE	2	NONE	NONE	NONE	NONE	NONE	NONE	NONE	NONE	2	NONE	2	NONE	2	NONE
PO175	CMC	Urban	M	46-50	1	1	1	1	2	1	1	2	2	NONE	2	NONE	2	NONE	2	NONE	2	NONE	NONE	2	NONE	NONE	2	NONE	NONE	NONE	2	2	NONE	NONE	2	NONE	NONE	NONE	NONE	NONE	NONE	NONE	NONE	2	NONE	2	NONE	2	NONE
PO176	CMC	Urban	F	41-45	4	1	1	1	3	1	4	4	2	NONE	2	NONE	2	NONE	2	NONE	2	NONE	NONE	2	NONE	NONE	2	NONE	NONE	NONE	2	2	NONE	NONE	2	NONE	NONE	NONE	NONE	NONE	NONE	NONE	NONE	2	NONE	2	NONE	2	NONE
PO177	CMC	Urban	F	31-35	4	1	11	1	4	2	2	4	2	NONE	2	NONE	2	NONE	2	NONE	2	NONE	NONE	2	NONE	NONE	2	NONE	NONE	NONE	2	2	NONE	NONE	2	NONE	NONE	NONE	NONE	NONE	NONE	NONE	NONE	2	NONE	2	NONE	2	NONE
PO178	CMC	Urban	F	41-45	1	1	1	1	3	1	1	4	2	NONE	2	NONE	2	NONE	2	NONE	2	NONE	NONE	2	NONE	NONE	2	NONE	NONE	NONE	2	2	NONE	NONE	2	NONE	NONE	NONE	NONE	NONE	NONE	NONE	NONE	2	NONE	2	NONE	2	NONE
PO179	CMC	Urban	F	31-35	4	1	1	1	4	1	1	4	2	NONE	2	NONE	2	NONE	2	NONE	2	NONE	NONE	2	NONE	NONE	2	NONE	NONE	NONE	2	2	NONE	NONE	2	NONE	NONE	NONE	NONE	NONE	NONE	NONE	NONE	2	NONE	2	NONE	2	NONE
PO180	CMC	Urban	F	41-45	1	1	1	1	4	1	1	2	2	NONE	2	NONE	2	NONE	2	NONE	2	NONE	NONE	2	NONE	NONE	2	NONE	NONE	NONE	2	2	NONE	NONE	2	NONE	NONE	NONE	NONE	NONE	NONE	NONE	NONE	2	NONE	2	NONE	2	NONE
PO181	CMC	Urban	F	36-40	4	1	1	1	4	1	1	3	2	NONE	2	NONE	2	NONE	2	NONE	2	NONE	NONE	2	NONE	NONE	2	NONE	NONE	NONE	2	2	NONE	NONE	2	NONE	NONE	NONE	NONE	NONE	NONE	NONE	NONE	2	NONE	2	NONE	2	NONE
PO182	CMC	Urban	M	18-20	1	1	1	1	1	1	1	4	2	NONE	2	NONE	2	NONE	2	NONE	2	NONE	NONE	2	NONE	NONE	2	NONE	NONE	NONE	2	2	NONE	NONE	2	NONE	NONE	NONE	NONE	NONE	NONE	NONE	NONE	2	NONE	2	NONE	2	NONE
PO183	CMC	Urban	F	41-45	4	1	1	1	3	1	1	4	2	NONE	2	NONE	2	NONE	2	NONE	2	NONE	NONE	2	NONE	NONE	2	NONE	NONE	NONE	2	2	NONE	NONE	2	NONE	NONE	NONE	NONE	NONE	NONE	NONE	NONE	2	NONE	2	NONE	2	NONE
PO184	CMC	Urban	F	26-30	4	1	1	1	3	1	1	3	2	NONE	2	NONE	2	NONE	2	NONE	2	NONE	NONE	2	NONE	NONE	2	NONE	NONE	NONE	2	2	NONE	NONE	2	NONE	NONE	NONE	NONE	NONE	NONE	NONE	NONE	2	NONE	2	NONE	2	NONE
PO185	CMC	Urban	F	36-40	4	1	1	1	3	1	1	3	2	NONE	2	NONE	2	NONE	2	NONE	2	NONE	NONE	2	NONE	NONE	2	NONE	NONE	NONE	2	2	NONE	NONE	2	NONE	NONE	NONE	NONE	NONE	NONE	NONE	NONE	2	NONE	2	NONE	2	NONE
PO186	CMC	Urban	F	26-30	1	1	1	1	3	1	1	2	2	NONE	2	NONE	2	NONE	2	NONE	2	NONE	NONE	2	NONE	NONE	2	NONE	NONE	NONE	2	2	NONE	NONE	2	NONE	NONE	NONE	NONE	NONE	NONE	NONE	NONE	2	NONE	2	NONE	2	NONE
PO187	CMC	Urban	F	21-25	4	1	1	1	4	1	1	4	2	NONE	2	NONE	2	NONE	2	NONE	2	NONE	NONE	2	NONE	NONE	2	NONE	NONE	NONE	2	2	NONE	NONE	2	NONE	NONE	NONE	NONE	NONE	NONE	NONE	NONE	2	NONE	2	NONE	2	NONE
PO188	CMC	Urban	F	36-40	4	1	1	1	3	1	1	4	2	NONE	2	NONE	2	NONE	2	NONE	2	NONE	NONE	2	NONE	NONE	2	NONE	NONE	NONE	2	2	NONE	NONE	2	NONE	NONE	NONE	NONE	NONE	NONE	NONE	NONE	2	NONE	2	NONE	2	NONE
PO189	CMC	Urban	F	36-40	5	1	1	1	3	1	1	4	2	NONE	2	NONE	2	NONE	2	NONE	2	NONE	NONE	2	NONE	NONE	2	NONE	NONE	NONE	2	2	NONE	NONE	2	NONE	NONE	NONE	NONE	NONE	NONE	NONE	NONE	2	NONE	2	NONE	2	NONE
PO190	CMC	Urban	F	36-40	2	1	1	1	4	1	1	4	2	NONE	2	NONE	2	NONE	2	NONE	1	3	4	1	7	7	2	NONE	NONE	NONE	2	2	NONE	NONE	2	NONE	NONE	NONE	NONE	NONE	NONE	NONE	NONE	2	NONE	2	NONE	2	NONE
PO191	CMC	Urban	F	31-35	4	1	1	1	4	1	1	4	2	NONE	2	NONE	2	NONE	2	NONE	2	NONE	NONE	2	NONE	NONE	2	NONE	NONE	NONE	2	2	NONE	NONE	2	NONE	NONE	NONE	NONE	NONE	NONE	NONE	NONE	2	NONE	2	NONE	1	9
PO193	CMC	Urban	F	21-25	5	2	1	1	2	1	1	3	2	NONE	2	NONE	2	NONE	2	NONE	2	NONE	NONE	2	NONE	NONE	2	NONE	NONE	NONE	2	2	NONE	NONE	2	NONE	NONE	NONE	NONE	NONE	NONE	NONE	NONE	2	NONE	2	NONE	2	NONE
PO194	CMC	Urban	F	46-50	4	1	1	4	3	1	1	4	2	NONE	2	NONE	2	NONE	2	NONE	2	NONE	NONE	2	NONE	NONE	2	NONE	NONE	NONE	2	2	NONE	NONE	2	NONE	NONE	NONE	NONE	NONE	NONE	NONE	NONE	2	NONE	2	NONE	2	NONE
PO195	CMC	Urban	M	36-40	4	1	1	5	1	1	1	3	2	NONE	2	NONE	2	NONE	2	NONE	1	2	2	1	3	3	2	NONE	NONE	NONE	2	2	NONE	NONE	2	NONE	NONE	NONE	NONE	NONE	NONE	NONE	NONE	2	NONE	2	NONE	2	NONE
PO196	CMC	Urban	F	26-30	4	1	1	1	4	1	1	3	2	NONE	2	NONE	2	NONE	2	NONE	2	NONE	NONE	2	NONE	NONE	2	NONE	NONE	NONE	2	2	NONE	NONE	2	NONE	NONE	NONE	NONE	NONE	NONE	NONE	NONE	2	NONE	2	NONE	2	NONE
PO197	CMC	Urban	F	41-45	4	1	1	1	4	1	3	4	2	NONE	2	NONE	2	NONE	2	NONE	1	4	2	1	MAGNESIUM SOLUTION TO ELIMINATE INYAGO	NONE	2	NONE	NONE	NONE	2	2	NONE	NONE	2	NONE	NONE	NONE	NONE	NONE	NONE	NONE	NONE	2	NONE	2	NONE	2	NONE
PO1999	CMC	Urban	F	51-55	2	1	1	1	7	1	1	3	2	NONE	2	NONE	2	NONE	2	NONE	2	NONE	NONE	2	NONE	NONE	2	NONE	NONE	NONE	2	2	NONE	NONE	2	NONE	NONE	NONE	NONE	NONE	NONE	NONE	NONE	2	NONE	2	NONE	2	NONE
PO200	CMC	Urban	F	56-60	4	1	11	1	4	1	1	3	2	NONE	2	NONE	2	NONE	2	NONE	2	NONE	NONE	2	NONE	NONE	2	NONE	NONE	NONE	2	2	NONE	NONE	2	NONE	NONE	NONE	NONE	NONE	NONE	NONE	NONE	2	NONE	2	NONE	2	NONE
PO201	CMC	Urban	F	46-50	2	1	1	5	3	1	1	4	1	1	1	4	2	NONE	2	NONE	2	NONE	NONE	2	NONE	NONE	2	NONE	NONE	NONE	2	2	NONE	NONE	2	NONE	NONE	NONE	NONE	NONE	NONE	NONE	NONE	2	NONE	2	NONE	2	NONE
PO202	CMC	Urban	F	46-50	2	1	1	5	1	2	3TC/EFV	4	2	NONE	2	NONE	2	NONE	2	NONE	2	NONE	NONE	2	NONE	NONE	2	NONE	NONE	NONE	2	2	NONE	NONE	2	NONE	NONE	NONE	NONE	NONE	NONE	NONE	NONE	2	NONE	2	NONE	2	NONE
PO203	CMC	Urban	F	36-40	4	1	1	1	3	1	1	4	1	5	2	NONE	2	NONE	2	NONE	2	NONE	NONE	2	NONE	NONE	2	NONE	NONE	NONE	2	2	NONE	NONE	2	NONE	NONE	NONE	NONE	NONE	NONE	NONE	NONE	2	NONE	2	NONE	2	NONE
PO204	CMC	Urban	F	51-55	1	1	1	1	3	1	3	5	1	2, 10	1	6, 8, 12	2	NONE	2	NONE	2	NONE	NONE	2	NONE	NONE	2	NONE	NONE	NONE	2	2	NONE	NONE	2	NONE	NONE	NONE	NONE	NONE	NONE	NONE	NONE	2	NONE	2	NONE	2	NONE
PO205	CMC	Urban	F	46-50	1	1	1	4	2	2	1	4	1	5	1	5	2	NONE	2	NONE	2	NONE	NONE	2	NONE	NONE	2	NONE	NONE	NONE	2	2	NONE	NONE	2	NONE	NONE	NONE	NONE	NONE	NONE	NONE	NONE	2	NONE	2	NONE	2	NONE
PO206	CMC	Urban	F	21-25	4	1	1	1	3	1	1	3	2	NONE	2	NONE	2	NONE	2	NONE	2	NONE	NONE	2	NONE	NONE	2	NONE	NONE	NONE	2	2	NONE	NONE	2	NONE	NONE	NONE	NONE	NONE	NONE	NONE	NONE	2	NONE	2	NONE	2	NONE
PO207	CMC	Urban	F	36-40	4	1	11	1	4	2	1	3	2	NONE	2	NONE	2	NONE	2	NONE	2	NONE	NONE	2	NONE	NONE	2	NONE	NONE	NONE	2	2	NONE	NONE	2	NONE	NONE	NONE	NONE	NONE	NONE	NONE	NONE	2	NONE	2	NONE	2	NONE
PO208	CMC	Urban	F	56-60	1	1	11	4	1	1	3	4	2	NONE	2	NONE	2	NONE	2	NONE	2	NONE	NONE	2	NONE	NONE	2	NONE	NONE	NONE	2	2	NONE	NONE	2	NONE	NONE	NONE	NONE	NONE	NONE	NONE	NONE	2	NONE	2	NONE	2	NONE
PO209	CMC	Urban	F	36-40	2	1	1	1	5	1	1	999	2	NONE	1	5	2	NONE	2	NONE	2	NONE	NONE	2	NONE	NONE	2	NONE	NONE	NONE	2	2	NONE	NONE	2	NONE	NONE	NONE	NONE	NONE	NONE	NONE	NONE	2	NONE	2	NONE	2	NONE
PO210	CMC	Urban	F	46-50	2	1	1	1	4	1	1	999	2	NONE	2	NONE	2	NONE	2	NONE	2	NONE	NONE	1	5	5	2	NONE	NONE	NONE	2	2	NONE	NONE	2	NONE	NONE	NONE	NONE	NONE	NONE	NONE	NONE	2	NONE	2	NONE	2	NONE
PO211	CMC	Urban	F	51-55	1	1	1	1	1	1	1	999	1	5	2	NONE	2	NONE	2	NONE	1	3	4	1	UNSURE	NONE	2	NONE	NONE	NONE	2	2	NONE	NONE	2	NONE	NONE	NONE	NONE	NONE	NONE	NONE	NONE	2	NONE	1	FOR GOOD LUCK	2	NONE
PO212	CMC	Urban	F	31-35	1	1	1	1	3	2	14	999	1	5	2	NONE	2	NONE	2	NONE	2	NONE	NONE	2	NONE	NONE	2	NONE	NONE	NONE	2	2	NONE	NONE	2	NONE	NONE	NONE	NONE	NONE	NONE	NONE	NONE	2	NONE	2	NONE	2	NONE
PO213	CMC	Urban	F	31-35	1	1	1	1	4	2	1	999	1	5	2	NONE	2	NONE	2	NONE	1	3	4	1	5, 6	5, 6	2	NONE	NONE	NONE	2	2	NONE	NONE	2	NONE	NONE	NONE	NONE	NONE	NONE	NONE	NONE	2	NONE	2	NONE	2	NONE
PO214	CMC	Urban	F	51-55	1	1	1	1	1	1	12	999	1	1	1	4	2	NONE	2	NONE	1	2	4	1	16	16	2	NONE	NONE	NONE	2	2	NONE	NONE	2	NONE	NONE	NONE	NONE	NONE	NONE	NONE	NONE	2	NONE	2	NONE	2	NONE
PO216	CMC	Urban	M	31-35	2	1	1	1	5	2	8	999	2	NONE	2	NONE	2	NONE	2	NONE	2	NONE	NONE	2	NONE	NONE	2	NONE	NONE	NONE	2	2	NONE	NONE	2	NONE	NONE	NONE	NONE	NONE	NONE	NONE	NONE	2	NONE	2	NONE	2	NONE
PO218	CMC	Urban	F	41-45	1	1	1	1	3	1	1	999	2	NONE	2	NONE	2	NONE	2	NONE	2	NONE	NONE	2	NONE	NONE	2	NONE	NONE	NONE	2	2	NONE	NONE	2	NONE	NONE	NONE	NONE	NONE	NONE	NONE	NONE	2	NONE	2	NONE	2	NONE
PO219	CMC	Urban	F	46-50	1	1	1	1	4	1	1	4	1	1, 5	1	1, 4	2	NONE	2	NONE	2	NONE	NONE	2	NONE	NONE	2	NONE	NONE	NONE	2	2	NONE	NONE	2	NONE	NONE	NONE	NONE	NONE	NONE	NONE	NONE	2	NONE	2	NONE	2	NONE
PO220	CMC	Urban	F	21-25	1	1	1	1	3	1	1	999	2	NONE	2	NONE	2	NONE	2	NONE	2	NONE	NONE	2	NONE	NONE	2	NONE	NONE	NONE	2	2	NONE	NONE	2	NONE	NONE	NONE	NONE	NONE	NONE	NONE	NONE	2	NONE	2	NONE	2	NONE
PO221	CMC	Urban	F	36-40	1	1	1	1	3	2	1	999	2	NONE	2	NONE	2	NONE	2	NONE	1	2	4	1	17	17	1	MASSAGE	NONE	8	2	2	NONE	NONE	2	NONE	NONE	NONE	NONE	NONE	NONE	NONE	NONE	2	NONE	2	NONE	2	NONE
PO223	CMC	Urban	F	31-35	1	1	1	1	4	1	1	999	2	NONE	2	NONE	2	NONE	2	NONE	2	NONE	NONE	2	NONE	NONE	2	NONE	NONE	NONE	2	2	NONE	NONE	2	NONE	NONE	NONE	NONE	NONE	NONE	NONE	NONE	2	NONE	2	NONE	2	NONE
PO224	CMC	Urban	M	31-35	5	1	1	1	5	2	1	999	1	5	2	NONE	2	NONE	2	NONE	1	3	4	2	NONE	NONE	2	NONE	NONE	NONE	2	2	NONE	NONE	2	NONE	NONE	NONE	NONE	NONE	NONE	NONE	NONE	2	NONE	2	NONE	2	NONE
PO226	CMC	Urban	F	31-35	5	1	11	1	3	2	1	999	2	NONE	2	NONE	2	NONE	2	NONE	2	NONE	NONE	2	NONE	NONE	2	NONE	NONE	NONE	2	2	NONE	NONE	2	NONE	NONE	NONE	NONE	NONE	NONE	NONE	NONE	2	NONE	2	NONE	2	NONE
PO227	CMC	Urban	F	21-25	1	1	1	1	4	1	1	999	2	NONE	2	NONE	2	NONE	2	NONE	2	NONE	NONE	2	NONE	NONE	2	NONE	NONE	NONE	2	2	NONE	NONE	2	NONE	NONE	NONE	NONE	NONE	NONE	NONE	NONE	2	NONE	2	NONE	2	NONE
PO228	CMC	Urban	F	31-35	5	1	1	1	4	2	8	999	1	5	2	NONE	2	NONE	2	NONE	2	NONE	NONE	2	NONE	NONE	2	NONE	NONE	NONE	2	2	NONE	NONE	2	NONE	NONE	NONE	NONE	NONE	NONE	NONE	NONE	2	NONE	2	NONE	2	NONE
PO231	CMC	Urban	F	31-35	1	1	1	1	3	1	1	999	2	NONE	2	NONE	2	NONE	2	NONE	2	NONE	NONE	2	NONE	NONE	2	NONE	NONE	NONE	2	2	NONE	NONE	2	NONE	NONE	NONE	NONE	NONE	NONE	NONE	NONE	2	NONE	2	NONE	2	NONE
PO233	CMC	Urban	F	36-40	4	1	1	1	4	2	4	3	2	NONE	2	NONE	2	NONE	2	NONE	2	NONE	NONE	2	NONE	NONE	2	NONE	NONE	NONE	2	2	NONE	NONE	2	NONE	NONE	NONE	NONE	NONE	NONE	NONE	NONE	2	NONE	2	NONE	2	NONE
PO234	CMC	Urban	M	36-40	1	1	1	1	3	1	17/AZT	999	2	NONE	2	NONE	2	NONE	2	NONE	2	NONE	NONE	2	NONE	NONE	2	NONE	NONE	NONE	2	2	NONE	NONE	2	NONE	NONE	NONE	NONE	NONE	NONE	NONE	NONE	2	NONE	2	NONE	2	NONE
PO235	CMC	Urban	F	18-20	1	1	1	1	4	1	8	999	2	NONE	2	NONE	2	NONE	2	NONE	2	NONE	NONE	2	NONE	NONE	2	NONE	NONE	NONE	2	2	NONE	NONE	2	NONE	NONE	NONE	NONE	NONE	NONE	NONE	NONE	2	NONE	2	NONE	2	NONE
P02 OGH 125	OGH	Rural	F	41-45	5	1	1	4	9	1	8	4	1	2	2	NONE	2	NONE	2	NONE	1	4	4	2	NONE	NONE	1	GG	Skin lightening	2	1	1	12	1	1	12	1	3	3	2	2	NONE	999	1	2	1	*I used to. It didn’t help	1	*sore feet, sore back, weight gain
P15 OGH 1058/10	OGH	Rural	M	41-45	1	1	2	4	4	2	1	4	1	1	2	34	2	NONE	2	NONE	1	3	5	2	NONE	NONE	2	NONE	NONE	NONE	1	1	1	*TO RELIEVE SKIN CONDITION I HAD	1	1	*TO RELIEVE SKIN CONDITION I HAD	2	2	4	4	NONE	999	1	1	2	NONE	2	NONE
P18 OGH 876H	OGH	Rural	F	36-40	1	1	1	1	3	2	17	5	2	NONE	2	NONE	2	NONE	2	NONE	1	4	4	2	NONE	NONE	1	1	1	10	2	2	NONE	NONE	2	2	2	NONE	NONE	NONE	NONE	NONE	999	2	NONE	2	NONE	2	NONE
P21 OGH 822-07	OGH	Rural	F	46-50	4	1	1	4	3	2	1	5	2	NONE	2	NONE	2	NONE	2	NONE	2	NONE	NONE	2	NONE	NONE	2	NONE	NONE	NONE	1	1	23	17	1	INGWE	17	7	7	3	3	NONE	999	2	NONE	2	NONE	1	*WEAKNESS, SEVERELY SICK
P23 OGH 391/12	OGH	Rural	F	56-60	1	1	1	5	1	1	4	5	1	14	2	NONE	2	NONE	2	NONE	1	3	4	2	NONE	NONE	2	NONE	NONE	NONE	1	1	4	FOR SWOLLEN FEET	1	4	FOR SWOLLEN FEET	2	2	4	4	NONE	999	1	1	2	NONE	1	999
P54 OGH 999/13	OGH	Rural	F	41-45	1	1	1	1	3	2	5	5	1	15	2	NONE	2	NONE	2	NONE	1	3	4	2	NONE	NONE	2	NONE	NONE	NONE	1	1	IAKANBA	3, 7	1	IAKANBA	3	NONE	NONE	NONE	NONE	NONE	999	1	1,3 (PATIENT HAS STOPPED ARV'S DUE TO LIVER PROBLEM)	2	NONE	2	NONE
P56 OGH 1736/12	OGH	Rural	F	51-55	1	1	1	12	3	1	1	999	1	15	1	35	2	NONE	2	NONE	2	NONE	NONE	2	NONE	NONE	2	NONE	NONE	NONE	1	1	12	1	1	12	1	NONE	NONE	NONE	NONE	NONE	999	2	NONE	2	NONE	1	*SEVERE RASH AND BOILS
P69 OGH 128/14	OGH	Rural	F	21-25	1	1	1	1	3	1	1	5	2	NONE	2	NONE	2	NONE	2	NONE	1	2	4	2	NONE	NONE	2	NONE	NONE	NONE	1	1	4	*FOR SUSPECTED PREGNANCY	1	4	*FOR SUSPECTED PREGNANCY	NONE	NONE	NONE	NONE	NONE	999	2	NONE	2	NONE	1	*HER SON FAINTED
P77 OGH 746/11	OGH	Rural	M	31-35	1	1	1	13	3	2	1	5	2	NONE	2	NONE	2	NONE	2	NONE	1	3	4	2	NONE	NONE	2	NONE	NONE	NONE	1	1	999	999	1	999	999	2,3	2,3	4	4	NONE	999	2	NONE	2	NONE	1	*VOMITTED BLOOD FOR THE WHOLE DAY
P06 OGH793/08	OGH	Rural	F	51-55	4	1	2	4	9	1	1	5	2	NONE	1	18	1	NONE	2	NONE	1	3	4	2	NONE	NONE	2	NONE	NONE	NONE	2	1	NONE	NONE	2	NONE	NONE	NONE	NONE	NONE	NONE	NONE	NONE	2	NONE	2	NONE	2	NONE
P85 OGH 465/12	OGH	Rural	F	36-40	1	1	1	1	4	2	4	5	2	NONE	2	NONE	2	NONE	2	NONE	1	4	4	2	NONE	NONE	2	NONE	NONE	NONE	1	1	12	1	999	12	1	3	3	2	2	NONE		2	NONE	2	NONE	2	NONE
P91 OGH 773/8	OGH	Rural	F	41-45	2	1	1	1	3	1	21	999	1	1	1	35	1	6	1	24	2	NONE	NONE	2	NONE	NONE	1	1	TO MONITOR BP	NONE	2	1	NONE	NONE	2	NONE	NONE	NONE	NONE	NONE	NONE	NONE	NONE	2	NONE	2	NONE	1	*VIRAL LOAD EXACERBATED, LED TO DEATH
P92 OGH 531/06	OGH	Rural	F	41-45	1	1	1	5	3	1	17	5	2	NONE	2	NONE	2	NONE	2	NONE	2	NONE	NONE	2	NONE	NONE	2	NONE	NONE	NONE	1	1	RITUAL	WAS GETTING SICK OFTEN	1	RITUAL	WAS GETTING SICK OFTEN	2	2	4	4	NONE		1	1	1	999	1	*WEAKNESS AND DROP IN CD4 COUNT?
P97 OGH 69/14	OGH	Rural	F	26-30	1	1	1	1	3	1	999	5	1	5	1	3	1	1	1	23	1	2	4	2	NONE	NONE	1	2	2	999	2	2	NONE	NONE	2	NONE	NONE	NONE	NONE	NONE	NONE	NONE		2	NONE	2	NONE	2	NONE
P999 OGH 704/08	OGH	Rural	F	36-40	1	1	1	1	3	1	17	999	1	1, 11	1	36	2	NONE	2	NONE	1	3	4	2	NONE	NONE	1	2	3	999	2	2	NONE	NONE	2	NONE	NONE	NONE	NONE	NONE	NONE	NONE		2	NONE	2	NONE	2	NONE
P105 OGH 8 999/10	OGH	Rural	M	46-50	1	1	1	1	3	2	4	5	2	NONE	2	NONE	2	NONE	1	23	1	3	1,4	2	NONE	NONE	2	NONE	NONE	NONE	1	1	MTHUMBO	*FOR APPETITE	1	*MTHUMBO?	*FOR APPETITE	999	999	3	3	NONE		1	3	2	NONE	2	NONE
P108 OGH 467/12	OGH	Rural	F	41-45	1	1	1	1	3	2	8	5	2	NONE	2	NONE	2	NONE	2	NONE	2	NONE	NONE	2	NONE	NONE	1	*MARINA SPA	4	NONE	2	2	NONE	NONE	2	NONE	NONE	NONE	NONE	NONE	NONE	NONE		2	NONE	2	NONE	2	NONE
P111 OGH 1002/11	OGH	Rural	M	36-40	2	1	1	1	3	1	1	5	2	NONE	2	NONE	2	NONE	2	NONE	1	3	4	2	NONE	NONE	2	NONE	NONE	NONE	1	1	5	1	1	5	1	7	7	3	3	NONE		1	1,3	2	NONE	2	NONE
P122 OGH 895/10	OGH	Rural	F	41-45	1	1	1	5	4	2	1	999	1	8, 18	2	NONE	2	NONE	1	23	1	3	4	2	NONE	NONE	2	NONE	NONE	NONE	1	1	1, 5	999	1	1, 5	999	2	2	3	3	NONE		2	NONE	2	NONE	2	NONE
P123 OGH 167/09	OGH	Rural	F	41-45	1	1	1	5	1	1	4	999	1	4	1	35	2	NONE	2	NONE	1	4	4	2	NONE	NONE	2	NONE	NONE	NONE	1	1	ISIKWILI (2L BOTTLE)	*TREATS ALL DISEASES	1	*SIKWILI (2L BOTTLE)	*TREATS ALL DISEASES	7	7	4	4	NONE		2	NONE	2	NONE	1	*CHEST PAINS AFTER USING SIKWILI
P126 OGH 819/12	OGH	Rural	F	36-40	1	1	1	1	1	2	999	5	1	1	2	NONE	2	NONE	2	NONE	2	NONE	NONE	2	NONE	NONE	2	NONE	NONE	NONE	1	1	5	1	1	5	*SPIRITUAL HEALING	1	1	4	4	NONE		2	NONE	2	NONE	2	NONE
P130 OGH 232/10	OGH	Rural	M	46-50	1	1	1	5	3	1	4	5	2	NONE	2	NONE	2	NONE	2	NONE	1	3	4	2	NONE	NONE	1	ICURA	4	NONE	2	2	NONE	NONE	2	NONE	NONE	NONE	NONE	NONE	NONE	NONE		2	NONE	2	NONE	2	NONE
P135 OGH 635/08	OGH	Rural	F	41-45	1	1	1	1	3	2	4	999	1	7	1	7	2	NONE	2	NONE	1	3	4	2	NONE	NONE	1	1	*TO KEEP HEALTHY	999	1	1	1	SORES	1	1	SORES	2	2	4	4	NONE		1	1	2	NONE	1	*LOSS OF SIGHT, WEAKNESS, BLISTERS
P137 OGH 1338/12	OGH	Rural	F	36-40	1	1	1	1	4	1	1	999	1	21	1	33	2	NONE	2	NONE	1	2	4	2	NONE	NONE	2	NONE	NONE	NONE	1	1	MASIZILA	17	1	MASIZILA	18	7	7	4	4	NONE	NONE	1	3	2	NONE	2	NONE
P139 OGH 1002/07	OGH	Rural	M	36-40	1	1	1	8	2	2	1	999	1	3	1	35	1	6	1	23	2	NONE	NONE	2	NONE	NONE	2	NONE	NONE	NONE	1	1	1	17	1	1	18	2	2	2	2	NONE	NONE	2	NONE	2	NONE	2	NONE
P143 OGH 321/09	OGH	Rural	F	31-35	2	1	1	4	4	1	8	999	2	NONE	2	NONE	2	NONE	2	NONE	2	NONE	NONE	2	NONE	NONE	2	NONE	NONE	NONE	1	1	4	3	1	4	3	2	2	4	4	NONE	NONE	2	NONE	2	NONE	2	NONE
P145 OGH 351/11	OGH	Rural	F	56-60	1	1	1	5	9	1	999	5	2	NONE	2	NONE	2	NONE	2	NONE	1	3	4	2	NONE	NONE	2	NONE	NONE	NONE	1	1	SHEMBE OIL	ALL PURPOSES	1	SHEMBE OIL	ALL PURPOSES	3	3	4	4	NONE		2	NONE	2	NONE	2	NONE
P155 OGH 361/11	OGH	Rural	F	46-50	1	1	1	1	1	2	3	5	2	NONE	2	NONE	1	1	1	23	2	NONE	NONE	2	NONE	NONE	1	1	TO GAIN APPETITE	999	2	2	NONE	NONE	2	NONE	NONE	NONE	NONE	NONE	NONE	NONE		2	NONE	2	NONE	2	NONE
P156 OGH 276/11	OGH	Rural	F	36-40	1	1	1	1	3	2	8	999	1	1	1	999	2	NONE	2	NONE	1	4	4	1	UNSURE	*HIGH BP	2	NONE	NONE	NONE	1	1	OZONE (HOLY WATER)	3	1	*OZONE (HOLY WATER)	3	NONE	NONE	NONE	NONE	NONE		2	NONE	2	NONE	2	NONE
P157 OGH 540/09	OGH	Rural	F	41-45	1	1	1	1	1	2	1	5	2	NONE	2	NONE	2	NONE	2	NONE	2		4	2	NONE	NONE	2	NONE	NONE	NONE	2	2	NONE	NONE	2	NONE	NONE	NONE	NONE	NONE	NONE	NONE		2	NONE	2	NONE	2	NONE
P159 OGH 1632/12	OGH	Rural	F	31-35	1	1	1	1	4	1	1	999	2	NONE	2	NONE	1	6	1	23	1	4	4	2	NONE	NONE	2	NONE	NONE	NONE	1	1	STAMETA	3	1	*STAMETA	3	7	7	4	4	NONE	NONE	1	3	2	NONE	2	NONE
P161 OGH 457/10	OGH	Rural	F	31-35	1	1	1	1	4	1	8	5	2	NONE	2	NONE	2	NONE	2	NONE	1	3	4	2	NONE	NONE	1	1	5	999	2	2	NONE	NONE	2	NONE	NONE	NONE	NONE	NONE	NONE	NONE		2	NONE	2	NONE	1	*BLISTERS, LOSS OF APPETITE
P163 OGH 901/09	OGH	Rural	F	26-30	1	1	1	1	4	1	999	999	2	NONE	2	NONE	2	1	2	NONE	2	NONE	NONE	2	NONE	NONE	2	NONE	NONE	NONE	1	1	ONCE USED ISIHLAMBISO	999	1	*ONCE USED ISIHLAMBISO	999	999	NONE	NONE	NONE	NONE	NONE	2	NONE	2	NONE	1	*WEAKNESS
P166 OGH 56/11	OGH	Rural	M	46-50	2	1	1	1	4	2	4	999	1	10	1	12	2	NONE	2	NONE	2	NONE	NONE	2	NONE	NONE	2	NONE	NONE	NONE	1	1	4	5	1	*MUTI FOR VOMITTING	5	NONE	2	3 TIMES A WEKK, IN THE PAST	3 TIMES A WEKK, IN THE PAST	NONE	NONE	2	NONE	2	NONE	2	NONE
P167 OGH 157/12	OGH	Rural	F	26-30	4	1	1	1	3	2	8	5	1	3	1	2	2	NONE	2	NONE	1	2	2,4	1	14, 18	14, 18	2	NONE	NONE	NONE	1	1	999	999	1	4	999	1	1	3	3	NONE		1	6 (DARK MARKS ON LEGS, SANGOMA REFERRED HER TO THE ARV DOCTOR	1	BEFORE ARVS, FOR BACKPAIN WHICH WAS RELIEVED	2	NONE
P172 OGH 163/12	OGH	Rural	M	46-50	2	1	1	5	1	1	4	999	2	NONE	2	NONE	2	NONE	2	NONE	1	2	4	2	NONE	NONE	2	NONE	NONE	NONE	1	1	23	17	1	INGWE PRODUCTS	7	7	7	3	3	NONE	NONE	2	NONE	2	NONE	2	NONE
P177 OGH 413/06	OGH	Rural	F	41-45	1	1	1	1	3	1	17	5	2	NONE	2	NONE	1	6	1	23	1	3	4	2	NONE	NONE	2	NONE	NONE	NONE	1	1	10	STOMACH ACHE AND ULCER	1	10	STOMACH ACHE AND ULCER	7	7	3	3	NONE		2	NONE	2	NONE	2	NONE
P179 OGH 494/08	OGH	Rural	F	36-40	2	1	1	1	4	2	1	5	2	NONE	2	NONE	1	6	1	23	1	2	4	2	NONE	NONE	1	1	5	999	2	2	NONE	NONE	2	NONE	NONE	NONE	NONE	NONE	NONE	NONE		2	NONE	2	NONE	2	NONE
P180 OGH 604/09	OGH	Rural	F	31-35	1	1	1	4	3	2	1	999	1	17	1	11, 29	2	NONE	2	NONE	1	2	4	1	*ISIHLUNAU SAMANDIYA	999	1	1	2	999	1	1	ISIHLUNAU SAMANDIYA	3	1	*ISIHLUNAU SAMANDIYA	*TO CLEANSE MY SYSTEM	NONE	NONE	NONE	NONE	NONE		2	NONE	2	NONE	2	NONE
P181 OGH 614/11	OGH	Rural	F	46-50	1	1	1	1	2	1	1	999	1	1	1	35	2	NONE	2	NONE	1	3	14	1	UNSURE	UNSURE	2	NONE	NONE	NONE	1	1	10	17	1	10	17	7	7	3	3	NONE		2	NONE	2	NONE	2	NONE
P182 OGH 714/07	OGH	Rural	F	46-50	1	1	1	1	1	1	3TC/D4T	5	2	NONE	2	NONE	2	NONE	2	NONE	1	3	4	2	NONE	NONE	2	NONE	NONE	NONE	1	1	1	2	1	1	2	NONE	NONE	NONE	NONE	NONE		2	NONE	2	NONE	2	NONE
P185 OGH 762/01	OGH	Rural	F	26-30	1	1	1	4	2	1	3TC/D4T	5	2	NONE	2	NONE	2	NONE	2	NONE	2	NONE	NONE	2	NONE	NONE	2	NONE	NONE	NONE	1	1	STAMETA	16	1	*STAMETA	16	7	7	3	3	NONE		2	NONE	2	NONE	2	NONE
P186 OGH 877/07	OGH	Rural	M	41-45	1	1	1	5	3	2	3TC/D4T	5	2	NONE	2	NONE	2	NONE	2	NONE	2	NONE	NONE	2	NONE	NONE	2	NONE	NONE	NONE	1	1	DUBULAGOGE	18	1	*DUBULAGOGE	18	NONE	NONE	NONE	NONE	NONE		2	NONE	2	NONE	2	NONE
P187 OGH 8 999/07	OGH	Rural	F	46-50	1	1	1	4	2	1	4	999	1	2	2	NONE	2	NONE	2	NONE	1	2	4	1	*HERBAL MEDICINES FOR DIABETES	DIABETES	2	NONE	NONE	NONE	1	1	I USE HERBAL LIFE PRODUCT TO MONITOR MY DIABETES	DIABETES	1	*I USE HERBAL LIFE PRODUCT TO MONITOR MY DIABETES	DIABETES	NONE	NONE	NONE	NONE	NONE		2	NONE	2	NONE	2	NONE
P190 OGH 1302/13	OGH	Rural	F	36-40	1	1	1	1	3	2	24	5	2	NONE	2	NONE	2	NONE	2	NONE	1	3	4	2	NONE	NONE	1	1	5	999	2	2	NONE	NONE	2	NONE	NONE	NONE	NONE	NONE	NONE	NONE		2	NONE	2	NONE	2	NONE
P193 OGH 609/08	OGH	Rural	F	36-40	1	1	1	4	4	2	3TC/D4T	999	1	17	1	29	2	NONE	2	NONE	1	2	4	2	NONE	NONE	2	NONE	NONE	NONE	1	1	19	ARV SIDE EFFECTS	1	19	ARV SIDE EFFECTS	2	2	3,4	3,4	NONE		2	NONE	2	NONE	2	NONE
P196 OGH 280/06	OGH	Rural	M	36-40	2	1	1	4	4	2	1	999	2	NONE	2	NONE	2	NONE	2	NONE	1	3	4	2	NONE	NONE	2	NONE	NONE	NONE	1	1	1	FOR SEXUAL APPETITE	1	1	*FOR SEXUAL APPETITE	NONE	NONE	NONE	NONE	NONE	NONE	2	NONE	2	NONE	2	NONE
P197 OGH 850/10	OGH	Rural	F	41-45	2	1	1	1	2	1	3TC/D4T	999	2	NONE	2	NONE	2	NONE	2	NONE	1	2	4	2	NONE	NONE	2	NONE	NONE	NONE	1	1	23	17	1	INGWE	17	999	999	999	999	NONE	NONE	2	NONE	2	NONE	2	NONE
P198 OGH 79/11	OGH	Rural	M	26-30	1	1	1	5	2	1	1	5	2	NONE	2	NONE	1	6	1	23	1	999	4	2	*BIO-BALANCE	1	1	2	5	NONE	2	2	NONE	NONE	2	NONE	NONE	NONE	NONE	NONE	NONE	NONE		2	NONE	2	NONE	2	NONE
P202 OGH 243/05	OGH	Rural	F	41-45	1	1	1	1	1	2	3	5	2	NONE	2	NONE	1	1	2	NONE	1	3	4	2	NONE	NONE	2	NONE	NONE	NONE	1	1	1	I HAD SEVERE BLEEDING DURING MENSTRUATION. WENT TO MANY HOSPITALS WHICH DID NOT HELP, BUT IMBIZA DID	1	1	*I HAD SEVERE BLEEDING DURING MENSTRUATION. WENT TO MANY HOSPITALS WHICH DID NOT HELP, BUT IMBIZA DID	2	2	3	3	NONE		2	NONE	2	NONE	2	NONE
P203 OGH 285/09	OGH	Rural	F	41-45	1	1	1	4	3	1	3	999	1	2	1	35	2	NONE	2	NONE	1	2	4	2	NONE	NONE	2	NONE	NONE	NONE	1	1	10	DIABETES	1	10	*DIABETES	10	10	2	2	NONE		2	NONE	2	NONE	2	NONE
P204 OGH 291/09	OGH	Rural	F	26-30	1	1	1	1	4	2	3TC/D4T	5	2	NONE	2	NONE	2	NONE	2	NONE	1	2	4	2	NONE	NONE	1	1	2	NONE	2	2	NONE	NONE	2	NONE	NONE	NONE	NONE	NONE	NONE	NONE		2	NONE	2	NONE	2	NONE
P207 OGH 338/09	OGH	Rural	F	36-40	1	1	1	1	3	2	1	999	1	4	1	35	2	NONE	2	NONE	1	3	4	2	NONE	NONE	1	ISIHLUNGU SANANDIYA	*TO PROTECT FROM BAD SPIRITS	NONE	2	2	NONE	NONE	2	NONE	NONE	NONE	NONE	NONE	NONE	NONE		2	NONE	2	NONE	2	NONE
P208 OGH 366/08	OGH	Rural	F	21-25	1	1	1	1	4	2	1	999	1	5	2	35	2	NONE	2	NONE	1	2	4	2	NONE	NONE	2	NONE	NONE	NONE	1	1	1	3	1	1	3	2	2	4	4	NONE		2	NONE	2	NONE	2	NONE
P212 OGH 540/13	OGH	Rural	F	36-40	1	1	1	1	2	1	1	5	2	NONE	2	NONE	2	NONE	2	NONE	1	2	4	2	NONE	NONE	1	1	1	NONE	2	2	NONE	NONE	2	NONE	NONE	NONE	NONE	NONE	NONE	NONE		2	NONE	2	NONE	2	NONE
P216 OGH 1006/10	OGH	Rural	M	46-50	2	1	1	5	2	1	4	5	2	NONE	2	NONE	2	NONE	2	NONE	1	2	4	2	NONE	NONE	2	NONE	NONE	NONE	1	1	UMVUSONKUNZI	LOW SEX DRIVE	1	*UMVUSONKUNZI	*LOW SEX DRIVE	2	2	3	3	NONE		2	NONE	2	NONE	2	NONE
P217 OGH 12118/12	OGH	Rural	F	31-35	2	1	1	1	5	2	1	5	2	NONE	2	NONE	1	6	1	23	1	2	3,4	2	NONE	NONE	1	DETOX MIXTURE	2	NONE	2	2	NONE	NONE	2	2	2	NONE	NONE	NONE	NONE	NONE		2	NONE	2	NONE	2	NONE
P228 OGH 1372/12	OGH	Rural	M	41-45	2	1	1	1	4	2	1	3	2	5	2	NONE	2	NONE	2	NONE	1	3	2	2	NONE	NONE	2	NONE	NONE	NONE	1	1	4	FOR ALL SYMPTOMS RELATED TO HIV	1	4	FOR ALL SYMPTOMS RELATED TO HIV	1	1	4	4	NONE		1	6 (WHEN IM SLEEPING THEY SEND TOKOLOSH TO GIVE ME SOMETHING TO EAT AND THEN I NEED TO VOMIT)	2	NONE	2	NONE
P229 OGH 16/10	OGH	Rural	F	36-40	5	1	1	4	3	2	6	3	1	NONE	2	NONE	1	6	1	31	1	3	2	2	NONE	NONE	2	NONE	NONE	NONE	1	1	1, 8	17	1	1, 8	17	1	1	4	4	NONE		2	NONE	2	NONE	1	8, 48
P231 OGH 196/13	OGH	Rural	M	36-40	999	1	1	7	3	1	1	3	2	NONE	2	NONE	2	NONE	2	NONE	1	2	2	1	21	NONE	2	NONE	NONE	NONE	1	1	5	TO LOOSEN STOOLS	1	5	TO LOOSEN STOOLS	1	1	2	2	NONE		1	2	2	NONE	1	SWEATING
P01 OGH 1042-10	OGH	Rural	M	46-50	4	3	9	3	3	1	1	999	1	19	2	NONE	2	NONE	2	NONE	1	2	2	2	NONE	NONE	2	NONE	NONE	NONE	2	2	NONE	NONE	2	NONE	NONE	NONE	NONE	NONE	NONE	NONE	NONE	2	NONE	2	NONE	1	* ITCHY SKIN AT NIGHT, DIARRHOEA, WATER IN THE LUNG AT THE BEGINNING OF TREATMENT
P03 OGH 348/11	OGH	Rural	F	41-45	4	1	1	5	1	1	19	4	1	2	1	35	2	NONE	2	NONE	1	999	4	2	NONE	NONE	2	NONE	NONE	NONE	2	2	NONE	NONE	2	NONE	NONE	NONE	NONE	NONE	NONE	NONE	NONE	2	NONE	1	*For protection from bad spirits	1	*smaller legs, change in skin tone
P04 OGH 955-10	OGH	Rural	M	36-40	4	1	1	1	5	2	20	5	2	NONE	2	NONE	2	NONE	2	NONE	1	3	4	2	NONE	NONE	2	NONE	NONE	NONE	2	2	NONE	NONE	2	NONE	NONE	NONE	NONE	NONE	NONE	NONE	NONE	2	NONE	2	NONE	1	*DARKER COMPLEXION, BLOATED STOMACH
P05 OGH776/11	OGH	Rural	M	41-45	4	1	1	5	3	2	1	4	1	1	1	35	2	NONE	2	NONE	2	NONE	NONE	2	NONE	NONE	2	NONE	NONE	NONE	2	2	NONE	NONE	2	NONE	NONE	NONE	NONE	NONE	NONE	NONE	NONE	1	NONE	2	NONE	2	NONE
P07 OGH 276/08	OGH	Rural	F	51-55	3	1	1	2	4	1	21/AZT	4	1	2	1	6, 15	1	9	2	NONE	1	4	4	2	NONE	*DIABETES	2	NONE	NONE	NONE	2	2	NONE	NONE	2	NONE	NONE	NONE	NONE	NONE	NONE	NONE	NONE	1	6 (DIETICIAN)	2	NONE	2	NONE
P08 OGH 115/08	OGH	Rural	F	51-55	4	1	2	1	1	1	15	4	1	1	1	36	1	999	999	NONE	1	2	1	1	NOT SURE	HYPERTENSION	2	NONE	NONE	NONE	2	2	NONE	NONE	2	NONE	NONE	NONE	NONE	NONE	NONE	NONE	NONE	1	3	2	NONE	1	*SWOLLEN FEET
P09 OGH 1252	OGH	Rural	F	21-25	4	1	1	10	3	1	1	999	1	5	1	2	2	NONE	2	NONE	2	NONE	NONE	2	NONE	NONE	2	NONE	NONE	NONE	2	2	NONE	NONE	2	NONE	NONE	NONE	NONE	NONE	NONE	NONE	NONE	2	NONE	2	NONE	1	*BECAME SEVERELY ILL
P10 OGH 815/11	OGH	Rural	F	31-35	4	1	1	1	4	2	1	999	2	NONE	2	NONE	2	NONE	2	NONE	2	NONE	NONE	2	NONE	NONE	2	NONE	NONE	NONE	2	2	NONE	NONE	2	NONE	NONE	NONE	NONE	NONE	NONE	NONE	NONE	2	NONE	2	NONE	2	NONE
P11 OGH 576/12	OGH	Rural	F	31-35	4	1	1	5	4	1	1	999	2	NONE	2	NONE	2	NONE	2	NONE	1	4	4	2	NONE	NONE	2	NONE	NONE	NONE	2	2	NONE	NONE	2	NONE	NONE	NONE	NONE	NONE	NONE	NONE	NONE	2	NONE	2	NONE	1	BACK PAIN
P12 OGH 452/13	OGH	Rural	F	21-25	1	1	1	1	2	1	1	999	2	NONE	2	NONE	1	6	2	NONE	2	NONE	NONE	2	NONE	NONE	2	NONE	NONE	NONE	2	2	NONE	NONE	2	NONE	NONE	NONE	NONE	NONE	NONE	NONE	NONE	2	NONE	2	NONE	2	NONE
P13 OGH 844/12	OGH	Rural	F	36-40	4	1	2	4	2	1	17	999	2	NONE	2	NONE	1	7	2	NONE	2	NONE	NONE	2	NONE	NONE	2	NONE	NONE	NONE	2	2	NONE	NONE	2	NONE	NONE	NONE	NONE	NONE	NONE	NONE	NONE	2	NONE	2	NONE	2	NONE
P14 OGH 754-07	OGH	Rural	F	36-40	1	1	1	4	3	1	1	999	2	NONE	2	NONE	2	NONE	2	NONE	1	3	4	2	NONE	NONE	2	NONE	NONE	NONE	2	2	NONE	NONE	2	NONE	NONE	NONE	NONE	NONE	NONE	NONE	NONE	2	NONE	2	NONE	2	NONE
P16 OGH 130/10	OGH	Rural	M	31-35	4	1	1	1	4	1	4	999	2	NONE	2	NONE	2	NONE	2	NONE	2	NONE	NONE	2	NONE	NONE	2	NONE	NONE	NONE	2	2	NONE	NONE	2	NONE	NONE	NONE	NONE	NONE	NONE	NONE	NONE	2	NONE	2	NONE	2	NONE
P17 OGH 327/08	OGH	Rural	F	46-50	4	1	1	1	1	1	1	999	1	1	2	NONE	2	NONE	2	NONE	1	2	4	1	UNSURE	UNSURE	2	NONE	NONE	NONE	2	2	NONE	NONE	2	NONE	NONE	NONE	NONE	NONE	NONE	NONE	NONE	2	NONE	2	NONE	2	NONE
P19 OGH 5 999/11	OGH	Rural	F	36-40	1	1	1	4	4	2	4	999	2	NONE	2	NONE	2	NONE	2	NONE	1	3	4	2	NONE	NONE	2	NONE	NONE	NONE	2	2	NONE	NONE	2	NONE	NONE	NONE	NONE	NONE	NONE	NONE	NONE	2	NONE	2	NONE	2	NONE
P20 OGH 11/11/13	OGH	Rural	F	36-40	1	1	1	1	3	2	4	999	2	NONE	2	NONE	2	NONE	2	NONE	2	NONE	NONE	2	NONE	NONE	2	NONE	NONE	NONE	2	2	NONE	NONE	2	NONE	NONE	NONE	NONE	NONE	NONE	NONE	NONE	2	NONE	2	NONE	2	NONE
P22 OGH 169/09	OGH	Rural	F	46-50	999	1	1	1	4	1	5	999	1	5	2	NONE	1	1	2	NONE	1	4	999	2	NONE	NONE	2	NONE	NONE	NONE	2	2	NONE	NONE	2	NONE	NONE	NONE	NONE	NONE	NONE	NONE	NONE	999	999	999	999	999	999
P24 OGH 850-007	OGH	Rural	F	36-40	4	1	1	4	4	2	1	999	2	NONE	2	NONE	2	NONE	2	NONE	2	NONE	NONE	2	NONE	NONE	2	NONE	NONE	NONE	2	2	NONE	NONE	2	NONE	NONE	NONE	NONE	NONE	NONE	NONE	NONE	2	NONE	2	NONE	2	NONE
P25 OGH 609/11	OGH	Rural	F	41-45	4	1	1	1	4	1	4	999	1	11	1	33	2	NONE	2	NONE	2	NONE	NONE	2	NONE	NONE	2	NONE	NONE	NONE	2	2	NONE	NONE	2	NONE	NONE	NONE	NONE	NONE	NONE	NONE	NONE	2	NONE	2	NONE	2	NONE
P26 OGH 458/08	OGH	Rural	F	41-45	4	1	1	1	4	2	1	999	2	NONE	2	NONE	2	NONE	2	NONE	1	4	4	2	NONE	NONE	2	NONE	NONE	NONE	2	2	NONE	NONE	2	NONE	NONE	NONE	NONE	NONE	NONE	NONE	NONE	2	NONE	2	NONE	2	NONE
P27 OGH 1101	OGH	Rural	M	18-20	4	1	1	1	8	1	SYRUP	999	1	10	2	NONE	1	5	2	NONE	1	3	4	2	NONE	NONE	2	NONE	NONE	NONE	2	2	NONE	NONE	2	NONE	NONE	NONE	NONE	NONE	NONE	NONE	NONE	2	NONE	2	NONE	2	NONE
P28 OGH 317-06	OGH	Rural	F	41-45	1	1	1	5	4	2	4	999	2	NONE	2	NONE	1	6	1	23	1	2	4	2	NONE	NONE	2	NONE	NONE	NONE	2	2	NONE	NONE	2	NONE	NONE	NONE	NONE	NONE	NONE	NONE	NONE	2	NONE	2	NONE	1	*SWOLLEN FEET
P29 OGH 178/09	OGH	Rural	F	36-40	4	1	1	1	3	1	8	999	2	NONE	2	NONE	2	NONE	2	NONE	2	NONE	NONE	2	NONE	NONE	2	NONE	NONE	NONE	2	2	NONE	NONE	2	NONE	NONE	NONE	NONE	NONE	NONE	NONE	NONE	2	NONE	2	NONE	1	*WEAKNESS
P30 OGH 723/13	OGH	Rural	F	36-40	4	1	1	4	3	1	4	999	2	NONE	2	NONE	2	NONE	2	NONE	1	4	4	2	NONE	NONE	2	NONE	NONE	NONE	2	2	NONE	NONE	2	NONE	NONE	NONE	NONE	NONE	NONE	NONE	NONE	2	NONE	2	NONE	2	NONE
P31 OGH 42/09	OGH	Rural	F	46-50	4	1	1	8	3	1	EFV	999	2	NONE	2	NONE	2	NONE	2	NONE	1	4	4	2	NONE	NONE	2	NONE	NONE	NONE	2	2	NONE	NONE	2	NONE	NONE	NONE	NONE	NONE	NONE	NONE	NONE	2	NONE	2	NONE	1	*WEAKNESS
P32 OGH 251/14	OGH	Rural	F	31-35	1	1	1	4	1	1	1	999	1	8	1	23	2	NONE	2	NONE	2	NONE	NONE	2	NONE	NONE	2	NONE	NONE	NONE	2	2	NONE	NONE	2	NONE	NONE	NONE	NONE	NONE	NONE	NONE	NONE	2	NONE	2	NONE	2	NONE
P33 OGH 209/11	OGH	Rural	M	26-30	1	1	1	1	2	1	1	999	2	NONE	2	NONE	2	NONE	2	NONE	1	NONE	NONE	2	NONE	NONE	2	NONE	NONE	NONE	2	2	NONE	NONE	2	NONE	NONE	NONE	NONE	NONE	NONE	NONE	NONE	2	NONE	2	*SIDE EFFECTS SUBSIDED	2	NONE
P34 OGH 267/11	OGH	Rural	F	26-30	1	1	1	8	4	1	1	999	2	NONE	2	NONE	2	NONE	2	NONE	2	NONE	NONE	2	NONE	NONE	2	NONE	NONE	NONE	2	2	NONE	NONE	2	NONE	NONE	NONE	NONE	NONE	NONE	NONE	NONE	2	NONE	2	NONE	1	*STAYS STRONGER
P35 OGH 371/08	OGH	Rural	F	36-40	1	1	1	4	1	1	1	999	2	NONE	2	NONE	2	NONE	2	NONE	1	2	4	2	NONE	NONE	2	NONE	NONE	NONE	2	2	NONE	NONE	2	NONE	NONE	NONE	NONE	NONE	NONE	NONE	NONE	2	NONE	2	NONE	2	NONE
P36 OGH 1034/13	OGH	Rural	F	36-40	1	1	1	1	3	1	1	999	2	NONE	2	NONE	2	NONE	2	NONE	2	NONE	NONE	2	NONE	NONE	2	NONE	NONE	NONE	2	2	NONE	NONE	2	NONE	NONE	NONE	NONE	NONE	NONE	NONE	NONE	2	NONE	2	NONE	2	NONE
P37 OGH 902/13	OGH	Rural	F	21-25	1	1	1	5	3	1	8	999	2	NONE	2	NONE	2	NONE	2	NONE	2	NONE	NONE	2	NONE	NONE	2	NONE	NONE	NONE	2	2	NONE	NONE	2	NONE	NONE	NONE	NONE	NONE	NONE	NONE	NONE	2	NONE	2	NONE	1	*NIGHTMARES
P38 OGH 228/12	OGH	Rural	F	21-25	1	1	1	5	3	1	4	999	2	NONE	2	NONE	2	NONE	2	NONE	1	3	4	2	NONE	NONE	2	NONE	NONE	NONE	2	2	NONE	NONE	2	NONE	NONE	NONE	NONE	NONE	NONE	NONE	NONE	2	NONE	2	NONE	2	NONE
P39 OGH 842/12	OGH	Rural	F	18-20	1	1	1	4	4	1	1	999	2	NONE	2	NONE	2	NONE	2	NONE	2	NONE	NONE	2	NONE	NONE	2	NONE	NONE	NONE	2	2	NONE	NONE	2	NONE	NONE	NONE	NONE	NONE	NONE	NONE	NONE	2	NONE	2	NONE	2	NONE
P40 OGH 211/11	OGH	Rural	F	36-40	1	1	1	1	4	2	EFV	999	2	NONE	2	NONE	1	6	1	23, 29, 33	2	NONE	NONE	2	NONE	NONE	2	NONE	NONE	NONE	2	2	NONE	NONE	2	NONE	NONE	NONE	NONE	NONE	NONE	NONE	NONE	2	NONE	2	NONE	2	NONE
P41 OGH 27/13	OGH	Rural	F	26-30	1	1	1	5	4	2	1	999	2	NONE	2	NONE	2	NONE	2	NONE	2	NONE	NONE	2	NONE	NONE	2	NONE	NONE	NONE	2	2	NONE	NONE	2	NONE	NONE	NONE	NONE	NONE	NONE	NONE	NONE	2	NONE	2	NONE	2	NONE
P42 OGH 385/06	OGH	Rural	M	36-40	1	1	1	4	2	1	1	999	1	1	1	35	1	6	1	33	2	NONE	NONE	2	NONE	NONE	2	NONE	NONE	NONE	2	2	NONE	NONE	2	NONE	NONE	NONE	NONE	NONE	NONE	NONE	NONE	2	NONE	2	NONE	2	NONE
P43 OGH 114/05	OGH	Rural	F	31-35	1	1	1	5	3	1	4	999	2	NONE	2	NONE	2	NONE	2	NONE	2	NONE	NONE	2	NONE	NONE	2	NONE	NONE	NONE	2	2	NONE	NONE	2	NONE	NONE	NONE	NONE	NONE	NONE	NONE	NONE	2	NONE	2	NONE	2	NONE
P44 OGH 547/13	OGH	Rural	M	36-40	1	1	1	1	1	1	1	999	1	UNSURE	1	12	2	NONE	2	NONE	2	NONE	NONE	2	NONE	NONE	2	NONE	NONE	NONE	2	2	NONE	NONE	2	NONE	NONE	NONE	NONE	NONE	NONE	NONE	NONE	2	NONE	2	NONE	2	NONE
P45 OGH 117/05	OGH	Rural	F	31-35	1	1	1	1	3	2	2	999	2	NONE	2	NONE	2	NONE	2	NONE	2	NONE	NONE	2	NONE	NONE	2	NONE	NONE	NONE	2	2	NONE	NONE	2	NONE	NONE	NONE	NONE	NONE	NONE	NONE	NONE	2	NONE	2	NONE	2	NONE
P46 OGH 92/12	OGH	Rural	M	41-45	1	1	1	4	3	1	1	999	1	5	1	3	2	NONE	2	NONE	2	NONE	NONE	2	NONE	NONE	2	NONE	NONE	NONE	2	2	NONE	NONE	2	NONE	NONE	NONE	NONE	NONE	NONE	NONE	NONE	2	NONE	2	NONE	1	*RASH, HALLUCINATIONS
P47 OGH 22/13	OGH	Rural	M	36-40	1	1	1	1	8	2	1	999	2	NONE	2	NONE	2	NONE	2	NONE	2	NONE	NONE	2	NONE	NONE	2	NONE	NONE	NONE	2	2	NONE	NONE	2	NONE	NONE	NONE	NONE	NONE	NONE	NONE	NONE	2	NONE	2	NONE	2	NONE
P48 OGH 118/08	OGH	Rural	F	36-40	1	1	1	3	3	1	4	999	2	NONE	2	NONE	2	NONE	2	NONE	2	NONE	NONE	2	NONE	NONE	2	NONE	NONE	NONE	2	2	NONE	NONE	2	NONE	NONE	NONE	NONE	NONE	NONE	NONE	NONE	2	NONE	2	NONE	2	NONE
P50 OGH 114/11	OGH	Rural	F	26-30	1	1	1	1	4	2	3	999	2	NONE	2	NONE	2	NONE	2	NONE	2	NONE	NONE	2	NONE	NONE	2	NONE	NONE	NONE	2	2	NONE	NONE	2	NONE	NONE	NONE	NONE	NONE	NONE	NONE	NONE	2	NONE	2	NONE	1	*SEVERELY ILL, LOSS OF APPETITE
P51 OGH 118/14	OGH	Rural	F	31-35	1	1	1	1	3	1	4	999	2	NONE	2	NONE	2	NONE	2	NONE	1	3	4	2	NONE	NONE	2	NONE	NONE	NONE	2	2	NONE	NONE	2	NONE	NONE	NONE	NONE	NONE	NONE	NONE	NONE	2	NONE	2	NONE	2	NONE
P53 OGH 423/11	OGH	Rural	F	21-25	1	1	1	1	3	2	3	999	2	NONE	2	NONE	2	NONE	2	NONE	2	NONE	NONE	2	NONE	NONE	2	NONE	NONE	NONE	2	2	NONE	NONE	2	NONE	NONE	NONE	NONE	NONE	NONE	NONE	NONE	2	NONE	2	NONE	2	NONE
P55 OGH 1022/10	OGH	Rural	F	36-40	1	1	1	5	3	1	4	999	2	NONE	2	NONE	1	6	1	23	2	NONE	NONE	2	NONE	NONE	2	NONE	NONE	NONE	2	2	NONE	NONE	2	NONE	NONE	NONE	NONE	NONE	NONE	NONE	NONE	2	NONE	2	NONE	2	NONE
P57 OGH 575/06	OGH	Rural	M	36-40	1	1	1	1	3	1	1	999	2	NONE	2	NONE	2	NONE	2	NONE	2	NONE	NONE	2	NONE	NONE	2	NONE	NONE	NONE	2	2	NONE	NONE	2	NONE	NONE	NONE	NONE	NONE	NONE	NONE	NONE	2	NONE	2	NONE	2	NONE
P58 OGH 17/10	OGH	Rural	F	41-45	1	1	1	1	4	1	1	999	1	2, 10	1	6, 15	2	NONE	2	NONE	1	3	1,4	2	NONE	NONE	2	NONE	NONE	NONE	2	2	NONE	NONE	2	NONE	NONE	NONE	NONE	NONE	NONE	NONE	NONE	2	NONE	2	NONE	1	DEVELOPED BOIL
P59 OGH 721/13	OGH	Rural	F	41-45	1	1	1	1	4	2	1	999	2	NONE	2	NONE	2	NONE	2	NONE	1	4	4	2	NONE	NONE	2	NONE	NONE	NONE	2	2	NONE	NONE	2	NONE	NONE	NONE	NONE	NONE	NONE	NONE	NONE	2	NONE	2	NONE	2	NONE
P60 OGH 1056/07	OGH	Rural	F	46-50	1	1	1	1	4	2	1	999	1	(PAINFUL FEET)	2	NONE	1	6	1	33	1	3	1,4	2	NONE	NONE	2	NONE	NONE	NONE	2	2	NONE	NONE	2	NONE	NONE	NONE	NONE	NONE	NONE	NONE	NONE	2	NONE	2	NONE	1	*SORES ALL OVER BODY, MEMORY LOSS
P61 OGH 640/07	OGH	Rural	F	56-60	1	1	1	1	2	1	21	999	2	NONE	2	NONE	2	NONE	2	NONE	1	3	4	2	NONE	NONE	2	NONE	NONE	NONE	2	2	NONE	NONE	2	NONE	NONE	NONE	NONE	NONE	NONE	NONE	NONE	2	NONE	2	NONE	2	NONE
P62 OGH M200	OGH	Rural	M	36-40	1	1	1	1	4	2	1	999	2	NONE	2	NONE	2	NONE	2	NONE	1	3	1,5	2	NONE	NONE	2	NONE	NONE	NONE	2	2	NONE	NONE	2	NONE	NONE	NONE	NONE	NONE	NONE	NONE	NONE	2	NONE	2	NONE	2	NONE
P63 OGH 48/12	OGH	Rural	F	21-25	6	1	1	1	3	1	EFV	999	1	1	2	35	2	NONE	2	NONE	2	NONE	NONE	2	NONE	NONE	2	NONE	NONE	NONE	2	2	NONE	NONE	2	NONE	NONE	NONE	NONE	NONE	NONE	NONE	NONE	2	NONE	2	NONE	2	NONE
P64 OGH 6811/11	OGH	Rural	M	41-45	1	1	1	1	3	2	16	999	2	NONE	2	NONE	2	NONE	2	NONE	2	NONE	NONE	2	NONE	NONE	2	NONE	NONE	NONE	2	2	NONE	NONE	2	NONE	NONE	NONE	NONE	NONE	NONE	NONE	NONE	2	NONE	2	NONE	1	*TOXICITY EFFECT RESULTS AS THERE ARE LOTS OF CHEMICALS IN THE BODY
P65 OGH 165/12	OGH	Rural	M	36-40	1	1	1	1	3	2	1	999	2	NONE	2	NONE	2	NONE	2	NONE	2	NONE	NONE	2	NONE	NONE	2	NONE	NONE	NONE	2	2	NONE	NONE	2	NONE	NONE	NONE	NONE	NONE	NONE	NONE	NONE	2	NONE	2	NONE	2	NONE
P66 OGH 744/11	OGH	Rural	M	31-35	1	1	1	4	4	2	1	999	2	NONE	2	NONE	2	NONE	2	NONE	1	3	4	2	NONE	NONE	2	NONE	NONE	NONE	2	2	NONE	NONE	2	NONE	NONE	NONE	NONE	NONE	NONE	NONE	NONE	2	NONE	2	NONE	1	*SWOLLEN FEET
P67 OGH 94/12	OGH	Rural	F	31-35	1	1	1	1	4	2	4	999	1	17	1	29	1	6	1	23	2	NONE	NONE	2	NONE	NONE	2	NONE	NONE	NONE	2	2	NONE	NONE	2	NONE	NONE	NONE	NONE	NONE	NONE	NONE	NONE	2	NONE	2	NONE	2	NONE
P68 OGH 729/08	OGH	Rural	F	999	1	1	1	1	3	2	8	999	2	NONE	2	NONE	1	1	1	23	2	NONE	NONE	2	NONE	NONE	2	NONE	NONE	NONE	2	2	NONE	NONE	2	NONE	NONE	NONE	NONE	NONE	NONE	NONE	NONE	2	NONE	2	NONE	2	NONE
P70 OGH 469/08	OGH	Rural	F	26-30	1	1	1	4	3	1	1	999	2	NONE	2	NONE	2	NONE	2	NONE	2	NONE	NONE	2	NONE	NONE	2	NONE	NONE	NONE	2	2	NONE	NONE	2	NONE	NONE	NONE	NONE	NONE	NONE	NONE	NONE	2	NONE	2	NONE	2	NONE
P71 OGH 863/13	OGH	Rural	F	51-55	2	1	1	4	2	1	3TC/D4T	999	1	1	1	35	2	NONE	2	NONE	2	NONE	NONE	2	NONE	NONE	2	NONE	NONE	NONE	2	2	NONE	NONE	2	NONE	NONE	NONE	NONE	NONE	NONE	NONE	NONE	2	NONE	2	NONE	1	*BLADDER PROBLEM WHICH SUBSIDED
P72 OGH 8534	OGH	Rural	F	31-35	1	1	1	4	3	1	1	999	2	NONE	2	NONE	2	NONE	2	NONE	1	2	4	2	NONE	NONE	2	NONE	NONE	NONE	2	2	NONE	NONE	2	NONE	NONE	NONE	NONE	NONE	NONE	NONE	NONE	2	NONE	2	NONE	2	NONE
P73 OGH 636/13	OGH	Rural	F	26-30	1	1	1	1	3	1	1	999	1	5	1	35	1	6	1	23	2	NONE	NONE	2	NONE	NONE	2	NONE	NONE	NONE	2	2	NONE	NONE	2	NONE	NONE	NONE	NONE	NONE	NONE	NONE	NONE	2	NONE	1	*IT HELPED MY SON WHO WAS SEVERELY SICK	2	NONE
P74 OGH 372/13	OGH	Rural	M	41-45	1	1	1	4	4	2	1	999	2	NONE	2	NONE	2	NONE	2	NONE	2	NONE	NONE	2	NONE	NONE	2	NONE	NONE	NONE	2	2	NONE	NONE	2	NONE	NONE	NONE	NONE	NONE	NONE	NONE	NONE	2	NONE	2	NONE	2	NONE
P75 OGH 999/11	OGH	Rural	F	36-40	1	1	1	8	4	1	1	999	1	7	1	35	1	6	1	23	1	3	4	1	*ANTI-EPILEPTICS	EPILEPSY	2	NONE	NONE	NONE	2	2	NONE	NONE	2	NONE	NONE	NONE	NONE	NONE	NONE	NONE	NONE	2	NONE	2	NONE	2	NONE
P76 OGH 835/11	OGH	Rural	F	18-20	1	1	1	1	1	1	12	999	1	(HAD LUNG REMOVED)	2	NONE	1	6	2	NONE	1	3	NONE	2	NONE	NONE	2	NONE	NONE	NONE	2	2	NONE	NONE	2	NONE	NONE	NONE	NONE	NONE	NONE	NONE	NONE	2	NONE	2	NONE	1	*WHEN MY BROTHER COMBINED TM WITH ARVS HE DIED
P78 OGH 923/12	OGH	Rural	F	31-35	1	1	1	4	3	1	1	999	2	NONE	2	NONE	1	6	1	23	2	NONE	NONE	2	NONE	NONE	2	NONE	NONE	NONE	2	2	NONE	NONE	2	NONE	NONE	NONE	NONE	NONE	NONE	NONE	NONE	2	NONE	2	NONE	1	*SEVERE HEADACHES
P79 OGH 318/12	OGH	Rural	M	26-30	1	1	1	8	3	2	1	999	2	NONE	2	NONE	2	NONE	2	NONE	2	NONE	NONE	2	NONE	NONE	2	NONE	NONE	NONE	2	2	NONE	NONE	2	NONE	NONE	NONE	NONE	NONE	NONE	NONE	NONE	2	NONE	2	NONE	2	NONE
P80 OGH 96/12	OGH	Rural	F	41-45	1	1	1	1	4	2	1	999	2	NONE	2	NONE	2	NONE	2	NONE	1	3	4	2	NONE	NONE	2	NONE	NONE	NONE	2	2	NONE	NONE	2	NONE	NONE	NONE	NONE	NONE	NONE	NONE	NONE	2	NONE	2	NONE	1	*RASH
P81 OGH 1149/13	OGH	Rural	F	31-35	1	1	2	1	4	2	1	999	2	NONE	2	NONE	2	NONE	2	NONE	1	3	4	2	NONE	NONE	2	NONE	NONE	NONE	2	2	NONE	NONE	2	NONE	NONE	NONE	NONE	NONE	NONE	NONE	NONE	2	NONE	2	NONE	2	NONE
P82 OGH 569/10	OGH	Rural	F	31-35	1	1	1	1	3	1	1	999	2	NONE	2	NONE	1	6	1	23	1	4	4	2	NONE	NONE	2	NONE	NONE	NONE	2	2	NONE	NONE	2	NONE	NONE	NONE	NONE	NONE	NONE	NONE	NONE	2	NONE	2	NONE	2	NONE
P83 OGH 829/11	OGH	Rural	F	41-45	1	1	1	1	4	2	1	999	1	1	2	34	2	NONE	2	NONE	1	3	1,4	2	NONE	NONE	2	NONE	NONE	NONE	2	2	NONE	NONE	2	NONE	NONE	NONE	NONE	NONE	NONE	NONE	NONE	2	NONE	2	NONE	2	NONE
P86 OGH 856/13	OGH	Rural	F	999	999	999	999	999	999	999	1	999	1	7	1	35	1	1	1	23	1	3	4	2	NONE	NONE	2	NONE	NONE	NONE	2	2	NONE	NONE	2	NONE	NONE	NONE	NONE	NONE	NONE	NONE	NONE	2	NONE	2	NONE	2	NONE
P87 OGH 479/06	OGH	Rural	F	31-35	1	1	1	1	4	1	8	999	2	NONE	2	NONE	1	1	1	23	1	4	4	2	NONE	NONE	2	NONE	NONE	NONE	2	2	NONE	NONE	2	NONE	NONE	NONE	NONE	NONE	NONE	NONE	NONE	2	NONE	2	NONE	1	*WATER RETENTION
P88 OGH 1140/13	OGH	Rural	F	31-35	1	1	1	1	4	2	1	999	2	NONE	2	NONE	1	6	1	23	1	3	4	2	NONE	NONE	2	NONE	NONE	NONE	2	2	NONE	NONE	2	NONE	NONE	NONE	NONE	NONE	NONE	NONE	NONE	2	NONE	2	NONE	2	NONE
P89 OGH 963/11	OGH	Rural	F	41-45	1	1	1	1	1	2	1	999	1	11	2	NONE	1	6	1	23	2	NONE	NONE	2	NONE	NONE	2	NONE	NONE	NONE	2	2	NONE	NONE	2	NONE	NONE	NONE	NONE	NONE	NONE	NONE	NONE	2	NONE	2	NONE	2	NONE
P90 OGH 143/13	OGH	Rural	F	36-40	1	1	1	1	3	2	1	999	2	NONE	2	NONE	1	7	1	23	2	NONE	NONE	2	NONE	NONE	2	NONE	NONE	NONE	2	2	NONE	NONE	2	NONE	NONE	NONE	NONE	NONE	NONE	NONE	NONE	2	NONE	2	NONE	2	NONE
P93 OGH 1158/07	OGH	Rural	F	41-45	1	1	1	4	3	1	EFV	999	2	NONE	2	NONE	2	NONE	2	NONE	2	NONE	NONE	2	NONE	NONE	2	NONE	NONE	NONE	2	2	NONE	NONE	2	NONE	NONE	NONE	NONE	NONE	NONE	NONE	NONE	2	NONE	2	NONE	2	NONE
P94 OGH 946/10	OGH	Rural	F	31-35	999	1	1	1	4	2	8	999	2	NONE	2	NONE	2	NONE	2	NONE	2	NONE	NONE	2	NONE	NONE	2	NONE	NONE	NONE	2	2	NONE	NONE	2	NONE	NONE	NONE	NONE	NONE	NONE	NONE	NONE	2	NONE	2	NONE	2	NONE
P95 OGH 43/11	OGH	Rural	F	26-30	1	1	1	4	4	1	3TC/NVP	999	2	NONE	2	NONE	2	NONE	2	NONE	2	NONE	NONE	2	NONE	NONE	2	NONE	NONE	NONE	2	2	NONE	NONE	2	NONE	NONE	NONE	NONE	NONE	NONE	NONE	NONE	2	NONE	2	NONE	2	NONE
P96 OGH 507/13	OGH	Rural	F	51-55	1	1	1	5	4	1	1	999	1	1, 11	1	36	2	NONE	2	NONE	2	NONE	NONE	2	NONE	NONE	2	NONE	NONE	NONE	2	2	NONE	NONE	2	NONE	NONE	NONE	NONE	NONE	NONE	NONE	NONE	2	NONE	2	NONE	1	*BODY SWOLLEN
P98 OGH 943/13	OGH	Rural	M	41-45	1	1	1	1	3	1	4	999	1	5	1	35	2	NONE	2	NONE	2	NONE	NONE	2	NONE	NONE	2	NONE	NONE	NONE	2	2	NONE	NONE	2	NONE	NONE	NONE	NONE	NONE	NONE	NONE	NONE	2	NONE	2	NONE	1	*NAUSEA (IT SUBSIDED)
P100 OGH 1262/12	OGH	Rural	F	56-60	4	1	1	1	5	4	4	999	2	NONE	2	NONE	2	NONE	2	NONE	2	NONE	NONE	2	NONE	NONE	2	NONE	NONE	NONE	2	2	NONE	NONE	2	NONE	NONE	NONE	NONE	NONE	NONE	NONE	NONE	2	NONE	2	NONE	1	*BOILS
P101 OGH 142/12	OGH	Rural	F	46-50	1	1	1	4	2	1	1	999	1	16	2	NONE	2	NONE	2	NONE	1	2	4	2	NONE	NONE	2	NONE	NONE	NONE	2	2	NONE	NONE	2	NONE	NONE	NONE	NONE	NONE	NONE	NONE	NONE	2	NONE	2	NONE	1	*ULCERS
P102 OGH 186/14	OGH	Rural	F	26-30	1	1	1	1	4	1	1	999	1	5	1	3	1	1	1	23	1	1	4	2	NONE	NONE	2	NONE	NONE	NONE	2	2	NONE	NONE	2	NONE	NONE	NONE	NONE	NONE	NONE	NONE	NONE	2	NONE	2	NONE	2	NONE
P103 OGH 140/13	OGH	Rural	F	21-25	1	1	1	5	4	1	3TC/TDF	999	2	NONE	2	NONE	1	6	1	23	2	NONE	NONE	2	NONE	NONE	2	NONE	NONE	NONE	2	2	NONE	NONE	2	NONE	NONE	NONE	NONE	NONE	NONE	NONE	NONE	2	NONE	2	NONE	2	NONE
P104 OGH 521/13	OGH	Rural	F	36-40	1	1	1	1	3	1	1	999	2	NONE	2	NONE	2	NONE	2	NONE	1	4	4	2	NONE	NONE	2	NONE	NONE	NONE	2	2	NONE	NONE	2	NONE	NONE	NONE	NONE	NONE	NONE	NONE	NONE	2	NONE	2	NONE	2	NONE
P106 OGH 113/11	OGH	Rural	F	36-40	1	1	1	1	4	2	1	999	2	NONE	2	NONE	2	NONE	2	NONE	1	3	4	2	NONE	NONE	2	NONE	NONE	NONE	2	2	NONE	NONE	2	NONE	NONE	NONE	NONE	NONE	NONE	NONE	NONE	2	NONE	2	NONE	2	NONE
P109 OGH 460/12	OGH	Rural	M	21-25	1	1	1	1	4	2	1	999	2	NONE	2	NONE	2	NONE	2	NONE	1	2	4	2	NONE	NONE	2	NONE	NONE	NONE	2	2	NONE	NONE	2	NONE	NONE	NONE	NONE	NONE	NONE	NONE	NONE	2	NONE	2	NONE	2	NONE
P110 OGH 2341/05	OGH	Rural	F	36-40	1	1	1	1	4	2	14	999	2	NONE	2	NONE	2	NONE	2	NONE	2	NONE	NONE	2	NONE	NONE	2	NONE	NONE	NONE	2	2	NONE	NONE	2	NONE	NONE	NONE	NONE	NONE	NONE	NONE	NONE	2	NONE	2	NONE	1	*LOSS OF APETITE, WEAKNESS, SKIN RASH
P112 OGH 1009/07	OGH	Rural	F	41-45	1	1	1	1	3	1	4	999	2	NONE	2	NONE	2	NONE	2	NONE	2	NONE	NONE	2	NONE	NONE	2	NONE	NONE	NONE	2	2	NONE	NONE	2	NONE	NONE	NONE	NONE	NONE	NONE	NONE	NONE	2	NONE	2	NONE	2	NONE
P113 OGH 697/12	OGH	Rural	F	36-40	1	1	1	4	4	1	9	999	2	NONE	2	NONE	1	6	1	23	2	NONE	NONE	2	NONE	NONE	2	NONE	NONE	NONE	2	2	NONE	NONE	2	NONE	NONE	NONE	NONE	NONE	NONE	NONE	NONE	2	NONE	2	NONE	1	*BROTHER GOT DIARRHOEA, FELT WEAK
P114 OGH 279/10	OGH	Rural	F	36-40	1	1	1	4	1	1	17	999	1	1	1	35	2	NONE	2	NONE	2	NONE	NONE	2	NONE	NONE	2	NONE	NONE	NONE	2	2	NONE	NONE	2	NONE	NONE	NONE	NONE	NONE	NONE	NONE	NONE	2	NONE	2	NONE	1	*SORE FEET AND TUMMY
P115 OGH 1143/13	OGH	Rural	F	18-20	1	1	1	2	3	1	4	999	1	5	1	3	2	NONE	2	NONE	2	NONE	NONE	2	NONE	NONE	2	NONE	NONE	NONE	2	2	NONE	NONE	2	NONE	NONE	NONE	NONE	NONE	NONE	NONE	NONE	2	NONE	2	NONE	2	NONE
P116 OGH 519/11	OGH	Rural	M	46-50	2	1	1	1	3	1	1	999	2	NONE	2	NONE	2	NONE	2	NONE	1	3	4	2	NONE	NONE	2	NONE	NONE	NONE	2	2	NONE	NONE	2	NONE	NONE	NONE	NONE	NONE	NONE	NONE	NONE	2	NONE	2	NONE	2	NONE
P117 OGH 902/10	OGH	Rural	F	46-50	1	1	1	1	4	1	4	999	2	NONE	2	NONE	1	6	1	23	1	3	4	2	NONE	NONE	2	NONE	NONE	NONE	2	2	NONE	NONE	2	NONE	NONE	NONE	NONE	NONE	NONE	NONE	NONE	2	NONE	2	NONE	2	NONE
P118 OGH 1071/12	OGH	Rural	F	41-45	1	1	1	1	4	2	1	999	2	NONE	2	NONE	2	NONE	2	NONE	1	3	4	2	NONE	NONE	2	NONE	NONE	NONE	2	2	NONE	NONE	2	NONE	NONE	NONE	NONE	NONE	NONE	NONE	NONE	2	NONE	2	NONE	2	NONE
P119 OGH 895/12	OGH	Rural	F	51-55	2	1	1	1	5	2	1	999	1	20	1	33	2	NONE	2	NONE	1	3	4	1	6	2	2	NONE	NONE	NONE	2	2	NONE	NONE	2	NONE	NONE	NONE	NONE	NONE	NONE	NONE	NONE	2	NONE	2	NONE	2	NONE
P120 OGH 1188/10	OGH	Rural	F	36-40	1	1	1	1	3	1	8	999	2	NONE	2	NONE	1	6	1	23	2	NONE	NONE	2	NONE	NONE	2	NONE	NONE	NONE	2	2	NONE	NONE	2	NONE	NONE	NONE	NONE	NONE	NONE	NONE	NONE	2	NONE	2	NONE	2	NONE
P121 OGH 370/08	OGH	Rural	F	51-55	2	1	1	1	9	1	1	999	1	2	1	35	1	6	1	23	1	2	4	2	NONE	NONE	2	NONE	NONE	NONE	2	2	NONE	NONE	2	NONE	NONE	NONE	NONE	NONE	NONE	NONE	NONE	2	NONE	2	NONE	2	NONE
P124 OGH 96/06	OGH	Rural	F	36-40	1	1	1	1	3	2	1	999	2	NONE	2	NONE	1	6	1	23	1	3	4	2	NONE	NONE	2	NONE	NONE	NONE	2	2	NONE	NONE	2	NONE	NONE	NONE	NONE	NONE	NONE	NONE	NONE	2	NONE	2	NONE	2	NONE
P125 OGH 802/10	OGH	Rural	F	41-45	1	1	1	1	4	2	1	999	2	NONE	2	NONE	2	NONE	2	NONE	1	4	4	2	NONE	NONE	2	NONE	NONE	NONE	2	2	NONE	NONE	2	NONE	NONE	NONE	NONE	NONE	NONE	NONE	NONE	2	NONE	2	NONE	1	*WEAKNESS
P127 OGH 874/12	OGH	Rural	F	51-55	2	1	1	1	9	1	1	999	1	1	1	35	2	1	2	NONE	2	NONE	NONE	2	NONE	NONE	2	NONE	NONE	NONE	2	2	NONE	NONE	2	NONE	NONE	NONE	NONE	NONE	NONE	NONE	NONE	2	NONE	2	NONE	1	COUGH AND STOMACH PAIN
P128 OGH 652/07	OGH	Rural	F	46-50	1	1	1	1	1	1	21	999	1	17	2	NONE	2	NONE	2	NONE	2	NONE	NONE	2	NONE	NONE	2	NONE	NONE	NONE	2	2	NONE	NONE	2	NONE	NONE	NONE	NONE	NONE	NONE	NONE	NONE	2	NONE	2	NONE	2	NONE
P129 OGH 755/12	OGH	Rural	F	36-40	1	1	1	1	3	2	4	999	2	NONE	2	NONE	1	6	1	22	1	3	4	2	NONE	NONE	2	NONE	NONE	NONE	2	2	NONE	NONE	2	NONE	NONE	NONE	NONE	NONE	NONE	NONE	NONE	2	NONE	2	NONE	1	*DIARRHOEA, MOUTH SORES
P131 OGH 1240/10	OGH	Rural	F	21-25	1	1	1	1	4	2	8	999	2	NONE	2	NONE	2	NONE	2	NONE	1	3	4	2	NONE	NONE	2	NONE	NONE	NONE	2	2	NONE	NONE	2	NONE	NONE	NONE	NONE	NONE	NONE	NONE	NONE	2	NONE	2	NONE	2	NONE
P132 OGH 702/08	OGH	Rural	M	51-55	1	1	1	4	3	2	1	999	2	NONE	2	NONE	1	6	1	23	2	NONE	NONE	2	NONE	NONE	2	NONE	NONE	NONE	2	2	NONE	NONE	2	NONE	NONE	NONE	NONE	NONE	NONE	NONE	NONE	2	NONE	2	NONE	1	*HALLUCINATIONS
P133 OGH 1037/07	OGH	Rural	F	21-25	1	1	1	1	3	1	3TC/TDF	999	2	NONE	2	NONE	2	NONE	2	NONE	1	3	4	2	NONE	NONE	2	NONE	NONE	NONE	2	2	NONE	NONE	2	NONE	NONE	NONE	NONE	NONE	NONE	NONE	NONE	2	NONE	2	NONE	2	NONE
P134 OGH 1172/12	OGH	Rural	F	26-30	1	1	1	1	4	1	1	999	2	NONE	2	NONE	2	NONE	2	NONE	2	NONE	NONE	2	NONE	NONE	2	NONE	NONE	NONE	2	2	NONE	NONE	2	NONE	NONE	NONE	NONE	NONE	NONE	NONE	NONE	2	NONE	2	NONE	2	NONE
P136 OGH 385/08	OGH	Rural	M	31-35	1	1	1	8	4	1	4	999	1	5	1	3	1	6	1	23	1	4	4	2	NONE	NONE	2	NONE	NONE	NONE	2	2	NONE	NONE	2	NONE	NONE	NONE	NONE	NONE	NONE	NONE	NONE	2	NONE	2	NONE	2	NONE
P138 OGH 263/12	OGH	Rural	F	31-35	1	1	1	1	4	1	8	999	2	NONE	2	NONE	2	NONE	2	NONE	1	4	4	2	NONE	NONE	2	NONE	NONE	NONE	2	2	NONE	NONE	2	NONE	NONE	NONE	NONE	NONE	NONE	NONE	NONE	2	NONE	2	NONE	2	NONE
P140 OGH 1754/12	OGH	Rural	F	51-55	1	1	1	1	9	1	4	999	1	11	1	35	1	6	1	23	1	3	4	2	NONE	NONE	2	NONE	NONE	NONE	2	2	NONE	NONE	2	NONE	NONE	NONE	NONE	NONE	NONE	NONE	NONE	2	NONE	2	NONE	2	NONE
P141 OGH 862/08	OGH	Rural	F	36-40	1	1	1	1	4	2	8	999	2	NONE	2	NONE	1	6	1	48	1	3	4	2	NONE	NONE	2	NONE	NONE	NONE	2	2	NONE	NONE	2	NONE	NONE	NONE	NONE	NONE	NONE	NONE	NONE	2	NONE	2	NONE	2	NONE
P142 OGH 709/11	OGH	Rural	F	31-35	1	1	1	1	4	2	8	999	1	1	1	1, 5, 9	1	1	1	23	2	NONE	NONE	2	NONE	NONE	2	NONE	NONE	NONE	2	2	NONE	NONE	2	NONE	NONE	NONE	NONE	NONE	NONE	NONE	NONE	2	NONE	2	NONE	2	NONE
P144 OGH 708/07	OGH	Rural	F	36-40	1	1	1	1	4	2	1	999	2	NONE	2	NONE	1	1	1	23	1	4	4	2	NONE	NONE	2	NONE	NONE	NONE	2	2	NONE	NONE	2	NONE	NONE	NONE	NONE	NONE	NONE	NONE	NONE	2	NONE	2	NONE	2	NONE
P146 OGH 732/10	OGH	Rural	F	21-25	1	1	1	1	4	2	8	999	2	NONE	2	NONE	2	NONE	2	NONE	2	NONE	NONE	2	NONE	NONE	2	NONE	NONE	NONE	2	2	NONE	NONE	2	NONE	NONE	NONE	NONE	NONE	NONE	NONE	NONE	2	NONE	2	NONE	2	NONE
P147 OGH 195/09	OGH	Rural	F	41-45	1	1	1	1	9	1	1	999	1	11	2	NONE	2	NONE	2	NONE	1	3	4	2	NONE	NONE	2	NONE	NONE	NONE	2	2	NONE	NONE	2	NONE	NONE	NONE	NONE	NONE	NONE	NONE	NONE	2	NONE	2	NONE	2	NONE
P149 OGH 1238/12	OGH	Rural	F	31-35	2	1	1	5	3	2	17	999	2	NONE	2	NONE	2	NONE	2	NONE	2	NONE	NONE	2	NONE	NONE	2	NONE	NONE	NONE	2	2	NONE	NONE	2	NONE	NONE	NONE	NONE	NONE	NONE	NONE	NONE	2	NONE	2	NONE	2	NONE
P150 OGH 901/11	OGH	Rural	F	31-35	1	1	1	1	4	2	8	999	2	NONE	2	NONE	2	NONE	2	NONE	2	NONE	NONE	2	NONE	NONE	2	NONE	NONE	NONE	2	2	NONE	NONE	2	NONE	NONE	NONE	NONE	NONE	NONE	NONE	NONE	2	NONE	2	NONE	2	NONE
P151 OGH 131/14	OGH	Rural	F	36-40	1	1	1	1	3	2	4	999	2	NONE	2	NONE	2	NONE	2	NONE	2	NONE	NONE	2	NONE	NONE	2	NONE	NONE	NONE	2	2	NONE	NONE	2	NONE	NONE	NONE	NONE	NONE	NONE	NONE	NONE	2	NONE	2	NONE	2	NONE
P152 OGH 641/006	OGH	Rural	F	26-30	1	1	1	1	4	1	8	999	2	NONE	2	NONE	2	NONE	2	NONE	1	4	4	2	NONE	NONE	2	NONE	NONE	NONE	2	2	NONE	NONE	2	NONE	NONE	NONE	NONE	NONE	NONE	NONE	NONE	2	NONE	2	NONE	2	NONE
P153 OGH 176/09	OGH	Rural	F	26-30	1	1	1	1	3	1	3	999	2	NONE	2	NONE	2	NONE	2	NONE	2	NONE	NONE	2	NONE	NONE	2	NONE	NONE	NONE	2	2	NONE	NONE	2	NONE	NONE	NONE	NONE	NONE	NONE	NONE	NONE	2	NONE	2	NONE	2	NONE
P154 OGH 508/09	OGH	Rural	F	56-60	2	1	1	8	3	1	1	999	1	21	1	33	1	6	1	23	1	3	4	2	NONE	NONE	2	NONE	NONE	NONE	2	2	NONE	NONE	2	NONE	NONE	NONE	NONE	NONE	NONE	NONE	NONE	2	NONE	2	NONE	2	NONE
P158 OGH 15/09	OGH	Rural	F	31-35	1	1	1	1	3	1	1	999	2	NONE	2	NONE	2	NONE	2	NONE	2	NONE	NONE	2	NONE	NONE	2	NONE	NONE	NONE	2	2	NONE	NONE	2	NONE	NONE	NONE	NONE	NONE	NONE	NONE	NONE	2	NONE	2	NONE	2	NONE
P160 OGH 351/12	OGH	Rural	F	56-60	1	1	1	1	1	1	4	999	1	21	2	NONE	1	6	1	23	1	3	4	2	NONE	NONE	2	NONE	NONE	NONE	2	2	NONE	NONE	2	NONE	NONE	NONE	NONE	NONE	NONE	NONE	NONE	2	NONE	2	NONE	2	NONE
P162 OGH 360/11	OGH	Rural	F	36-40	1	1	1	1	4	1	8	999	2	NONE	2	NONE	2	NONE	2	NONE	2	NONE	NONE	2	NONE	NONE	2	NONE	NONE	NONE	2	2	NONE	NONE	2	NONE	NONE	NONE	NONE	NONE	NONE	NONE	NONE	2	NONE	2	NONE	2	NONE
P164 OGH 367/08	OGH	Rural	F	31-35	1	1	1	1	4	1	1	999	2	NONE	2	NONE	2	NONE	2	NONE	1	4	4	2	NONE	NONE	2	NONE	NONE	NONE	2	2	NONE	NONE	2	NONE	NONE	NONE	NONE	NONE	NONE	NONE	NONE	2	NONE	2	NONE	1	*MY BROTHER TOOK UBHEJANE, SUFFERED TERRIBLE HEADACHES AND DIED
P165 OGH 351/10	OGH	Rural	F	36-40	1	1	1	1	3	1	1	999	2	NONE	2	NONE	2	NONE	2	NONE	2	NONE	NONE	2	NONE	NONE	2	NONE	NONE	NONE	2	2	NONE	NONE	2	NONE	NONE	NONE	NONE	NONE	NONE	NONE	NONE	2	NONE	2	NONE	2	NONE
P168 OGH 225/11	OGH	Rural	F	26-30	1	1	1	1	3	1	8	999	2	NONE	2	NONE	2	NONE	2	NONE	2	NONE	NONE	2	NONE	NONE	2	NONE	NONE	NONE	2	2	NONE	NONE	2	NONE	NONE	NONE	NONE	NONE	NONE	NONE	NONE	2	NONE	2	NONE	2	NONE
P169 OGH 814/12	OGH	Rural	F	36-40	1	1	1	1	4	2	1	999	2	NONE	2	NONE	2	NONE	2	NONE	2	NONE	NONE	2	NONE	NONE	2	NONE	NONE	NONE	2	2	NONE	NONE	2	NONE	NONE	NONE	NONE	NONE	NONE	NONE	NONE	2	NONE	2	NONE	2	NONE
P170 OGH 56/05	OGH	Rural	F	41-45	1	1	1	1	3	1	3TC/D4T	999	1	2	2	34	1	6	1	23	1	4	4	2	NONE	NONE	2	NONE	NONE	NONE	2	2	NONE	NONE	2	NONE	NONE	NONE	NONE	NONE	NONE	NONE	NONE	2	NONE	2	NONE	2	NONE
P171 OGH 811/07	OGH	Rural	F	31-35	1	1	1	4	3	2	1	999	2	NONE	2	NONE	2	NONE	2	NONE	1	3	4	2	NONE	NONE	2	NONE	NONE	NONE	2	2	NONE	NONE	2	NONE	NONE	NONE	NONE	NONE	NONE	NONE	NONE	2	*I EXERCISE TO BE HEALTHY	2	NONE	2	NONE
P173 OGH 320/12	OGH	Rural	F	46-50	1	1	1	1	3	2	1	999	2	NONE	2	NONE	2	NONE	2	NONE	1	3	4	2	NONE	NONE	2	NONE	NONE	NONE	2	2	NONE	NONE	2	NONE	NONE	NONE	NONE	NONE	NONE	NONE	NONE	2	NONE	2	NONE	2	NONE
P174 OGH 351/12	OGH	Rural	F	41-45	1	2	1	1	4	2	1	999	1	4	2	NONE	2	NONE	2	NONE	1	3	4	2	NONE	NONE	2	NONE	NONE	NONE	2	2	NONE	NONE	2	NONE	NONE	NONE	NONE	NONE	NONE	NONE	NONE	2	NONE	2	NONE	2	NONE
P175 OGH 353/11	OGH	Rural	F	46-50	2	1	1	4	2	1	1	999	1	22	1	33	2	NONE	2	NONE	2	NONE	NONE	2	NONE	NONE	2	NONE	NONE	NONE	2	2	NONE	NONE	2	NONE	NONE	NONE	NONE	NONE	NONE	NONE	NONE	2	NONE	2	NONE	2	NONE
P176 OGH 368/12	OGH	Rural	F	46-50	1	1	1	1	3	1	1	999	2	NONE	2	NONE	2	NONE	2	NONE	2	NONE	NONE	2	NONE	NONE	2	NONE	NONE	NONE	2	2	NONE	NONE	2	NONE	NONE	NONE	NONE	NONE	NONE	NONE	NONE	2	NONE	2	NONE	2	NONE
P178 OGH 457/10	OGH	Rural	M	31-35	1	1	1	1	4	2	1	999	2	NONE	2	NONE	2	NONE	2	NONE	1	3	4	1	5	NONE	2	NONE	NONE	NONE	2	2	NONE	NONE	2	NONE	NONE	NONE	NONE	NONE	NONE	NONE	NONE	2	NONE	2	NONE	2	NONE
P184 OGH 636/07	OGH	Rural	F	36-40	1	1	1	5	1	1	3	999	2	NONE	2	NONE	2	NONE	2	NONE	1	4	4	2	NONE	NONE	2	NONE	NONE	NONE	2	2	NONE	NONE	2	NONE	NONE	NONE	NONE	NONE	NONE	NONE	NONE	2	NONE	2	NONE	2	NONE
P188 OGH 1264/07	OGH	Rural	M	31-35	1	1	11	1	3	2	3	999	2	NONE	2	NONE	2	NONE	2	NONE	1	3	4	2	NONE	NONE	2	NONE	NONE	NONE	2	2	NONE	NONE	2	NONE	NONE	NONE	NONE	NONE	NONE	NONE	NONE	2	NONE	2	NONE	2	NONE
P189 OGH 176/09	OGH	Rural	F	31-35	1	1	1	5	4	1	1	999	2	NONE	2	NONE	2	NONE	2	NONE	2	NONE	NONE	2	NONE	NONE	2	NONE	NONE	NONE	2	2	NONE	NONE	2	NONE	NONE	NONE	NONE	NONE	NONE	NONE	NONE	2	NONE	2	NONE	2	NONE
P191 OGH 122/09	OGH	Rural	F	36-40	1	1	1	1	4	2	1	999	2	NONE	2	NONE	2	NONE	2	NONE	1	4	4	2	NONE	NONE	2	NONE	NONE	NONE	2	2	NONE	NONE	2	NONE	NONE	NONE	NONE	NONE	NONE	NONE	NONE	2	NONE	2	NONE	2	NONE
P192 OGH 626/07	OGH	Rural	M	26-30	1	1	1	1	4	2	1	999	2	NONE	2	NONE	2	NONE	2	NONE	1	3	4	2	NONE	NONE	2	NONE	NONE	NONE	2	2	NONE	NONE	2	NONE	NONE	NONE	NONE	NONE	NONE	NONE	NONE	2	NONE	2	NONE	2	NONE
P194 OGH 508/09	OGH	Rural	M	26-30	1	1	1	1	4	2	1	999	2	NONE	2	NONE	2	NONE	2	NONE	1	4	4	2	PROCYDIN	1, 2	2	NONE	NONE	NONE	2	2	NONE	NONE	2	NONE	NONE	NONE	NONE	NONE	NONE	NONE	NONE	1	3	2	NONE	2	NONE
P195 OGH 281/13	OGH	Rural	F	41-45	1	1	1	1	3	2	3	999	2	NONE	2	NONE	2	NONE	2	NONE	1	3	4	2	NONE	NONE	2	NONE	NONE	NONE	2	2	NONE	NONE	2	NONE	NONE	NONE	NONE	NONE	NONE	NONE	NONE	2	NONE	2	NONE	2	NONE
P1999 OGH 112/12	OGH	Rural	F	31-35	1	1	1	1	2	1	3TC/D4T	999	2	NONE	2	NONE	2	NONE	2	NONE	1	3	4	2	*HERBAL LIFE PRODUCT	2	2	NONE	NONE	NONE	2	2	NONE	NONE	2	NONE	NONE	NONE	NONE	NONE	NONE	NONE	NONE	2	NONE	2	NONE	2	NONE
P200 OGH 127/09	OGH	Rural	F	36-40	1	1	1	4	6	2	3TC/D4T	999	2	NONE	2	NONE	2	NONE	2	NONE	1	3	4	2	NONE	NONE	2	NONE	NONE	NONE	2	2	NONE	NONE	2	NONE	NONE	NONE	NONE	NONE	NONE	NONE	NONE	2	NONE	2	NONE	2	NONE
P201 OGH 190/08	OGH	Rural	M	41-45	1	1	1	5	3	2	3TC/D4T	999	1	3	2	34	2	NONE	2	NONE	1	3	4	2	NONE	NONE	2	NONE	NONE	NONE	2	2	NONE	NONE	2	NONE	NONE	NONE	NONE	NONE	NONE	NONE	NONE	2	NONE	2	NONE	2	NONE
P205 OGH 298/06	OGH	Rural	F	36-40	1	1	1	1	3	1	3TC/D4T	999	2	NONE	2	NONE	2	NONE	2	NONE	1	3	4	2	NONE	NONE	2	NONE	NONE	NONE	2	2	NONE	NONE	2	NONE	NONE	NONE	NONE	NONE	NONE	NONE	NONE	2	NONE	2	NONE	2	NONE
P206 OGH 333/10	OGH	Rural	M	41-45	2	1	1	4	4	2	3	999	1	3	1	35	1	6	1	23	1	3	4	2	NONE	NONE	2	NONE	NONE	NONE	2	2	NONE	NONE	2	NONE	NONE	NONE	NONE	NONE	NONE	NONE	NONE	2	NONE	2	NONE	2	NONE
P209 OGH 404/06	OGH	Rural	F	21-25	1	1	1	5	4	1	1	999	2	NONE	2	NONE	2	NONE	2	NONE	1	3	4	2	NONE	NONE	2	NONE	NONE	NONE	2	2	NONE	NONE	2	NONE	NONE	NONE	NONE	NONE	NONE	NONE	NONE	2	NONE	2	NONE	2	NONE
P210 OGH 555/10	OGH	Rural	M	31-35	1	1	1	4	3	1	1	999	2	NONE	2	NONE	1	1	1	23	1	2	4	2	NONE	NONE	2	NONE	NONE	NONE	2	2	NONE	NONE	2	NONE	NONE	NONE	NONE	NONE	NONE	NONE	NONE	2	NONE	2	NONE	2	NONE
P211 OGH 530/09	OGH	Rural	F	46-50	1	1	1	1	2	1	3TC/D4T	999	1	4	2	NONE	2	NONE	2	NONE	1	2	4	2	NONE	NONE	2	NONE	NONE	NONE	2	2	NONE	NONE	2	NONE	NONE	NONE	NONE	NONE	NONE	NONE	NONE	2	NONE	2	NONE	2	NONE
P213 OGH 672/10	OGH	Rural	F	18-20	1	1	1	1	4	2	1	999	1	7	1	35	2	NONE	2	NONE	2	NONE	NONE	2	NONE	NONE	2	NONE	NONE	NONE	2	2	NONE	NONE	2	NONE	NONE	NONE	NONE	NONE	NONE	NONE	NONE	2	NONE	2	NONE	2	NONE
P214 OGH 919/12	OGH	Rural	M	31-35	1	1	1	4	2	1	1	999	2	8	2	NONE	2	NONE	2	NONE	1	2	4	2	NONE	NONE	2	NONE	NONE	NONE	2	2	NONE	NONE	2	NONE	NONE	NONE	NONE	NONE	NONE	NONE	NONE	2	NONE	2	NONE	2	NONE
P215 OGH 1178/10	OGH	Rural	M	36-40	1	1	1	4	3	2	1	999	1	21	1	3	1	6	1	23	2	NONE	NONE	2	NONE	NONE	2	NONE	NONE	NONE	2	2	NONE	NONE	2	NONE	NONE	NONE	NONE	NONE	NONE	NONE	NONE	2	NONE	2	NONE	2	NONE
P218 OGH 713/13	OGH	Rural	M	18-20	1	1	1	7	2	1	1	999	1	5, 7	1	3, 7	2	NONE	2	NONE	2	NONE	NONE	2	NONE	NONE	2	NONE	NONE	NONE	2	2	NONE	NONE	2	NONE	NONE	NONE	NONE	NONE	NONE	NONE	NONE	2	NONE	2	NONE	2	NONE
P219 OGH 478/09	OGH	Rural	M	31-35	1	1	1	1	4	1	1	999	1	5	2	3	2	NONE	2	NONE	2	NONE	NONE	2	NONE	NONE	2	NONE	NONE	NONE	2	2	NONE	NONE	2	NONE	NONE	NONE	NONE	NONE	NONE	NONE	NONE	2	NONE	2	NONE	2	NONE
P220 OGH 64/13	OGH	Rural	F	31-35	1	1	1	5	4	1	3TC/NVP	999	1	6	1	35	2	NONE	2	NONE	2	NONE	NONE	2	NONE	NONE	2	NONE	NONE	NONE	2	2	NONE	NONE	2	NONE	NONE	NONE	NONE	NONE	NONE	NONE	NONE	2	NONE	2	NONE	2	NONE
P221 OGH 888/08	OGH	Rural	F	36-40	1	1	1	1	1	1	8	999	1	11	2	NONE	2	NONE	2	NONE	2	NONE	NONE	2	NONE	NONE	2	NONE	NONE	NONE	2	2	NONE	NONE	2	NONE	NONE	NONE	NONE	NONE	NONE	NONE	NONE	2	NONE	2	NONE	2	NONE
P222 OGH 122	OGH	Rural	F	26-30	1	1	1	1	3	1	1	999	2	NONE	2	NONE	2	NONE	2	NONE	2	NONE	NONE	2	NONE	NONE	2	NONE	NONE	NONE	2	2	NONE	NONE	2	NONE	NONE	NONE	NONE	NONE	NONE	NONE	NONE	2	NONE	2	NONE	2	NONE
P223 OGH 65/14	OGH	Rural	F	36-40	1	1	1	1	4	1	1	999	2	NONE	2	NONE	2	NONE	2	NONE	2	NONE	NONE	2	NONE	NONE	2	NONE	NONE	NONE	2	2	NONE	NONE	2	NONE	NONE	NONE	NONE	NONE	NONE	NONE	NONE	2	NONE	2	NONE	2	NONE
P224 OGH 629/11	OGH	Rural	F	26-30	4	1	1	1	3	2	4	999	2	NONE	2	NONE	2	NONE	2	NONE	2	NONE	NONE	2	NONE	NONE	2	NONE	NONE	NONE	2	2	NONE	NONE	2	NONE	NONE	NONE	NONE	NONE	NONE	NONE	NONE	2	NONE	2	NONE	2	NONE
P225 OGH 339/06	OGH	Rural	F	41-45	4	1	1	4	9	1	4	999	2	NONE	2	NONE	1	1	2	NONE	2	NONE	NONE	2	NONE	NONE	2	NONE	NONE	NONE	2	2	NONE	NONE	2	NONE	NONE	NONE	NONE	NONE	NONE	NONE	NONE	999	999	999	999	2	NONE
P226 OGH 164/08	OGH	Rural	M	51-55	1	1	1	7	1	1	1	999	2	NONE	2	NONE	2	NONE	2	NONE	2	NONE	NONE	2	NONE	NONE	2	NONE	NONE	NONE	2	2	NONE	NONE	2	NONE	NONE	NONE	NONE	NONE	NONE	NONE	NONE	2	NONE	2	NONE	2	NONE
P227 OGH 714/08	OGH	Rural	F	36-40	1	1	1	5	4	2	8	999	2	NONE	2	NONE	2	NONE	2	NONE	1	3	5 (FOR FLU)	2	NONE	NONE	2	NONE	NONE	NONE	2	2	NONE	NONE	2	NONE	NONE	NONE	NONE	NONE	NONE	NONE	NONE	2	NONE	2	NONE	999	999
P230 OGH 461/12	OGH	Rural	F	26-30	1	1	1	1	3	1	8	999	2	NONE	2	NONE	2	NONE	2	NONE	2	NONE	NONE	2	NONE	NONE	2	NONE	NONE	NONE	2	2	NONE	NONE	2	NONE	NONE	NONE	NONE	NONE	NONE	NONE	NONE	2	NONE	2	NONE	2	NONE
P232 OGH 1018/11	OGH	Rural	M	41-45	1	1	11	3	999	1	1	999	2	NONE	2	NONE	2	NONE	2	NONE	2	NONE	NONE	2	NONE	NONE	2	NONE	NONE	NONE	2	2	NONE	NONE	2	NONE	NONE	NONE	NONE	NONE	NONE	NONE	NONE	2	NONE	2	NONE	2	NONE
P233 OGH 95/13	OGH	Rural	F	36-40	1	1	1	1	3	1	1	999	2	NONE	2	NONE	2	NONE	2	NONE	2	NONE	NONE	2	NONE	NONE	2	NONE	NONE	NONE	2	2	NONE	NONE	2	NONE	NONE	NONE	NONE	NONE	NONE	NONE	NONE	2	NONE	2	NONE	2	NONE
P008 WW 561103	WWH	Urban	F	56-60	1	1	1	1	3	2	14	999	1	1, 5	1	1, 4	2	NONE	2	NONE	2	NONE	NONE	2	NONE	NONE	2	NONE	NONE	NONE	2	1	12	2	1	12	2	NONE	NONE	NONE	NONE	NONE	NONE	2	NONE	2	NONE	2	NONE
P018 WW760213	WWH	Urban	F	36-40	5	1	10	1	3	1	1	999	2	NONE	2	NONE	2	NONE	2	NONE	1	1	4	2	*BIOCLEAR CAPSULES	1	2	NONE	NONE	NONE	1	1	WHILE SHE WAS VERY YOUNG, HER PARENTS SENT HER TO BE TRAINED AS A SANGOMA. PARENTS BROUGHT HER BACK BECAUSE THE SANGOMA STOLE HER IDLOZI TO MAKE HER OWN. PARENTS SLAUGHTER GOATS, BURN IMPHELO FOR ANCESTORS IF ANYTHING IS NOT GOING WELL OR IF SOMEONE GETS SICK ALWAYS PUT ON GOATSKIN BANGLES	2	1	*WHILE SHE WAS VERY YOUNG, HER PARENTS SENT HER TO BE TRAINED AS A SANGOMA. PARENTS BROUGHT HER BACK BECAUSE THE SANGOMA STOLE HER IDLOZI TO MAKE HER OWN. PARENTS SLAUGHTER GOATS, BURN IMPHELO FOR ANCESTORS IF ANYTHING IS NOT GOING WELL OR IF SOMEONE GETS SICK ALWAYS PUT ON GOATSKIN BANGLES	2	1	1	6	6	NONE		2	NONE	2	NONE	2	NONE
P019 WW 570913	WWH	Urban	M	56-60	1	1	1	1	1	2	9	999	1	1, 2, 5	1	1, 4, 6	2	NONE	2	NONE	1	3	4	1	7	7	2	NONE	NONE	NONE	2	1	13	2	1	13	2	NONE	NONE	6	6	NONE		2	NONE	2	NONE	2	NONE
P020 WW 710730	WWH	Urban	F	41-45	2	1	1	1	4	2	8	3	2	NONE	2	NONE	2	NONE	2	NONE	1	3	4	1	23	23	2	NONE	NONE	NONE	1	1	GUM TREE LEAVES TO RELIEVE SINUSITIS, TAKE 2 HANDFULS OF LEAVES, BOIL IN ABOUT 3L OF WATER, AND STEAM, STEAM AND	SINUSITIS	1	*GUM TREE LEAVES TO RELIEVE SINUSITIS, TAKE 2 HANDFULS OF LEAVES, BOIL IN ABOUT 3L OF WATER, AND STEAM, STEAM AND	SINUSITIS	999	999	6	6	NONE		2	NONE	2	NONE	2	NONE
P030 WW 850423	WWH	Urban	F	26-30	1	1	1	1	4	1	1	5	2	NONE	2	NONE	2	NONE	2	NONE	1	3	4	1	5	5	2	NONE	NONE	NONE	1	1	12	16	1	12	16	999	999	6	6	NONE		2	NONE	2	NONE	2	NONE
P052 WW 681225	WWH	Urban	M	46-50	1	1	1	1	4	2	1	999	2	NONE	2	NONE	2	NONE	2	NONE	2	NONE	NONE	2	NONE	NONE	2	NONE	NONE	NONE	1	1	10	16	1	10	16	7	7	6	6	NONE		2	NONE	2	NONE	2	NONE
P057 WW 880912	WWH	Urban	M	26-30	1	1	1	5	4	2	1	999	2	NONE	2	NONE	2	NONE	2	NONE	2	NONE	NONE	2	NONE	NONE	2	NONE	NONE	NONE	1	1	1	5	1	1	5	1	1	9	9	NONE		2	NONE	2	NONE	2	NONE
P061 WW 710818	WWH	Urban	F	41-45	4	1	1	1	3	2	1	3	1	1	1	1, 4	2	NONE	2	NONE	2	NONE	NONE	2	NONE	NONE	2	NONE	NONE	NONE	1	1	GIVEN LEAVES AND ROOTS TO PUT 1 CUP IN 5L WATER, BOIL, REMOVE, STRAIN AND DRINK AS EMETIC. ALSO TO STEAM AND BATH WITH	2	1	19	2	1	1	9	9	NONE		2	NONE	2	NONE	2	NONE
P062 WW 680315	WWH	Urban	M	46-50	3	1	11	1	2	1	14	5	2	NONE	2	NONE	2	NONE	2	NONE	2	NONE	NONE	2	NONE	NONE	2	NONE	NONE	NONE	1	1	4	DISTENDED ABDOMEN	1	4	DISTENDED ABDOMEN	1	1	9	9	NONE		2	NONE	2	NONE	2	NONE
P064 WW 521109	WWH	Urban	F	56-60	4	1	1	5	1	1	1	4	2	13, 23	2	NONE	2	NONE	2	NONE	2	NONE	NONE	2	NONE	NONE	2	NONE	NONE	NONE	1	1	HERBAL MIXTURE TO DRINK AND OINTMENT TO APPLY WHEN HAD SHINGLES IN 2004. IN 2005 GAVE HERBAL MIXTURE AND POWDER TO DRINK WITH WATER FOR STROKE	SHINGLES AND STROKE	1	*HERBAL MIXTURE TO DRINK AND OINTMENT TO APPLY WHEN HAD SHINGLES IN 2004. IN 2005 GAVE HERBAL MIXTURE AND POWDER TO DRINK WITH WATER FOR STROKE	SHINGLES AND STROKE	2	2	6	6	NONE		2	NONE	2	NONE	2	NONE
P069 WW 310514	WWH	Urban	F	18-20	2	1	1	1	1	1	9	999	1	1, 8	1	35	1	6	1	22, 24	1	2	4	1	999	FOR TIREDNESS	2	NONE	NONE	NONE	1	1	4	2	1	4	2	2	2	6	6	NONE		2	NONE	2	NONE	2	NONE
P073 WW 501019	WWH	Urban	M	18-20	1	1	10	1	1	1	1	999	2	NONE	2	NONE	2	NONE	2	NONE	2	NONE	NONE	2	NONE	NONE	2	NONE	NONE	NONE	1	1	UNSURE	3	1	4	3	2	2	9	9	NONE		2	NONE	2	NONE	2	NONE
P077 WW 941110	WWH	Urban	F	21-25	4	2	4	1	3	1	999	999	2	NONE	2	NONE	1	4	2	NONE	1	2	4	1	24	24	1	CAL-C-VITA, VITAMIN E, SAGE TABLETS, YARO DROPS AND TEABAGS	TO BUILD UP BONES, FOR THE BRAIN, LIVER	10	1	1	999	FAMILY ISSUES	1	4	FAMILY ISSUES	9	9	3	3	NONE		1	COUNSELLING ONLY 6	2	NONE	2	NONE
P078 WW 691013	WWH	Urban	M	41-45	2	1	1	1	2	2	999	3	2	NONE	2	NONE	1	1	2	NONE	1	2	2, 3, 4	2	NONE	NONE	2	NONE	NONE	NONE	1	1	GARLIC	999	1	GARLIC	999	3	3	2	2	NONE		1	6 SHE MAKES ME BETTER BY PRAYING FOR ME	2	NONE	2	NONE
P083 WW 720629	WWH	Urban	F	41-45	2	1	1	1	4	2	21	4	2	NONE	2	NONE	2	NONE	2	NONE	1	3	2,4	2	NONE	NONE	2	NONE	NONE	NONE	1	1	1	16	1	1	16	2	2	2	2	NONE		1	6 PASTOR AT CHURCH PRAYS FOR ME	2	NONE	1	*HALLUCINATIONS
P108 WW 630411	WWH	Urban	F	51-55	2	1	1	5	1	999	1	4	2	NONE	2	NONE	2	NONE	2	NONE	2	NONE	NONE	2	NONE	NONE	2	NONE	NONE	NONE	1	1	12	CULTURAL BELIEF	1	12, 21	CULTURAL BELIEF	3	3	4	4	NONE		2	NONE	2	NONE	2	NONE
P109 WW 720430	WWH	Urban	M	41-45	1	2	4	1	3	8	1	3	2	NONE	2	NONE	1	6	1	23, 24	1	5 (PRN)	4	2	NONE	NONE	2	NONE	NONE	NONE	1	1	19	3, 16	1	19	3, 16	2	2	999	999	NONE		2	NONE	2	NONE	2	NONE
P118 WW 590101	WWH	Urban	M	56-60	1	1	1	1	2	1	1	999	1	7	1	7	2	NONE	2	NONE	2	NONE	NONE	2	NONE	NONE	2	NONE	NONE	NONE	1	1	4	999	1	4	999	999	999	999	999	NONE		2	NONE	2	NONE	2	NONE
P119 WW 700616	WWH	Urban	M	41-45	2	1	1	1	4	2	1	999	2	13	2	NONE	2	NONE	2	NONE	2	NONE	NONE	2	NONE	NONE	2	NONE	NONE	NONE	1	1	999	HAD FACIAL RASH AND WAS LOSING WEIGHT	1	999	*HAD FACIAL RASH AND WAS LOSING WEIGHT	2	2	6	6	NONE		2	NONE	2	NONE	2	NONE
P121 WW 810101	WWH	Urban	M	31-35	1	1	11	1	3	1	16	999	1	7	1	7	2	NONE	2	NONE	2	NONE	NONE	2	NONE	NONE	2	NONE	NONE	NONE	1	1	22	999	1	22	999	NONE	NONE	6	6	NONE		2	NONE	2	NONE	2	NONE
P122 WW 801008	WWH	Urban	M	31-35	1	1	1	4	3	2	1	3	2	24	2	NONE	2	NONE	2	NONE	2	NONE	NONE	1	999	SEXUAL BOOSTER	2	NONE	NONE	NONE	1	1	UMTHANDZI	2	1	UMTHANDZI	2	3	3	4	4	NONE		2	NONE	2	NONE	2	NONE
P135 WW 790704	WWH	Urban	F	36-40	1	1	1	1	4	2	1	3	2	NONE	2	NONE	1	6	1	24	2	NONE	NONE	2	NONE	NONE	2	NONE	NONE	NONE	1	1	19	SHINGLES	1	19	SHINGLES	999	999	999	999	NONE		2	NONE	2	NONE	2	NONE
P145 WW 770321	WWH	Urban	F	36-40	1	1	11	1	3	1	14	4	2	NONE	2	NONE	1	6	1	33	1	NONE	NONE	2	NONE	NONE	2	NONE	NONE	NONE	1	1	5	3, 11	1	5	3, 11	1	1	6	6	NONE		2	NONE	2	NONE	1	DIARRHOEA, SWOLLEN BODY, RASH, INSOMNIA
P147 WW 680925	WWH	Urban	M	46-50	4	1	4	1	4	1	7	4	2	NONE	2	NONE	2	NONE	2	NONE	1	3	2,4	2	NONE	NONE	2	NONE	NONE	NONE	1	1	19	1	1	19	1	6 (AN INDIAN SANGOMA)	6 (AN INDIAN SANGOMA)	6	6	NONE		2	NONE	2	NONE	2	NONE
P153 WW 821006	WWH	Urban	F	31-35	2	1	1	4	4	2	1	3	2	NONE	2	NONE	2	NONE	2	NONE	2	NONE	NONE	2	NONE	NONE	2	NONE	NONE	NONE	1	1	12	1, 3	1	12	1, 3	3	3	6	6	NONE		2	NONE	2	NONE	2	NONE
P159 WW 810729	WWH	Urban	F	31-35	1	1	11	1	4	1	22	2	2	NONE	2	NONE	2	NONE	2	NONE	2	NONE	NONE	2	NONE	NONE	2	NONE	NONE	NONE	1	1	AFRICAN POTATOE MIXTURE	SHINGLES	1	*AFRICAN POTATOE MIXTURE	SHINGLES	999	999	999	999	NONE		2	NONE	2	NONE	2	NONE
P163 WW 720527	WWH	Urban	F	41-45	1	1	1	1	3	2	1	999	1	1, 25	1	1, 4, 5	1	6	1	18	1	3	4	1	5	5	2	NONE	NONE	NONE	1	1	12	999	1	12	999	3	3	6	6	NONE		2	NONE	2	NONE	2	NONE
P165 WW 620404	WWH	Urban	F	46-50	1	1	1	1	3	1	1	4	1	5, 8, 21, 26, 27	2	NONE	2	NONE	2	NONE	1	3	4	1	5	5	1	999	*PAINFUL FEET, DETOXIFY	999	2	2	NONE	NONE	2	NONE	NONE	NONE	NONE	6	6	NONE		1	6 (LOCAL CLINIC)	2	NONE	2	NONE
P166 WW 770515	WWH	Urban	M	36-40	4	1	1	1	4	1	3TC /TDF	3	2	NONE	2	NONE	2	NONE	2	NONE	2	NONE	NONE	2	NONE	NONE	2	NONE	NONE	NONE	1	1	10	FOR MONEY PROBLEMS	1	10	FOR MONEY PROBLEMS	999	999	6	6	NONE		1	6 PASTOR CONSELS ON FAMILY MATTERS	2	NONE	1	*RASH, RINGWORM, GYNACOMASTIA
P211 WW 761220	WWH	Urban	F	36-40	1	1	1	1	3	8	1	4	1	1	1	4	2	NONE	2	NONE	2	NONE	NONE	2	NONE	NONE	2	NONE	NONE	NONE	1	1	12	1, 3	1	12	1, 3	3	3	3	3	NONE		2	NONE	2	NONE	2	NONE
P215 WW 661008	WWH	Urban	M	46-50	1	1	1	8	4	2	1	999	2	NONE	2	NONE	2	NONE	2	NONE	2	NONE	NONE	2	NONE	NONE	2	NONE	NONE	NONE	1	1	1, 8	1	1	8	1	2	2	4	4	NONE		2	NONE	2	NONE	2	NONE
P216 WW 731124	WWH	Urban	F	41-45	1	1	1	5	4	2	5	6	2	NONE	2	NONE	2	NONE	2	NONE	2	NONE	NONE	2	NONE	NONE	2	NONE	NONE	NONE	1	1	12	999	1	12	999	3	3	999	999	NONE		2	NONE	2	NONE	2	NONE
P218 WW 530206	WWH	Urban	M	18-20	2	1	1	1	4	1	23	999	1	1, 4, 5	1	1, 4	2	NONE	2	NONE	2	NONE	NONE	2	NONE	NONE	2	NONE	NONE	NONE	1	1	1	999	1	1	999	NONE	NONE	6	6	NONE		2	NONE	2	NONE	2	NONE
P219 WW 710908	WWH	Urban	F	41-45	4	1	1	1	4	2	ALUVIA/TDF/D4T	4	2	NONE	1	24	2	NONE	2	NONE	2	NONE	NONE	2	NONE	NONE	2	NONE	NONE	NONE	1	1	19	5	1	19	5	2, 3	2, AN7853	9	9	NONE		2	NONE	2	NONE	2	NONE
P220 WW 780321	WWH	Urban	F	36-40	2	1	1	1	4	1	1	3	2	NONE	2	NONE	1	6	1	23, 24	2	NONE	NONE	2	NONE	NONE	2	NONE	NONE	NONE	1	1	19	16	1	19	16	2	2	9	9	NONE		2	NONE	2	NONE	2	NONE
P225 WW 351212	WWH	Urban	M	18-20	2	1	1	1	1	1	1	2	1	1,2	1	4, 15	2	NONE	2	NONE	2	NONE	NONE	2	NONE	NONE	2	NONE	NONE	NONE	1	1	19	16	1	19	16	2	2	4	4	NONE		2	NONE	2	NONE	2	NONE
P226 WW 460506	WWH	Urban	M	18-20	2	1	1	1	2	1	21	4	2	NONE	1	23, 24	2	NONE	2	NONE	2	NONE	NONE	2	NONE	NONE	2	NONE	NONE	NONE	1	1	19	1, 16, 19	1	19	1, 16, 19	2	2	6	6	NONE		2	NONE	2	NONE	2	NONE
P233 WW 521005	WWH	Urban	M	18-20	2	1	1	1	1	1	1	999	1	NONE	1	3, 35	2	NONE	2	NONE	2	NONE	NONE	2	NONE	NONE	2	NONE	NONE	NONE	1	1	1	999	1	1	999	999	999	6	6	NONE		2	NONE	2	NONE	2	NONE
P244 WW 701226	WWH	Urban	F	41-45	1	1	1	1	1	2	7	999	1	1, 10	1	1, 4, 12	2	NONE	2	NONE	1	2	4	1	22	22	2	NONE	NONE	NONE	1	1	1, 12	ASTHMA	1	1, 12	*ASTHMA	999	999	6	6	NONE		2	NONE	2	NONE	2	NONE
P245 WW 651002	WWH	Urban	M	46-50	2	1	1	5	2	2	1	999	2	NONE	2	NONE	2	NONE	2	NONE	1	2	4	2	NONE	NONE	2	NONE	NONE	NONE	1	1	1, 12	999	1	1, 12	999	999	999	6	6	NONE		2	NONE	2	NONE	2	NONE
P248 WW 660210	WWH	Urban	F	46-50	1	1	1	4	4	2	1	3	2	NONE	2	NONE	2	NONE	2	NONE	1	5 ONCE IN A WHILE	4	1	5, 7, 8	5, 7, 8	2	NONE	NONE	NONE	1	1	12	2	1	12	2	3	3	1	1	NONE		2	NONE	2	NONE	2	NONE
P249 WW 741002	WWH	Urban	F	41-45	4	1	1	1	4	2	4	999	1	1,5	1	4, 24	1	6	1	23	2	NONE	NONE	2	NONE	NONE	2	NONE	NONE	NONE	1	1	12	5	1	12	5	3	3	9	9	NONE		2	NONE	2	NONE	2	NONE
P250 WW 730311	WWH	Urban	F	41-45	4	1	1	4	3	1	1	5	2	NONE	2	NONE	2	NONE	2	NONE	2	NONE	NONE	2	NONE	NONE	2	NONE	NONE	NONE	1	1	10	16	1	10	16	NONE	NONE	6	6	NONE		2	NONE	2	NONE	2	NONE
P253WW 700810	WWH	Urban	M	41-45	4	1	1	1	4	1	1	3	1	5, 7	1	7	2	NONE	2	NONE	2	NONE	NONE	2	NONE	NONE	2	NONE	NONE	NONE	1	1	1, 19	FOR VOICE PROBLEM	1	1, 19	*FOR VOICE PROBLEM	2	2	6	6	NONE		2	NONE	2	NONE	2	NONE
P001 WW 711016	WWH	Urban	F	41-45	1	1	1	1	4	1	1	2	2	NONE	2	NONE	2	NONE	2	NONE	1	4	4	1	18	18	2	NONE	NONE	NONE	2	2	NONE	NONE	2	NONE	NONE	NONE	NONE	NONE	NONE	NONE	NONE	2	NONE	2	NONE	2	2
P002 WW 541119	WWH	Urban	F	56-60	2	1	1	4	3	1	16	3	1	NONE	2	NONE	1	6	1	23, 24	2	NONE	NONE	2	NONE	NONE	2	NONE	NONE	NONE	2	2	NONE	NONE	2	NONE	NONE	NONE	NONE	NONE	NONE	NONE	NONE	2	NONE	2	NONE	2	NONE
P003 WW 610220	WWH	Urban	F	18-20	1	1	1	1	2	999	1	4	1	1, 11, 28	1	35	1	6	1	23, 24	2	NONE	NONE	2	NONE	NONE	2	NONE	NONE	NONE	2	2	NONE	NONE	2	NONE	NONE	NONE	NONE	NONE	NONE	NONE	NONE	1	6 (PAINFUL JOINTS)	2	NONE	2	NONE
P004 WW 841104	WWH	Urban	F	31-35	1	1	1	1	4	2	1	4	1	5	2	NONE	1	6	1	23	2	NONE	NONE	2	NONE	NONE	2	NONE	NONE	NONE	2	2	NONE	NONE	2	NONE	NONE	NONE	NONE	NONE	NONE	NONE	NONE	2	NONE	2	NONE	2	NONE
P005 WW 870427	WWH	Urban	F	26-30	1	1	1	1	3	1	1	4	2	NONE	2	NONE	2	NONE	2	NONE	2	NONE	NONE	2	NONE	NONE	2	NONE	NONE	NONE	2	2	NONE	NONE	2	NONE	NONE	NONE	NONE	NONE	NONE	NONE	NONE	2	NONE	2	NONE	2	NONE
P006 WW 681128	WWH	Urban	F	46-50	1	1	1	1	1	1	1	3	1	1, 11	2	NONE	2	NONE	2	NONE	2	NONE	NONE	2	NONE	NONE	2	NONE	NONE	NONE	2	2	NONE	NONE	2	NONE	NONE	NONE	NONE	NONE	NONE	NONE	NONE	2	NONE	2	NONE	2	NONE
P007 WW 650101	WWH	Urban	F	46-50	1	1	11	8	1	2	1	3	1	5	2	NONE	2	NONE	2	NONE	2	NONE	NONE	2	NONE	NONE	2	NONE	NONE	NONE	2	2	NONE	NONE	2	NONE	NONE	NONE	NONE	NONE	NONE	NONE	NONE	2	NONE	2	NONE	2	NONE
P009 WW 621106	WWH	Urban	F	51-55	2	2	4	1	3	1	1	2	1	5	2	NONE	2	NONE	2	NONE	2	NONE	NONE	2	NONE	NONE	2	NONE	NONE	NONE	2	2	NONE	NONE	2	NONE	NONE	NONE	NONE	NONE	NONE	NONE	NONE	2	NONE	2	NONE	2	NONE
P010 WW820917	WWH	Urban	F	31-35	1	1	1	1	4	2	1	3	2	NONE	2	NONE	2	NONE	2	NONE	2	NONE	NONE	2	NONE	NONE	2	NONE	NONE	NONE	2	2	NONE	NONE	2	NONE	NONE	NONE	NONE	NONE	NONE	NONE	NONE	2	NONE	2	NONE	2	NONE
P011 WW 790723	WWH	Urban	F	36-40	2	1	1	1	5	2	1	4	1	5	2	NONE	2	NONE	2	NONE	1	4	4	1	5, 10	5, 10	2	NONE	NONE	NONE	2	2	NONE	NONE	2	NONE	NONE	NONE	NONE	NONE	NONE	NONE	NONE	2	NONE	2	NONE	2	NONE
P012 WW 880614	WWH	Urban	F	26-30	1	1	1	1	5	1	1	3	1	5	2	NONE	2	NONE	2	NONE	2	NONE	NONE	2	NONE	NONE	2	NONE	NONE	NONE	2	2	NONE	NONE	2	NONE	NONE	NONE	NONE	NONE	NONE	NONE	NONE	2	NONE	2	NONE	2	NONE
P013 WW 660901	WWH	Urban	F	46-50	1	1	1	1	1	1	1	3	1	1	1	4	2	NONE	2	NONE	1	4	4	1	18, 25	18, 25	2	NONE	NONE	NONE	2	2	NONE	NONE	2	NONE	NONE	NONE	NONE	NONE	NONE	NONE	NONE	2	NONE	2	NONE	2	NONE
P014 WW 780622	WWH	Urban	F	36-40	1	1	1	1	4	1	7	4	1	5	1	36, 40	2	NONE	2	NONE	1	3	2	2	NONE	NONE	2	NONE	NONE	NONE	2	2	NONE	NONE	2	NONE	NONE	NONE	NONE	NONE	NONE	NONE	NONE	2	NONE	2	NONE	2	NONE
P015 WW 550531	WWH	Urban	F	51-55	2	1	1	1	4	1	14	999	1	1, 2, 4	1	1, 4, 5	2	NONE	2	NONE	2	NONE	NONE	2	NONE	NONE	2	NONE	NONE	NONE	2	2	NONE	NONE	2	NONE	NONE	NONE	NONE	NONE	NONE	NONE	NONE	2	NONE	2	NONE	2	NONE
P016 WW820220	WWH	Urban	M	21-25	1	1	1	5	4	2	1	999	2	NONE	2	NONE	2	NONE	2	NONE	2	NONE	NONE	2	NONE	NONE	2	NONE	NONE	NONE	2	2	NONE	NONE	2	NONE	NONE	NONE	NONE	NONE	NONE	NONE	NONE	2	NONE	2	NONE	2	NONE
P017 WW690713	WWH	Urban	F	46-50	6	4	4	1	6	999	9	999	1	4, 29, 30	1	41	2	NONE	2	NONE	2	NONE	NONE	2	NONE	NONE	2	NONE	NONE	NONE	2	2	NONE	NONE	2	NONE	NONE	NONE	NONE	NONE	NONE	NONE	NONE	2	NONE	2	NONE	2	NONE
P021 WW 590526	WWH	Urban	M	56-60	2	1	11	1	2	1	1	4	1	1,5	1	4	2	NONE	2	NONE	2	NONE	NONE	2	NONE	NONE	2	NONE	NONE	NONE	2	2	NONE	NONE	2	NONE	NONE	NONE	NONE	NONE	NONE	NONE	NONE	2	NONE	2	NONE	2	NONE
P022 WW 881226	WWH	Urban	F	26-30	4	1	11	1	3	2	1	3	2	NONE	2	NONE	2	NONE	2	NONE	2	NONE	NONE	2	NONE	NONE	2	NONE	NONE	NONE	2	2	NONE	NONE	2	NONE	NONE	NONE	NONE	NONE	NONE	NONE	NONE	2	NONE	2	NONE	2	NONE
P023 WW 860405	WWH	Urban	F	26-30	4	1	1	1	4	1	1	3	1	5	2	NONE	2	NONE	2	NONE	2	NONE	NONE	2	NONE	NONE	2	NONE	NONE	NONE	2	2	NONE	NONE	2	NONE	NONE	NONE	NONE	NONE	NONE	NONE	NONE	2	NONE	2	NONE	2	NONE
P024 WW 880428	WWH	Urban	M	26-30	4	1	14	1	3	2	1	3	2	NONE	2	NONE	2	NONE	2	NONE	2	NONE	NONE	2	NONE	NONE	2	NONE	NONE	NONE	2	2	NONE	NONE	2	NONE	NONE	NONE	NONE	NONE	NONE	NONE	NONE	2	NONE	2	NONE	2	NONE
P025 WW 730825	WWH	Urban	M	41-45	2	1	1	1	4	2	1	4	2	NONE	2	NONE	2	NONE	2	NONE	2	NONE	NONE	2	NONE	NONE	2	NONE	NONE	NONE	2	2	NONE	NONE	2	NONE	NONE	NONE	NONE	NONE	NONE	NONE	NONE	2	NONE	2	NONE	2	NONE
P026 WW 770410	WWH	Urban	M	36-40	4	1	1	4	4	1	14	3	1	2	1	6, 15	2	NONE	2	NONE	2	NONE	NONE	2	NONE	NONE	2	NONE	NONE	NONE	2	2	NONE	NONE	2	NONE	NONE	NONE	NONE	NONE	NONE	NONE	NONE	2	NONE	2	NONE	2	NONE
P027 WW 790204	WWH	Urban	M	36-40	4	1	1	5	1	1	1	5	2	NONE	2	NONE	2	NONE	2	NONE	2	NONE	NONE	2	NONE	NONE	2	NONE	NONE	NONE	2	2	NONE	NONE	2	NONE	NONE	NONE	NONE	NONE	NONE	NONE	NONE	2	NONE	2	NONE	2	NONE
P028 WW 910927	WWH	Urban	F	21-25	4	1	11	1	6	1	1	3	2	NONE	2	NONE	2	NONE	2	NONE	2	NONE	NONE	2	NONE	NONE	2	NONE	NONE	NONE	2	2	NONE	NONE	2	NONE	NONE	NONE	NONE	NONE	NONE	NONE	NONE	2	NONE	2	NONE	1	HEARTBURN FROM MULTIVITAMINS SUPPLIED BY THE HOSPITAL
P029 WW760318	WWH	Urban	F	36-40	1	1	1	1	5	1	1	999	2	NONE	2	NONE	2	NONE	2	NONE	2	NONE	NONE	2	NONE	NONE	2	NONE	NONE	NONE	2	2	NONE	NONE	2	NONE	NONE	NONE	NONE	NONE	NONE	NONE	NONE	2	NONE	2	NONE	2	NONE
P031 WW 630829	WWH	Urban	M	51-55	5	1	1	5	3	2	1	999	1	1	1	1, 4	2	NONE	2	NONE	1	4	4	1	6	6	2	NONE	NONE	NONE	2	2	NONE	NONE	2	NONE	NONE	NONE	NONE	NONE	NONE	NONE	NONE	2	NONE	2	NONE	2	NONE
P032 WW 680101	WWH	Urban	F	41-45	1	1	1	1	5	2	1	999	1	17	1	42, 43	2	NONE	2	NONE	1	3	4	1	6	6	2	NONE	NONE	NONE	2	2	NONE	NONE	2	NONE	NONE	NONE	NONE	NONE	NONE	NONE	NONE	2	NONE	2	NONE	2	NONE
P033 WW 680909	WWH	Urban	F	46-50	2	1	1	1	4	2	9	999	1	1, 5	1	4, 5	2	NONE	2	NONE	2	NONE	NONE	2	NONE	NONE	2	NONE	NONE	NONE	2	2	NONE	NONE	2	NONE	NONE	NONE	NONE	NONE	NONE	NONE	NONE	2	NONE	2	NONE	2	NONE
P034 WW 861015	WWH	Urban	M	26-30	2	1	1	1	5	2	1	999	2	NONE	2	NONE	2	NONE	2	NONE	2	NONE	NONE	3	NONE	NONE	2	NONE	NONE	NONE	2	2	NONE	NONE	2	NONE	NONE	NONE	NONE	NONE	NONE	NONE	NONE	2	NONE	2	NONE	2	2
P035 WW 610321	WWH	Urban	F	51-55	1	1	1	1	4	2	9	999	1	1, 5	1	1, 13	2	NONE	2	NONE	2	NONE	NONE	4	NONE	NONE	2	NONE	NONE	NONE	2	2	NONE	NONE	2	NONE	NONE	NONE	NONE	NONE	NONE	NONE	NONE	2	NONE	2	NONE	2	NONE
P036 WW 811113	WWH	Urban	F	31-35	1	1	1	1	5	2	1	999	2	NONE	2	NONE	2	NONE	2	NONE	2	NONE	NONE	5	NONE	NONE	2	NONE	NONE	NONE	2	2	NONE	NONE	2	NONE	NONE	NONE	NONE	NONE	NONE	NONE	NONE	2	NONE	2	NONE	2	NONE
P037 WW 640310	WWH	Urban	M	51-55	1	1	1	1	3	1	1	999	2	NONE	2	NONE	2	NONE	2	NONE	2	NONE	NONE	6	NONE	NONE	2	2	NONE	NONE	2	2	NONE	NONE	2	NONE	NONE	NONE	NONE	NONE	NONE	NONE	NONE	2	NONE	2	NONE	2	NONE
P038 WW 621012	WWH	Urban	F	51-55	1	1	1	1	7	1	13	999	2	NONE	2	NONE	2	NONE	2	NONE	1	3	4	1	BIOSTRATH	1	1	MASSAGE THERAPY AND REFLEXOLOGY	NONE	NONE	2	2	NONE	NONE	2	NONE	NONE	NONE	NONE	NONE	NONE	NONE	NONE	2	NONE	2	NONE	2	NONE
P039 WW840203	WWH	Urban	F	31-35	1	1	1	1	5	1	1	999	2	NONE	2	NONE	2	NONE	2	NONE	1	4	4	1	DIANNE 35	21	2	NONE	NONE	NONE	2	2	NONE	NONE	2	NONE	NONE	NONE	NONE	NONE	NONE	NONE	NONE	2	NONE	2	NONE	2	NONE
P040 WW 930721	WWH	Urban	F	21-25	1	1	1	1	5	1	1	999	2	NONE	2	NONE	2	NONE	2	NONE	2	NONE	NONE	2	2	2	2	NONE	NONE	NONE	2	2	NONE	NONE	2	NONE	NONE	NONE	NONE	NONE	NONE	NONE	NONE	2	NONE	2	NONE	2	NONE
P041 WW 810801	WWH	Urban	F	31-35	1	1	1	1	5	2	2	999	2	NONE	2	NONE	2	NONE	2	NONE	2	NONE	NONE	2	2	2	2	NONE	NONE	NONE	2	2	NONE	NONE	2	NONE	NONE	NONE	NONE	NONE	NONE	NONE	NONE	2	NONE	2	NONE	2	NONE
P042 WW 780318	WWH	Urban	M	36-40	999	999	1	1	3	2	1	999	2	NONE	2	NONE	2	NONE	2	NONE	1	3	4	1	26	26	2	NONE	NONE	NONE	2	2	NONE	NONE	2	NONE	NONE	NONE	NONE	NONE	NONE	NONE	NONE	2	NONE	2	NONE	2	NONE
P043 WW 690608	WWH	Urban	F	46-50	1	1	1	1	3	2	8	999	1	7	1	7	2	NONE	2	NONE	1	3	4	1	6	6	2	NONE	NONE	NONE	2	2	NONE	NONE	2	NONE	NONE	NONE	NONE	NONE	NONE	NONE	NONE	2	NONE	2	NONE	2	NONE
P044 WW 750715	WWH	Urban	M	36-40	1	1	1	1	4	2	1	999	2	NONE	2	NONE	2	NONE	2	NONE	1	2	4	1	3	1	2	NONE	NONE	NONE	2	2	NONE	NONE	2	NONE	NONE	NONE	NONE	NONE	NONE	NONE	NONE	2	NONE	2	NONE	2	2
P045 WW 831225	WWH	Urban	M	31-35	1	1	15	1	4	2	1	999	1	1	1	1	2	NONE	2	NONE	1	3	4	1	6	6	2	NONE	NONE	NONE	2	2	NONE	NONE	2	NONE	NONE	NONE	NONE	NONE	NONE	NONE	NONE	2	NONE	2	NONE	2	NONE
P046 WW 571216	WWH	Urban	F	56-60	6	1	1	1	6	1	1	999	1	1	1	4, 5	2	NONE	2	NONE	1	3	4	1	5, 7	5, 7	2	NONE	NONE	NONE	2	2	NONE	NONE	2	NONE	NONE	NONE	NONE	NONE	NONE	NONE	NONE	2	NONE	2	NONE	2	NONE
P047 WW 660403	WWH	Urban	M	46-50	5	1	1	1	3	2	1	999	1	8, 11	1	16, 36	2	NONE	2	NONE	2	NONE	NONE	2	NONE	NONE	2	NONE	NONE	NONE	2	2	NONE	NONE	2	NONE	NONE	NONE	NONE	NONE	NONE	NONE	NONE	2	NONE	2	NONE	2	NONE
P048 WW 580424	WWH	Urban	F	56-60	1	1	1	1	3	1	7	5	2	NONE	2	NONE	2	NONE	2	NONE	1	3	4	1	5	5	2	NONE	NONE	NONE	2	2	NONE	NONE	2	NONE	NONE	NONE	NONE	NONE	NONE	NONE	NONE	2	NONE	2	NONE	2	NONE
P049 WW690621	WWH	Urban	M	41-45	1	1	1	10	1	2	1	999	1	1	1	1	2	NONE	2	NONE	2	NONE	NONE	2	NONE	NONE	2	NONE	NONE	NONE	2	2	NONE	NONE	2	NONE	NONE	NONE	NONE	NONE	NONE	NONE	NONE	2	NONE	2	NONE	2	NONE
P050 WW 891204	WWH	Urban	F	26-30	1	1	1	1	5	2	1	999	2	NONE	2	NONE	2	NONE	2	NONE	2	NONE	NONE	2	NONE	NONE	2	NONE	NONE	NONE	2	2	NONE	NONE	2	NONE	NONE	NONE	NONE	NONE	NONE	NONE	NONE	2	NONE	2	NONE	2	NONE
P051 WW 921110	WWH	Urban	F	21-25	1	1	11	1	4	1	15	999	1	13	2	NONE	1	6	1	33	1	2	4	2	NONE	NONE	2	NONE	NONE	NONE	2	2	NONE	NONE	2	NONE	NONE	NONE	NONE	NONE	NONE	NONE	NONE	2	NONE	2	NONE	2	NONE
P053 WW 810510	WWH	Urban	F	31-35	2	1	16	1	3	1	1	999	2	NONE	2	NONE	2	NONE	2	NONE	2	NONE	NONE	2	NONE	NONE	2	NONE	NONE	NONE	2	2	NONE	NONE	2	NONE	NONE	NONE	NONE	NONE	NONE	NONE	NONE	2	NONE	2	NONE	2	NONE
P054 WW830914	WWH	Urban	F	31-35	1	1	1	1	3	2	11	999	2	NONE	2	NONE	2	NONE	2	NONE	2	NONE	NONE	2	NONE	NONE	2	NONE	NONE	NONE	2	2	NONE	NONE	2	NONE	NONE	NONE	NONE	NONE	NONE	NONE	NONE	2	NONE	2	NONE	2	NONE
P055 WW 670105	WWH	Urban	F	46-50	2	1	1	1	6	999	5	999	1	8, 31	1	4	2	NONE	2	NONE	1	3	4	1	DXN TABLETS FOR WELL BEING, AND TABLETS FOR BACK PAIN (CODISEN)	1	2	NONE	NONE	NONE	2	2	NONE	NONE	2	NONE	NONE	NONE	NONE	NONE	NONE	NONE	NONE	1	6 (TREATMENT OF LYMPHOMA)	2	NONE	2	2
P056 WW690401	WWH	Urban	F	46-50	1	1	1	1	4	2	1	999	1	1	1	1, 4	2	NONE	2	NONE	1	2	4	1	5	5	2	NONE	NONE	NONE	2	2	NONE	NONE	2	NONE	NONE	NONE	NONE	NONE	NONE	NONE	NONE	2	NONE	2	NONE	2	NONE
P058 WW 730622	WWH	Urban	F	41-45	1	1	11	1	4	1	1	999	2	NONE	2	NONE	2	NONE	2	NONE	1	3	4	2	NONE	NONE	2	NONE	NONE	NONE	2	2	NONE	NONE	2	NONE	NONE	NONE	NONE	NONE	NONE	NONE	NONE	2	NONE	2	NONE	2	NONE
P059 WW 740629	WWH	Urban	F	41-45	2	1	1	1	4	1	1	3	1	1	2	NONE	2	NONE	2	NONE	2	NONE	NONE	2	NONE	NONE	2	NONE	NONE	NONE	2	2	NONE	NONE	2	NONE	NONE	NONE	NONE	NONE	NONE	NONE	NONE	2	NONE	2	NONE	2	NONE
P060 WW 790628	WWH	Urban	M	31-35	4	1	1	1	3	2	1	3	2	NONE	2	NONE	2	NONE	2	NONE	2	NONE	NONE	2	NONE	NONE	2	NONE	NONE	NONE	2	2	NONE	NONE	2	NONE	NONE	NONE	NONE	NONE	NONE	NONE	NONE	2	NONE	2	NONE	2	NONE
P063 WW 691123	WWH	Urban	F	46-50	2	1	1	1	6	2	3	3	2	NONE	2	NONE	2	NONE	2	NONE	1	3	4	2	NONE	NONE	2	NONE	NONE	NONE	2	2	NONE	NONE	2	NONE	NONE	NONE	NONE	NONE	NONE	NONE	NONE	2	NONE	2	NONE	2	NONE
P065 WW 840530	WWH	Urban	F	31-35	1	1	16	1	4	1	1	3	2	NONE	2	NONE	2	NONE	2	NONE	2	NONE	NONE	2	NONE	NONE	2	NONE	NONE	NONE	2	2	NONE	NONE	2	NONE	NONE	NONE	NONE	NONE	NONE	NONE	NONE	2	NONE	2	NONE	2	NONE
P066 WW 731012	WWH	Urban	F	41-45	2	1	18	1	1	2	1	999	2	NONE	2	NONE	2	NONE	2	NONE	2	NONE	NONE	2	NONE	NONE	2	NONE	NONE	NONE	2	2	NONE	NONE	2	NONE	NONE	NONE	NONE	NONE	NONE	NONE	NONE	2	NONE	2	NONE	2	NONE
P067 WW 721206	WWH	Urban	F	41-45	1	1	1	1	5	1	1	3	2	NONE	2	NONE	2	NONE	2	NONE	2	NONE	NONE	2	NONE	NONE	2	NONE	NONE	NONE	2	2	NONE	NONE	2	NONE	NONE	NONE	NONE	NONE	NONE	NONE	NONE	2	NONE	2	NONE	2	NONE
P068 WW 641124	WWH	Urban	M	46-50	2	1	1	7	3	2	1	3	2	NONE	2	NONE	2	NONE	2	NONE	2	NONE	NONE	2	NONE	NONE	2	NONE	NONE	NONE	2	2	NONE	NONE	2	NONE	NONE	NONE	NONE	NONE	NONE	NONE	NONE	2	NONE	2	NONE	2	NONE
P070 WW 810910	WWH	Urban	F	31-35	1	1	1	1	4	2	1	999	2	NONE	2	NONE	2	NONE	2	NONE	2	NONE	NONE	2	NONE	NONE	2	NONE	NONE	NONE	2	2	NONE	NONE	2	NONE	NONE	NONE	NONE	NONE	NONE	NONE	NONE	2	NONE	2	NONE	2	NONE
P071 WW 810823	WWH	Urban	F	31-35	1	1	11	1	3	1	1	999	1	11	1	45, 46, 47	2	NONE	2	NONE	2	NONE	NONE	2	NONE	NONE	2	NONE	NONE	NONE	2	2	NONE	NONE	2	NONE	NONE	NONE	NONE	NONE	NONE	NONE	NONE	2	NONE	2	NONE	2	NONE
P072 WW520630	WWH	Urban	M	18-20	2	1	1	1	1	2	1	3	1	1	1	35	2	NONE	2	NONE	2	NONE	NONE	2	NONE	NONE	2	NONE	NONE	NONE	2	2	NONE	NONE	2	NONE	NONE	NONE	NONE	NONE	NONE	NONE	NONE	2	NONE	2	NONE	2	NONE
P074 WW 850607	WWH	Urban	F	31-35	1	1	1	1	4	1	1	4	2	NONE	2	NONE	2	NONE	2	NONE	1	5 ONCE ONLY	4	1	999	FOR PV DISCHARGE	2	NONE	NONE	NONE	2	2	NONE	NONE	2	NONE	NONE	NONE	NONE	NONE	NONE	NONE	NONE	2	NONE	2	NONE	1	OLD TABLETS CAUSED JOINT PAIN IN 2011
P075 WW 780804	WWH	Urban	F	31-35	5	1	1	1	4	1	4	3	2	NONE	2	NONE	2	NONE	2	NONE	2	NONE	NONE	2	NONE	NONE	2	NONE	NONE	NONE	2	2	NONE	NONE	2	NONE	NONE	NONE	NONE	NONE	NONE	NONE	NONE	2	NONE	2	NONE	2	NONE
P076 WW 640405	WWH	Urban	F	51-55	1	1	1	1	1	1	1	999	2	NONE	2	NONE	2	NONE	2	NONE	2	NONE	NONE	2	NONE	NONE	2	NONE	NONE	NONE	2	2	NONE	NONE	2	NONE	NONE	NONE	NONE	NONE	NONE	NONE	NONE	2	NONE	2	NONE	2	NONE
P079 WW 720312	WWH	Urban	F	41-45	4	1	1	1	3	1	1	999	1	1, 5	2	NONE	2	NONE	2	NONE	1	2	2,4	2	NONE	NONE	2	NONE	NONE	NONE	2	2	NONE	NONE	2	NONE	NONE	NONE	NONE	NONE	NONE	NONE	NONE	2	NONE	2	NONE	2	NONE
P080 WW 510220	WWH	Urban	M	31-35	1	1	1	1	4	2	999	3	1	1, 11	1	NONE	2	NONE	2	NONE	2	NONE	NONE	2	NONE	NONE	2	NONE	NONE	NONE	2	2	NONE	NONE	2	NONE	NONE	NONE	NONE	NONE	NONE	NONE	NONE	1	6 PRIEST AT CHURCH PRAYS FOR ME AND IT HELPS	1	*IT DID NOT HELP ME WHEN THEY SLAUGHTERED A COW/GOAT	2	NONE
P081 WW 770509	WWH	Urban	F	36-40	1	1	1	1	5	3	999	4	1	1	1	1, 4	2	NONE	2	NONE	2	NONE	NONE	2	NONE	NONE	2	NONE	NONE	NONE	2	2	NONE	NONE	2	NONE	NONE	NONE	NONE	NONE	NONE	NONE	NONE	2	NONE	2	NONE	1	*STAVUDINE CHANGED MY SHAPE
P082 WW 750219	WWH	Urban	M	36-40	5	1	17	1	3	2	16	3	1	1, 6	1	35	2	NONE	2	NONE	2	NONE	NONE	2	NONE	NONE	2	NONE	NONE	NONE	2	2	NONE	NONE	2	NONE	NONE	NONE	NONE	NONE	NONE	NONE	NONE	2	NONE	2	NONE	1	*GYNAECOMASTIA SINCE 2013
P084 WW 740621	WWH	Urban	F	41-45	2	2	4	1	4	1	1	2	1	32	1	48	2	NONE	2	NONE	2	NONE	NONE	2	NONE	NONE	2	NONE	NONE	NONE	2	2	NONE	NONE	2	NONE	NONE	NONE	NONE	NONE	NONE	NONE	NONE	1	6 PASTOR AT CHURCH PRAYS FOR ME	2	NONE	1	BACTRIM ALLERGY
P085 WW 770405	WWH	Urban	M	36-40	1	1	1	1	3	2	1	999	2	NONE	2	NONE	2	NONE	2	NONE	2	NONE	NONE	2	NONE	NONE	2	NONE	NONE	NONE	2	2	NONE	NONE	2	NONE	NONE	NONE	NONE	NONE	NONE	NONE	NONE	2	NONE	2	NONE	2	NONE
P086 WW 600421	WWH	Urban	M	51-55	2	1	1	1	3	2	1	999	2	NONE	2	NONE	2	NONE	2	NONE	2	NONE	NONE	2	NONE	NONE	2	NONE	NONE	NONE	2	2	NONE	NONE	2	NONE	NONE	NONE	NONE	NONE	NONE	NONE	NONE	2	NONE	2	NONE	2	NONE
P087 WW 800306	WWH	Urban	M	36-40	1	1	1	1	4	2	1	999	1	1	1	1, 4	1	6	2	NONE	2	NONE	NONE	2	NONE	NONE	2	NONE	NONE	NONE	2	2	NONE	NONE	2	NONE	NONE	NONE	NONE	NONE	NONE	NONE	NONE	2	NONE	2	NONE	2	NONE
P088 WW 760628	WWH	Urban	F	36-40	1	1	1	1	4	1	1	999	1	5, 7	1	3, 7	2	NONE	2	NONE	2	NONE	NONE	2	NONE	NONE	2	NONE	NONE	NONE	2	2	NONE	NONE	2	NONE	NONE	NONE	NONE	NONE	NONE	NONE	NONE	2	NONE	2	NONE	2	NONE
P089 WW 850113	WWH	Urban	F	26-30	1	1	1	1	3	2	1	999	2	NONE	2	NONE	2	NONE	2	NONE	2	NONE	NONE	2	NONE	NONE	2	NONE	NONE	NONE	2	2	NONE	NONE	2	NONE	NONE	NONE	NONE	NONE	NONE	NONE	NONE	2	NONE	2	NONE	2	NONE
P090 WW 850813	WWH	Urban	F	26-30	1	1	1	1	4	1	7	999	2	NONE	2	NONE	2	NONE	2	NONE	2	NONE	NONE	2	NONE	NONE	2	NONE	NONE	NONE	2	2	NONE	NONE	2	NONE	NONE	NONE	NONE	NONE	NONE	NONE	NONE	2	NONE	2	NONE	2	NONE
P091 WW 500418	WWH	Urban	F	18-20	2	1	1	1	1	1	9	999	1	5, 11	1	1, 2, 5	2	NONE	2	NONE	2	NONE	NONE	2	NONE	NONE	2	NONE	NONE	NONE	2	2	NONE	NONE	2	NONE	NONE	NONE	NONE	NONE	NONE	NONE	NONE	2	NONE	2	NONE	2	NONE
P092 WW 660720	WWH	Urban	F	46-50	1	1	1	1	4	1	1	999	2	NONE	1	1, 4, 5	2	NONE	2	NONE	2	NONE	NONE	2	NONE	NONE	2	NONE	NONE	NONE	2	2	NONE	NONE	2	NONE	NONE	NONE	NONE	NONE	NONE	NONE	NONE	2	NONE	2	NONE	2	NONE
P093 WW 820910	WWH	Urban	F	31-35	4	1	1	1	5	1	ALUVIA/EFV/D4T	4	2	NONE	2	NONE	2	NONE	2	NONE	2	NONE	NONE	2	NONE	NONE	2	NONE	NONE	NONE	2	2	NONE	NONE	2	NONE	NONE	NONE	NONE	NONE	NONE	NONE	NONE	2	NONE	2	NONE	2	NONE
P094 WW 741026	WWH	Urban	F	36-40	4	1	1	1	5	2	1	4	1	1, 5	1	35	2	NONE	2	NONE	2	NONE	NONE	2	NONE	NONE	2	NONE	NONE	NONE	2	2	NONE	NONE	2	NONE	NONE	NONE	NONE	NONE	NONE	NONE	NONE	2	NONE	2	NONE	2	NONE
P095 WW 870907	WWH	Urban	F	31-35	1	1	1	1	4	1	5	999	2	NONE	2	NONE	2	NONE	2	NONE	2	NONE	NONE	2	NONE	NONE	2	NONE	NONE	NONE	2	2	NONE	NONE	2	NONE	NONE	NONE	NONE	NONE	NONE	NONE	NONE	2	NONE	2	NONE	2	NONE
P096 WW 671027	WWH	Urban	F	46-50	2	1	1	1	3	2	5	999	1	1	1	1, 4	2	NONE	2	NONE	2	NONE	NONE	2	NONE	NONE	2	NONE	NONE	NONE	2	2	NONE	NONE	2	NONE	NONE	NONE	NONE	NONE	NONE	NONE	NONE	2	NONE	2	NONE	2	NONE
P097 WW 730820	WWH	Urban	F	41-45	1	1	1	1	4	1	5	999	1	1	2	NONE	2	NONE	2	NONE	2	NONE	NONE	2	NONE	NONE	2	NONE	NONE	NONE	2	2	NONE	NONE	2	NONE	NONE	NONE	NONE	NONE	NONE	NONE	NONE	2	NONE	2	NONE	2	NONE
P098 WW 770904	WWH	Urban	F	36-40	2	1	16	1	4	1	14	999	2	NONE	2	NONE	2	NONE	2	NONE	2	NONE	NONE	2	NONE	NONE	2	NONE	NONE	NONE	2	2	NONE	NONE	2	NONE	NONE	NONE	NONE	NONE	NONE	NONE	NONE	2	NONE	2	NONE	2	NONE
P0999 WW 641212	WWH	Urban	F	46-50	1	1	1	1	3	2	1	999	2	NONE	2	NONE	2	NONE	2	NONE	2	NONE	NONE	2	NONE	NONE	2	NONE	NONE	NONE	2	2	NONE	NONE	2	NONE	NONE	NONE	NONE	NONE	NONE	NONE	NONE	2	NONE	2	NONE	2	NONE
P100 WW 720621	WWH	Urban	F	41-45	2	1	1	1	4	1	5	999	1	1, 3	1	1, 4, 5, 27	2	NONE	2	NONE	2	NONE	NONE	2	NONE	NONE	2	NONE	NONE	NONE	2	2	NONE	NONE	2	NONE	NONE	NONE	NONE	NONE	NONE	NONE	NONE	2	NONE	2	NONE	2	NONE
P101 WW 610103	WWH	Urban	F	51-55	2	1	1	1	3	2	14	999	1	11	1	32	2	NONE	2	NONE	2	NONE	NONE	2	NONE	NONE	2	NONE	NONE	NONE	2	2	NONE	NONE	2	NONE	NONE	NONE	NONE	NONE	NONE	NONE	NONE	2	NONE	2	NONE	2	NONE
P102 WW 640320	WWH	Urban	M	51-55	1	1	1	1	2	1	1	999	1	5	1	3	2	NONE	2	NONE	2	NONE	NONE	2	NONE	NONE	2	NONE	NONE	NONE	2	2	NONE	NONE	2	NONE	NONE	NONE	NONE	NONE	NONE	NONE	NONE	2	NONE	2	NONE	2	NONE
P103 WW 771129	WWH	Urban	M	36-40	1	1	1	1	2	2	7	999	2	NONE	2	NONE	2	NONE	2	NONE	2	NONE	NONE	2	NONE	NONE	2	NONE	NONE	NONE	2	2	NONE	NONE	2	NONE	NONE	NONE	NONE	NONE	NONE	NONE	NONE	2	NONE	2	NONE	2	NONE
P104 WW 670101	WWH	Urban	M	46-50	2	1	11	1	4	2	1	999	2	NONE	2	NONE	2	NONE	2	NONE	2	NONE	NONE	2	NONE	NONE	2	NONE	NONE	NONE	2	2	NONE	NONE	2	NONE	NONE	NONE	NONE	NONE	NONE	NONE	NONE	2	NONE	2	NONE	2	NONE
P105 WW 610612	WWH	Urban	F	51-55	2	1	12	1	3	2	1	999	1	5	1	4, 5	2	NONE	2	NONE	2	NONE	NONE	2	NONE	NONE	2	NONE	NONE	NONE	2	2	NONE	NONE	2	NONE	NONE	NONE	NONE	NONE	NONE	NONE	NONE	2	NONE	2	NONE	2	NONE
P106 WW 540627	WWH	Urban	M	18-20	2	1	1	1	3	1	1	3	2	NONE	2	NONE	2	NONE	2	NONE	2	NONE	NONE	2	NONE	NONE	2	NONE	NONE	NONE	2	2	NONE	NONE	2	NONE	NONE	NONE	NONE	NONE	NONE	NONE	NONE	2	NONE	2	NONE	2	NONE
P107 WW 810204	WWH	Urban	F	31-35	2	1	1	1	4	2	1	3	2	NONE	2	NONE	2	NONE	2	NONE	2	NONE	NONE	2	NONE	NONE	2	NONE	NONE	NONE	2	2	NONE	NONE	2	NONE	NONE	NONE	NONE	NONE	NONE	NONE	NONE	2	NONE	2	NONE	2	NONE
P110 WW 800422	WWH	Urban	F	36-40	1	1	11	1	3	1	7	3	2	NONE	2	NONE	2	NONE	2	NONE	2	NONE	NONE	2	NONE	NONE	2	NONE	NONE	NONE	2	2	NONE	NONE	2	NONE	NONE	NONE	NONE	NONE	NONE	NONE	NONE	2	NONE	2	NONE	2	NONE
P111 WW 471225	WWH	Urban	F	18-20	1	1	1	1	1	1	1	4	1	1	2	NONE	2	NONE	2	NONE	2	NONE	NONE	2	NONE	NONE	2	NONE	NONE	NONE	2	2	NONE	NONE	2	NONE	NONE	NONE	NONE	NONE	NONE	NONE	NONE	2	NONE	2	NONE	2	NONE
P112 WW 760110	WWH	Urban	F	36-40	1	1	1	1	4	2	1	999	2	NONE	2	NONE	2	NONE	2	NONE	2	NONE	NONE	2	NONE	NONE	2	NONE	NONE	NONE	2	2	NONE	NONE	2	NONE	NONE	NONE	NONE	NONE	NONE	NONE	NONE	2	NONE	2	NONE	2	NONE
P113 WW 750911	WWH	Urban	F	36-40	1	1	1	1	7	1	1	999	2	NONE	2	NONE	2	NONE	2	NONE	2	NONE	NONE	2	NONE	NONE	2	NONE	NONE	NONE	2	2	NONE	NONE	2	NONE	NONE	NONE	NONE	NONE	NONE	NONE	NONE	2	NONE	2	NONE	2	NONE
P114 WW 800525	WWH	Urban	F	31-35	2	1	1	1	4	5	1	999	2	NONE	2	NONE	2	NONE	2	NONE	2	NONE	NONE	2	NONE	NONE	2	NONE	NONE	NONE	2	2	NONE	NONE	2	NONE	NONE	NONE	NONE	NONE	NONE	NONE	NONE	2	NONE	2	NONE	2	NONE
P115 WW 591007	WWH	Urban	M	51-55	6	1	1	8	1	2	1	999	1	1, 11	1	1, 4, 5	1	6	1	36	2	NONE	NONE	2	NONE	NONE	2	NONE	NONE	NONE	2	2	NONE	NONE	2	NONE	NONE	NONE	NONE	NONE	NONE	NONE	NONE	2	NONE	2	NONE	2	NONE
P116 WW 740623	WWH	Urban	M	41-45	1	1	1	1	4	2	16	999	1	1	1	1, 4	2	NONE	2	NONE	2	NONE	NONE	2	NONE	NONE	2	NONE	NONE	NONE	2	2	NONE	NONE	2	NONE	NONE	NONE	NONE	NONE	NONE	NONE	NONE	2	NONE	2	NONE	2	NONE
P117 WW 720101	WWH	Urban	M	41-45	1	1	1	1	3	2	6	999	2	NONE	2	NONE	2	NONE	2	NONE	2	NONE	NONE	2	NONE	NONE	2	NONE	NONE	NONE	2	2	NONE	NONE	2	NONE	NONE	NONE	NONE	NONE	NONE	NONE	NONE	2	NONE	2	NONE	2	NONE
P120 WW680629	WWH	Urban	F	46-50	1	1	1	1	4	1	1	999	2	NONE	2	NONE	2	NONE	2	NONE	2	NONE	NONE	2	NONE	NONE	2	NONE	NONE	NONE	2	2	NONE	NONE	2	NONE	NONE	NONE	NONE	NONE	NONE	NONE	NONE	2	NONE	2	NONE	2	NONE
P123 WW 770221	WWH	Urban	F	36-40	2	1	4	1	4	1	1	3	2	NONE	2	NONE	1	6	1	24	1	3	2	1	6	6	2	NONE	NONE	NONE	2	2	NONE	NONE	2	NONE	NONE	NONE	NONE	NONE	NONE	NONE	NONE	2	NONE	2	NONE	2	NONE
P124 WW 650809	WWH	Urban	F	46-50	2	1	1	1	4	1	1	999	1	2, 5	1	6	2	NONE	2	NONE	1	6	NONE	1	BOOSTER MIXTURE	1, 2	2	NONE	NONE	NONE	2	2	NONE	NONE	2	NONE	NONE	NONE	NONE	NONE	NONE	NONE	NONE	2	NONE	2	NONE	2	NONE
P125 WW 470730	WWH	Urban	F	18-20	2	1	1	1	2	1	22	999	1	1, 2, 4	1	1, 2, 5, 13	2	NONE	2	NONE	2	NONE	NONE	2	NONE	NONE	2	NONE	NONE	NONE	2	2	NONE	NONE	2	NONE	NONE	NONE	NONE	NONE	NONE	NONE	NONE	2	NONE	2	NONE	2	NONE
P126 WW 861126	WWH	Urban	F	26-30	1	1	1	1	4	1	1	3	1	5, 10	1	12	2	NONE	2	NONE	1	3	4	1	3, 6	3, 6	2	NONE	NONE	NONE	2	2	NONE	NONE	2	NONE	NONE	NONE	NONE	NONE	NONE	NONE	NONE	2	NONE	2	NONE	2	NONE
P127 WW 610403	WWH	Urban	M	51-55	1	1	1	1	1	2	1	999	2	NONE	2	NONE	2	NONE	2	NONE	2	NONE	NONE	2	NONE	NONE	2	NONE	NONE	NONE	2	2	NONE	NONE	2	NONE	NONE	NONE	NONE	NONE	NONE	NONE	NONE	2	NONE	2	NONE	2	NONE
P128 WW 640919	WWH	Urban	F	46-50	1	1	11	1	3	2	1	3	1	1, 5	1	1, 4	2	NONE	2	NONE	2	NONE	NONE	2	NONE	NONE	2	NONE	NONE	NONE	2	2	NONE	NONE	2	NONE	NONE	NONE	NONE	NONE	NONE	NONE	NONE	2	NONE	2	NONE	2	NONE
P129 WW 681016	WWH	Urban	M	46-50	1	1	1	1	4	1	1	4	1	1	1	35	2	NONE	2	NONE	2	NONE	NONE	2	NONE	NONE	2	NONE	NONE	NONE	2	2	NONE	NONE	2	NONE	NONE	NONE	NONE	NONE	NONE	NONE	NONE	2	NONE	2	NONE	2	NONE
P130 WW 570205	WWH	Urban	M	56-60	2	1	3	2	2	1	1	999	1	5, 11	1	1, 2, 4, 50	2	NONE	2	NONE	1	2	4	1	27	27	2	NONE	NONE	NONE	2	2	NONE	NONE	2	NONE	NONE	NONE	NONE	NONE	NONE	NONE	NONE	2	NONE	2	NONE	2	NONE
P131 WW 601128	WWH	Urban	F	51-55	1	1	1	1	1	1	1	4	1	1	1	1, 4, 5	2	NONE	2	NONE	2	NONE	NONE	2	NONE	NONE	2	NONE	NONE	NONE	2	2	NONE	NONE	2	NONE	NONE	NONE	NONE	NONE	NONE	NONE	NONE	2	NONE	2	NONE	2	NONE
P132 WW 730610	WWH	Urban	F	41-45	2	1	1	1	4	1	1	999	2	NONE	2	NONE	2	NONE	2	NONE	2	NONE	NONE	2	NONE	NONE	2	NONE	NONE	NONE	2	2	NONE	NONE	2	NONE	NONE	NONE	NONE	NONE	NONE	NONE	NONE	2	NONE	2	NONE	2	NONE
P133 WW 620605	WWH	Urban	M	51-55	1	1	11	1	1	1	14	4	1	1	1	35	2	NONE	2	NONE	2	NONE	NONE	2	NONE	NONE	2	NONE	NONE	NONE	2	2	NONE	NONE	2	NONE	NONE	NONE	NONE	NONE	NONE	NONE	NONE	2	NONE	2	NONE	2	NONE
P134 WW 751226	WWH	Urban	M	36-40	1	1	1	1	4	1	1	4	1	5, 33	2	NONE	2	NONE	2	NONE	2	NONE	NONE	2	NONE	NONE	2	NONE	NONE	NONE	2	2	NONE	NONE	2	NONE	NONE	NONE	NONE	NONE	NONE	NONE	NONE	2	NONE	2	NONE	2	NONE
P136 WW 791110	WWH	Urban	F	36-40	1	1	1	1	4	2	6	999	1	1	1	4	2	NONE	2	NONE	2	NONE	NONE	2	NONE	NONE	2	NONE	NONE	NONE	2	2	NONE	NONE	2	NONE	NONE	NONE	NONE	NONE	NONE	NONE	NONE	2	NONE	2	NONE	2	NONE
P137 WW 830415	WWH	Urban	F	31-35	1	1	1	1	5	1	1	999	2	NONE	2	NONE	2	NONE	2	NONE	2	NONE	NONE	2	NONE	NONE	2	NONE	NONE	NONE	2	2	NONE	NONE	2	NONE	NONE	NONE	NONE	NONE	NONE	NONE	NONE	2	NONE	2	NONE	1	NIGHTMARES
P138 WW 860520	WWH	Urban	F	26-30	1	1	1	1	4	1	1	999	2	NONE	2	NONE	2	NONE	2	NONE	2	NONE	NONE	2	NONE	NONE	2	NONE	NONE	NONE	2	2	NONE	NONE	2	NONE	NONE	NONE	NONE	NONE	NONE	NONE	NONE	2	NONE	2	NONE	2	NONE
P139 WW 791202	WWH	Urban	F	36-40	1	1	1	5	4	2	1	999	2	NONE	2	NONE	2	NONE	2	NONE	2	NONE	NONE	2	NONE	NONE	2	NONE	NONE	NONE	2	2	NONE	NONE	2	NONE	NONE	NONE	NONE	NONE	NONE	NONE	NONE	2	NONE	2	NONE	1	*ABDOMINAL DISTENTION, DEFAULTED FOR 1 YEAR AND DID NOT TAKE ANY TREATMENT FOR THAT TIME. SHE GOT SICK WITH PNEUMONIA, ADMITTED TO HOSPITAL AND STARTED TREATMENT AGAIN
P140 WW 730313	WWH	Urban	F	41-45	1	1	11	1	4	1	16	999	2	NONE	2	NONE	2	NONE	2	NONE	2	NONE	NONE	2	NONE	NONE	2	NONE	NONE	NONE	2	2	NONE	NONE	2	NONE	NONE	NONE	NONE	NONE	NONE	NONE	NONE	2	NONE	2	NONE	2	NONE
P141 WW 801217	WWH	Urban	F	36-40	1	1	1	1	6	2	7	999	2	NONE	2	NONE	2	NONE	2	NONE	2	NONE	NONE	2	NONE	NONE	2	NONE	NONE	NONE	2	2	NONE	NONE	2	NONE	NONE	NONE	NONE	NONE	NONE	NONE	NONE	2	NONE	2	NONE	2	NONE
P142 WW 620823	WWH	Urban	F	46-50	1	1	1	5	4	2	1	999	2	NONE	2	NONE	2	NONE	2	NONE	2	NONE	NONE	2	NONE	NONE	2	NONE	NONE	NONE	2	2	NONE	NONE	2	NONE	NONE	NONE	NONE	NONE	NONE	NONE	NONE	2	NONE	2	NONE	2	NONE
P143 WW 821105	WWH	Urban	F	31-35	6	1	1	1	4	2	7	999	2	NONE	2	NONE	2	NONE	2	NONE	2	NONE	NONE	2	NONE	NONE	2	NONE	NONE	NONE	2	2	NONE	NONE	2	NONE	NONE	NONE	NONE	NONE	NONE	NONE	NONE	2	NONE	2	NONE	2	NONE
P144 WW 741015	WWH	Urban	M	41-45	2	1	1	5	5	8	1	3	2	NONE	2	NONE	2	NONE	2	NONE	2	NONE	NONE	2	NONE	NONE	2	NONE	NONE	NONE	2	2	NONE	NONE	2	NONE	NONE	NONE	NONE	NONE	NONE	NONE	NONE	2	NONE	2	NONE	2	NONE
P146 WW 840828	WWH	Urban	F	31-35	2	1	2	2	4	1	1	3	2	NONE	1	51	2	NONE	2	NONE	2	NONE	NONE	2	NONE	NONE	2	NONE	NONE	NONE	2	2	NONE	NONE	2	NONE	NONE	NONE	NONE	NONE	NONE	NONE	NONE	2	NONE	2	NONE	1	*DIZZINESS, PALPITATIONS, WEAKNESS, LOSS OF APPETITE
P148 WW 851209	WWH	Urban	F	26-30	4	1	11	1	3	1	8	3	2	NONE	2	NONE	2	NONE	2	NONE	2	NONE	NONE	2	NONE	NONE	2	NONE	NONE	NONE	2	2	NONE	NONE	2	NONE	NONE	NONE	NONE	NONE	NONE	NONE	NONE	2	NONE	2	NONE	1	*SKIN PROBLEMS, RASH, SORES
P149 WW 910412	WWH	Urban	F	21-25	4	4	1	1	3	1	1	3	1	6	1	32	2	NONE	2	NONE	1	1	1, 3, 4	2	NONE	NONE	2	NONE	NONE	NONE	2	2	NONE	NONE	2	NONE	NONE	NONE	NONE	NONE	NONE	NONE	NONE	2	NONE	2	NONE	2	NONE
P150 WW 520610	WWH	Urban	F	18-20	1	1	1	1	3	1	1	4	1	1, 5, 10	1	4, 12, 40	2	NONE	2	NONE	1	999	4	1	*NATURES HEALTH PRODUCTS	1	2	NONE	NONE	NONE	2	2	NONE	NONE	2	NONE	NONE	NONE	NONE	NONE	NONE	NONE	NONE	2	NONE	2	NONE	2	NONE
P151 WW 830219	WWH	Urban	F	31-35	4	1	1	1	4	1	1	3	1	1	1	4	2	NONE	2	NONE	2	NONE	NONE	2	NONE	NONE	2	NONE	NONE	NONE	2	2	NONE	NONE	2	NONE	NONE	NONE	NONE	NONE	NONE	NONE	NONE	2	NONE	2	NONE	2	NONE
P152 WW 550828	WWH	Urban	F	56-60	6	1	11	1	2	2	1	4	2	NONE	2	NONE	999	999	999	999	2	NONE	NONE	2	NONE	NONE	2	NONE	NONE	NONE	2	2	NONE	NONE	2	NONE	NONE	NONE	NONE	NONE	NONE	NONE	NONE	2	NONE	2	NONE	2	NONE
P154 WW 690806	WWH	Urban	F	46-50	1	1	1	1	999	2	11	3	2	NONE	2	NONE	2	NONE	2	NONE	2	NONE	NONE	2	NONE	NONE	2	NONE	NONE	NONE	2	2	NONE	NONE	2	NONE	NONE	NONE	NONE	NONE	NONE	NONE	NONE	2	NONE	2	NONE	2	NONE
P155 WW591224	WWH	Urban	F	31-35	1	1	1	1	1	1	14 SYRUP (TABLET HAS BAD EFFECT ON KIDNEYS)	4	1	1, 2, 4	1	15, 35	2	NONE	2	NONE	2	NONE	NONE	2	NONE	NONE	2	NONE	NONE	NONE	2	2	NONE	NONE	2	NONE	NONE	NONE	NONE	NONE	NONE	NONE	NONE	2	NONE	2	NONE	2	NONE
P156 WW 491119	WWH	Urban	F	18-20	2	1	1	1	3	1	14	3	1	1	1	1, 2, 5, 9, 13	2	NONE	2	NONE	2	NONE	NONE	2	NONE	NONE	2	NONE	NONE	NONE	2	2	NONE	NONE	2	NONE	NONE	NONE	NONE	NONE	NONE	NONE	NONE	2	NONE	2	NONE	2	NONE
P157 WW 470525	WWH	Urban	F	18-20	3	1	1	1	3	2	9	999	1	1	1	1, 4	2	NONE	2	NONE	1	4	4	1	5	5	2	NONE	NONE	NONE	2	2	NONE	NONE	2	NONE	NONE	NONE	NONE	NONE	NONE	NONE	NONE	2	NONE	2	NONE	2	NONE
P158 WW 720923	WWH	Urban	M	41-45	2	1	16	1	5	2	1	3	2	NONE	2	NONE	2	NONE	2	NONE	2	NONE	NONE	2	NONE	NONE	2	NONE	NONE	NONE	2	2	NONE	NONE	2	NONE	NONE	NONE	NONE	NONE	NONE	NONE	NONE	2	NONE	2	NONE	2	NONE
P160 WW 691225	WWH	Urban	M	41-45	2	1	1	1	4	2	1	999	2	NONE	2	NONE	2	NONE	2	NONE	2	NONE	NONE	2	NONE	NONE	2	NONE	NONE	NONE	2	2	NONE	NONE	2	NONE	NONE	NONE	NONE	NONE	NONE	NONE	NONE	2	NONE	2	NONE	2	NONE
P161 WW 680209	WWH	Urban	M	46-50	2	1	16	1	5	2	1	3	1	5	1	3	2	NONE	2	NONE	2	NONE	NONE	2	NONE	NONE	2	NONE	NONE	NONE	2	2	NONE	NONE	2	NONE	NONE	NONE	NONE	NONE	NONE	NONE	NONE	2	NONE	2	NONE	2	NONE
P162 WW 720927	WWH	Urban	F	41-45	6	1	1	1	3	1	6	6	2	NONE	2	NONE	2	NONE	2	NONE	2	NONE	NONE	2	NONE	NONE	2	NONE	NONE	NONE	2	2	NONE	NONE	2	NONE	NONE	NONE	NONE	NONE	NONE	NONE	NONE	2	NONE	2	NONE	2	NONE
P164 WW 710831	WWH	Urban	M	41-45	2	1	10	5	2	1	1	4	2	NONE	2	NONE	2	NONE	2	NONE	2	NONE	NONE	2	NONE	NONE	2	NONE	NONE	NONE	2	2	NONE	NONE	2	NONE	NONE	NONE	NONE	NONE	NONE	NONE	NONE	2	NONE	2	NONE	2	NONE
P167 WW 790202	WWH	Urban	M	36-40	1	1	1	5	3	2	1	999	2	NONE	2	NONE	2	NONE	2	NONE	2	NONE	NONE	2	NONE	NONE	2	NONE	NONE	NONE	2	2	NONE	NONE	2	NONE	NONE	NONE	NONE	NONE	NONE	NONE	NONE	2	NONE	2	NONE	2	NONE
P168 WW 821011	WWH	Urban	F	31-35	1	1	11	1	3	1	16	999	1	1, 3	1	1, 5, 52	2	NONE	2	NONE	2	NONE	NONE	2	NONE	NONE	2	NONE	NONE	NONE	2	2	NONE	NONE	2	NONE	NONE	NONE	NONE	NONE	NONE	NONE	NONE	2	NONE	2	NONE	2	NONE
P169 WW 740712	WWH	Urban	M	41-45	1	2	4	1	4	1	9	999	2	NONE	2	NONE	2	NONE	2	NONE	2	NONE	NONE	2	NONE	NONE	2	NONE	NONE	NONE	2	2	NONE	NONE	2	NONE	NONE	NONE	NONE	NONE	NONE	NONE	NONE	2	NONE	2	NONE	2	NONE
P170 WW 621222	WWH	Urban	F	51-55	2	1	11	1	3	1	1	999	2	NONE	2	NONE	2	NONE	2	NONE	2	NONE	NONE	2	NONE	NONE	2	NONE	NONE	NONE	2	2	NONE	NONE	2	NONE	NONE	NONE	NONE	NONE	NONE	NONE	NONE	2	NONE	2	NONE	2	NONE
P171 WW 820303	WWH	Urban	F	36-40	2	1	4	1	5	1	1	999	2	NONE	2	NONE	2	NONE	2	NONE	2	NONE	NONE	2	NONE	NONE	2	NONE	NONE	NONE	2	2	NONE	NONE	2	NONE	NONE	NONE	NONE	NONE	NONE	NONE	NONE	2	NONE	2	NONE	2	NONE
P172 WW 670724	WWH	Urban	F	41-45	2	1	1	1	4	2	1	999	1	1	2	1, 4, 5	2	NONE	2	NONE	1	3	4	2	NONE	NONE	2	NONE	NONE	NONE	2	2	NONE	NONE	2	NONE	NONE	NONE	NONE	NONE	NONE	NONE	NONE	1	2 (FOR GOOD LUCK)	2	NONE	2	NONE
P173 WW 770612	WWH	Urban	F	36-40	1	1	11	1	4	1	1	999	2	NONE	2	NONE	2	NONE	2	NONE	2	NONE	NONE	2	NONE	NONE	2	NONE	NONE	NONE	2	2	NONE	NONE	2	NONE	NONE	NONE	NONE	NONE	NONE	NONE	NONE	2	NONE	2	NONE	2	NONE
P174 WW 820919	WWH	Urban	M	31-35	4	1	11	1	3	2	1	3	2	NONE	2	NONE	2	NONE	2	NONE	2	NONE	NONE	2	NONE	NONE	2	NONE	NONE	NONE	2	2	NONE	NONE	2	NONE	NONE	NONE	NONE	NONE	NONE	NONE	NONE	2	NONE	2	NONE	2	NONE
P175 WW 791228	WWH	Urban	F	31-35	2	1	16	1	4	1	7	3	2	NONE	2	NONE	2	NONE	2	NONE	2	NONE	NONE	2	NONE	NONE	2	NONE	NONE	NONE	2	2	NONE	NONE	2	NONE	NONE	NONE	NONE	NONE	NONE	NONE	NONE	2	NONE	2	NONE	2	NONE
P176 WW 740610	WWH	Urban	F	41-45	1	1	1	1	3	1	7	4	2	NONE	2	NONE	2	NONE	2	NONE	2	NONE	NONE	2	NONE	NONE	2	NONE	NONE	NONE	2	2	NONE	NONE	2	NONE	NONE	NONE	NONE	NONE	NONE	NONE	NONE	2	NONE	2	NONE	2	NONE
P177 WW 660903	WWH	Urban	M	46-50	2	1	1	1	3	2	7	999	2	NONE	2	NONE	2	NONE	2	NONE	2	NONE	NONE	2	NONE	NONE	2	NONE	NONE	NONE	2	2	NONE	NONE	2	NONE	NONE	NONE	NONE	NONE	NONE	NONE	NONE	2	NONE	2	NONE	2	NONE
P178 WW 910112	WWH	Urban	F	26-30	1	1	11	1	4	2	1	3	2	NONE	2	NONE	2	NONE	2	NONE	2	NONE	NONE	2	NONE	NONE	2	NONE	NONE	NONE	2	2	NONE	NONE	2	NONE	NONE	NONE	NONE	NONE	NONE	NONE	NONE	2	NONE	2	NONE	2	NONE
P179 WW 621228	WWH	Urban	F	51-55	1	1	1	1	5	6	1	999	2	NONE	2	NONE	2	NONE	2	NONE	2	NONE	NONE	2	NONE	NONE	2	NONE	NONE	NONE	2	2	NONE	NONE	2	NONE	NONE	NONE	NONE	NONE	NONE	NONE	NONE	2	NONE	2	NONE	2	NONE
P180 WW 720917	WWH	Urban	M	41-45	2	1	1	1	3	2	1	4	2	NONE	2	NONE	2	NONE	2	NONE	1	3	4	2	NONE	NONE	2	NONE	NONE	NONE	2	2	NONE	NONE	2	NONE	NONE	NONE	NONE	NONE	NONE	NONE	NONE	1	2 (VISITS PASTOR WHO PRAYS FOR HIM)	2	NONE	1	*RASH, BILATERAL GYNACOMASTIA (REMAINED THAT WAY)
P181 WW 690926	WWH	Urban	F	41-45	6	1	11	1	3	1	7	999	1	1, 5	1	1,4	2	NONE	2	NONE	2	NONE	NONE	2	NONE	NONE	2	NONE	NONE	NONE	2	2	NONE	NONE	2	NONE	NONE	NONE	NONE	NONE	NONE	NONE	NONE	2	NONE	2	NONE	2	NONE
P182 WW 800624	WWH	Urban	F	31-35	6	1	1	1	4	8	1	2	2	NONE	2	NONE	2	NONE	2	NONE	2	NONE	NONE	2	NONE	NONE	2	NONE	NONE	NONE	2	2	NONE	NONE	2	NONE	NONE	NONE	NONE	NONE	NONE	NONE	NONE	2	NONE	2	NONE	2	NONE
P183 WW 600809	WWH	Urban	M	21-25	1	1	1	1	4	1	7	999	1	1	2	1, 4	2	NONE	2	NONE	2	NONE	NONE	2	NONE	NONE	2	NONE	NONE	NONE	2	2	NONE	NONE	2	NONE	NONE	NONE	NONE	NONE	NONE	NONE	NONE	2	NONE	2	NONE	2	NONE
P184 WW 691029	WWH	Urban	F	46-50	1	1	1	1	2	2	14	4	1	1, 5	2	NONE	2	NONE	2	NONE	2	NONE	NONE	2	NONE	NONE	2	NONE	NONE	NONE	2	2	NONE	NONE	2	NONE	NONE	NONE	NONE	NONE	NONE	NONE	NONE	2	NONE	2	NONE	2	NONE
P185 WW 810513	WWH	Urban	M	31-35	1	1	2	1	5	2	1	3	2	NONE	2	NONE	2	NONE	2	NONE	2	NONE	NONE	2	NONE	NONE	2	NONE	NONE	NONE	2	2	NONE	NONE	2	NONE	NONE	NONE	NONE	NONE	NONE	NONE	NONE	2	NONE	2	NONE	2	NONE
P186 WW 690318	WWH	Urban	F	46-50	1	1	1	1	4	1	1	3	2	NONE	2	NONE	2	NONE	2	NONE	2	NONE	NONE	2	NONE	NONE	2	NONE	NONE	NONE	2	2	NONE	NONE	2	NONE	NONE	NONE	NONE	NONE	NONE	NONE	NONE	2	NONE	2	NONE	2	NONE
P187 WW 7000210	WWH	Urban	M	41-45	3	2	4	1	4	2	6	6	1	5, 7	1	7	2	NONE	2	NONE	2	NONE	NONE	2	NONE	NONE	2	NONE	NONE	NONE	2	2	NONE	NONE	2	NONE	NONE	NONE	NONE	NONE	NONE	NONE	NONE	2	NONE	2	NONE	2	NONE
P188 WW 660606	WWH	Urban	F	46-50	1	1	1	1	4	1	1	4	2	NONE	2	NONE	2	NONE	2	NONE	2	NONE	NONE	2	NONE	NONE	2	NONE	NONE	NONE	2	2	NONE	NONE	2	NONE	NONE	NONE	NONE	NONE	NONE	NONE	NONE	2	NONE	2	NONE	2	NONE
P189 WW 770914	WWH	Urban	M	36-40	1	1	1	1	4	2	1	6	2	NONE	2	NONE	2	NONE	2	NONE	2	NONE	NONE	2	NONE	NONE	2	NONE	NONE	NONE	2	2	NONE	NONE	2	NONE	NONE	NONE	NONE	NONE	NONE	NONE	NONE	2	NONE	2	NONE	2	NONE
P190 WW 500209	WWH	Urban	F	18-20	6	1	1	1	3	1	1	4	1	1, 2, 5, 11	1	1, 4, 5, 6	2	NONE	2	NONE	1	999	4	1	27	27	2	NONE	NONE	NONE	2	2	NONE	NONE	2	NONE	NONE	NONE	NONE	NONE	NONE	NONE	NONE	2	NONE	2	NONE	2	NONE
P191 WW 771104	WWH	Urban	F	36-40	1	1	1	1	4	2	1	4	2	NONE	2	NONE	2	NONE	2	NONE	1	3	4	1	3	3	2	NONE	NONE	NONE	2	2	NONE	NONE	2	NONE	NONE	NONE	NONE	NONE	NONE	NONE	NONE	2	NONE	2	NONE	2	NONE
P192 WW 680205	WWH	Urban	M	46-50	1	1	1	1	3	1	1	6	1	7	1	7	2	NONE	2	NONE	2	NONE	NONE	2	NONE	NONE	2	NONE	NONE	NONE	2	2	NONE	NONE	2	NONE	NONE	NONE	NONE	NONE	NONE	NONE	NONE	2	NONE	2	NONE	2	NONE
P193 WW 780120	WWH	Urban	M	36-40	1	1	1	1	4	2	1	4	2	NONE	2	NONE	2	NONE	2	NONE	2	NONE	NONE	2	NONE	NONE	2	NONE	NONE	NONE	2	2	NONE	NONE	2	NONE	NONE	NONE	NONE	NONE	NONE	NONE	NONE	2	NONE	2	NONE	2	NONE
P194 WW 840518	WWH	Urban	F	31-35	1	1	1	1	4	1	1	999	2	NONE	2	NONE	2	NONE	2	NONE	2	NONE	NONE	2	NONE	NONE	2	NONE	NONE	NONE	2	2	NONE	NONE	2	NONE	NONE	NONE	NONE	NONE	NONE	NONE	NONE	2	NONE	2	NONE	2	NONE
P195 WW 620925	WWH	Urban	M	51-55	2	1	10	999	2	1	1	999	1	1	1	35	2	NONE	2	NONE	2	NONE	NONE	2	NONE	NONE	2	NONE	NONE	NONE	2	2	NONE	NONE	2	NONE	NONE	NONE	NONE	NONE	NONE	NONE	NONE	2	NONE	2	NONE	2	NONE
P196 WW 791201	WWH	Urban	F	31-35	1	1	11	1	4	1	1	999	2	NONE	2	NONE	2	NONE	2	NONE	2	NONE	NONE	2	NONE	NONE	2	NONE	NONE	NONE	2	2	NONE	NONE	2	NONE	NONE	NONE	NONE	NONE	NONE	NONE	NONE	2	NONE	2	NONE	2	NONE
P197 WW 550810	WWH	Urban	F	56-60	1	1	1	1	1	1	16	999	1	11	2	NONE	2	NONE	2	NONE	2	NONE	NONE	2	NONE	NONE	2	NONE	NONE	NONE	2	2	NONE	NONE	2	NONE	NONE	NONE	NONE	NONE	NONE	NONE	NONE	2	NONE	2	NONE	2	NONE
P198 WW 870506	WWH	Urban	F	26-30	4	1	1	5	3	1	11	3	2	NONE	2	NONE	2	NONE	2	NONE	2	NONE	NONE	2	NONE	NONE	2	NONE	NONE	NONE	2	2	NONE	NONE	2	NONE	NONE	NONE	NONE	NONE	NONE	NONE	NONE	2	NONE	2	NONE	2	NONE
P1999 WW 680403	WWH	Urban	F	46-50	6	1	1	1	3	2	1	999	2	NONE	2	NONE	2	NONE	2	NONE	2	NONE	NONE	2	NONE	NONE	2	NONE	NONE	NONE	2	2	NONE	NONE	2	NONE	NONE	NONE	NONE	NONE	NONE	NONE	NONE	2	NONE	2	NONE	2	NONE
P200 WW 651108	WWH	Urban	M	46-50	5	1	1	5	3	2	1	4	1	1, 5	1	4	2	NONE	2	NONE	2	NONE	NONE	2	NONE	NONE	2	NONE	NONE	NONE	2	2	NONE	NONE	2	NONE	NONE	NONE	NONE	NONE	NONE	NONE	NONE	2	NONE	2	NONE	2	NONE
P201 WW 810417	WWH	Urban	F	31-35	1	1	1	1	5	2	16	999	2	NONE	2	NONE	2	NONE	2	NONE	2	NONE	NONE	2	NONE	NONE	2	NONE	NONE	NONE	2	2	NONE	NONE	2	NONE	NONE	NONE	NONE	NONE	NONE	NONE	NONE	2	NONE	2	NONE	2	NONE
P202 WW 590502	WWH	Urban	F	56-60	3	4	4	1	5	1	11	999	1	34	1	53	2	NONE	2	NONE	2	NONE	NONE	2	NONE	NONE	2	NONE	NONE	NONE	2	2	NONE	NONE	2	NONE	NONE	NONE	NONE	NONE	NONE	NONE	NONE	2	NONE	2	NONE	2	NONE
P203 WW 850112	WWH	Urban	F	26-30	1	1	1	1	4	1	1	2	1	5	1	3	2	NONE	2	NONE	2	NONE	NONE	2	NONE	NONE	2	NONE	NONE	NONE	2	2	NONE	NONE	2	NONE	NONE	NONE	NONE	NONE	NONE	NONE	NONE	2	NONE	2	NONE	2	NONE
P204 WW 610401	WWH	Urban	F	51-55	1	1	11	1	3	2	1	999	1	1,5	1	1, 4	2	NONE	2	NONE	1	2	4	1	6	6	2	NONE	NONE	NONE	2	2	NONE	NONE	2	NONE	NONE	NONE	NONE	NONE	NONE	NONE	NONE	2	NONE	2	NONE	2	NONE
P205 WW 760416	WWH	Urban	M	36-40	1	2	4	1	5	2	1	999	2	NONE	2	NONE	2	NONE	2	NONE	2	NONE	NONE	2	NONE	NONE	2	NONE	NONE	NONE	2	2	NONE	NONE	2	NONE	NONE	NONE	NONE	NONE	NONE	NONE	NONE	2	NONE	2	NONE	2	NONE
P206 WW 640712	WWH	Urban	F	51-55	1	1	11	1	2	1	1	999	2	NONE	2	NONE	2	NONE	2	NONE	2	NONE	NONE	2	NONE	NONE	2	NONE	NONE	NONE	2	2	NONE	NONE	2	NONE	NONE	NONE	NONE	NONE	NONE	NONE	NONE	1	2 (THE ELDERS SLAUGHTER GOATS TO BRING GOOD LUCK TO THE CHILDREN)	2	NONE	2	NONE
P207 WW 670927	WWH	Urban	F	46-50	1	1	11	1	1	2	1	4	2	NONE	2	NONE	2	NONE	2	NONE	2	NONE	NONE	2	NONE	NONE	2	NONE	NONE	NONE	2	2	NONE	NONE	2	NONE	NONE	NONE	NONE	NONE	NONE	NONE	NONE	1	6 (SHE DRINKS HOLY WATER FROM CHURCH, BUT IT IS JUST ORDINARY WATER)	2	NONE	2	NONE
P208 WW 830913	WWH	Urban	F	31-35	1	1	1	1	5	2	11	999	1	1, 5	2	NONE	2	NONE	2	NONE	2	NONE	NONE	2	NONE	NONE	2	NONE	NONE	NONE	2	2	NONE	NONE	2	NONE	NONE	NONE	NONE	NONE	NONE	NONE	NONE	2	NONE	2	NONE	2	NONE
P209 WW 751028	WWH	Urban	F	36-40	4	1	11	1	4	2	999	3	1	1	1	4	2	NONE	2	NONE	2	NONE	NONE	2	NONE	NONE	2	NONE	NONE	NONE	2	2	NONE	NONE	2	NONE	NONE	NONE	NONE	NONE	NONE	NONE	NONE	2	NONE	2	NONE	2	NONE
P210 WW 560428	WWH	Urban	F	56-60	1	1	1	1	5	1	6	4	1	1, 4	1	4	2	NONE	2	NONE	2	NONE	NONE	2	NONE	NONE	2	NONE	NONE	NONE	2	2	NONE	NONE	2	NONE	NONE	NONE	NONE	NONE	NONE	NONE	NONE	2	NONE	2	NONE	2	NONE
P212 WW 700204	WWH	Urban	M	41-45	2	1	1	4	3	999	1	3	2	NONE	2	NONE	2	NONE	2	NONE	2	NONE	NONE	2	NONE	NONE	2	NONE	NONE	NONE	2	2	NONE	NONE	2	NONE	NONE	NONE	NONE	NONE	NONE	NONE	NONE	2	NONE	2	NONE	2	NONE
P213 WW 800315	WWH	Urban	F	36-40	4	1	1	1	3	1	16	3	1	1, 7	1	4, 7	2	NONE	2	NONE	2	NONE	NONE	2	NONE	NONE	2	NONE	NONE	NONE	2	2	NONE	NONE	2	NONE	NONE	NONE	NONE	NONE	NONE	NONE	NONE	2	NONE	2	NONE	2	NONE
P214 WW 421007	WWH	Urban	M	18-20	2	1	1	1	2	1	1	999	1	1, 10	1	12	2	NONE	2	NONE	2	NONE	NONE	2	NONE	NONE	2	NONE	NONE	NONE	2	2	NONE	NONE	2	NONE	NONE	NONE	NONE	NONE	NONE	NONE	NONE	2	NONE	2	NONE	2	NONE
P217 WW 530605	WWH	Urban	F	18-20	2	1	1	1	3	1	1	4	1	1, 11	1	4, 5, 6, 8, 15	2	NONE	2	NONE	2	NONE	NONE	1	*ALOE MIXTURE	999	2	NONE	NONE	NONE	2	2	NONE	NONE	2	NONE	NONE	NONE	NONE	NONE	NONE	NONE	NONE	2	NONE	2	NONE	2	NONE
P221 WW 640410	WWH	Urban	M	18-20	2	1	1	1	3	1	7	3	1	5	1	3, 23, 24	2	NONE	2	NONE	2	NONE	NONE	2	NONE	NONE	2	NONE	NONE	NONE	2	2	NONE	NONE	2	NONE	NONE	NONE	NONE	NONE	NONE	NONE	NONE	2	NONE	2	NONE	1	7
P222 WW 901007	WWH	Urban	F	21-25	4	1	1	5	5	1	2	4	2	NONE	2	NONE	2	NONE	2	NONE	2	NONE	NONE	2	NONE	NONE	2	NONE	NONE	NONE	2	2	NONE	NONE	2	NONE	NONE	NONE	NONE	NONE	NONE	NONE	NONE	2	NONE	2	NONE	2	NONE
P223 WW 450526	WWH	Urban	M	18-20	3	2	4	1	3	1	14	5	1	4	1	35	2	NONE	2	NONE	2	NONE	NONE	2	NONE	NONE	2	NONE	NONE	NONE	2	2	NONE	NONE	2	NONE	NONE	NONE	NONE	NONE	NONE	NONE	NONE	2	NONE	2	NONE	2	NONE
P224 WW 810221	WWH	Urban	F	31-35	4	1	1	1	4	2	7	4	2	NONE	2	NONE	2	NONE	2	NONE	2	NONE	NONE	2	NONE	NONE	2	NONE	NONE	NONE	2	2	NONE	NONE	2	NONE	NONE	NONE	NONE	NONE	NONE	NONE	NONE	2	NONE	2	NONE	2	NONE
P227 WW 610914	WWH	Urban	M	51-55	1	1	1	1	4	1	1	3	2	NONE	2	NONE	2	NONE	2	NONE	2	NONE	NONE	2	NONE	NONE	2	NONE	NONE	NONE	2	2	NONE	NONE	2	NONE	NONE	NONE	NONE	NONE	NONE	NONE	NONE	2	NONE	2	NONE	2	NONE
P228 WW 830927	WWH	Urban	F	31-35	2	1	1	1	3	2	1	4	2	NONE	2	NONE	2	NONE	2	NONE	2	NONE	NONE	2	NONE	NONE	2	NONE	NONE	NONE	2	2	NONE	NONE	2	NONE	NONE	NONE	NONE	NONE	NONE	NONE	NONE	2	NONE	2	NONE	2	NONE
P229 WW 630731	WWH	Urban	F	51-55	1	1	11	1	3	2	1	4	1	1	1	1, 4, 13, 27	2	NONE	2	NONE	1	4	4	1	*TABLETS FOR HOT FLUSHES AND GREEN TEA	1	2	NONE	NONE	NONE	2	2	NONE	NONE	2	NONE	NONE	NONE	NONE	NONE	NONE	NONE	NONE	2	NONE	2	NONE	2	NONE
P230 WW 771015	WWH	Urban	F	36-40	1	1	11	1	3	1	1	4	2	NONE	2	NONE	2	NONE	2	NONE	2	NONE	NONE	2	NONE	NONE	2	NONE	NONE	NONE	2	2	NONE	NONE	2	NONE	NONE	NONE	NONE	NONE	NONE	NONE	NONE	2	NONE	2	NONE	2	NONE
P231 WW 750828	WWH	Urban	M	36-40	1	1	1	1	4	2	1	4	2	NONE	2	NONE	2	NONE	2	NONE	2	NONE	NONE	2	NONE	NONE	2	NONE	NONE	NONE	2	2	NONE	NONE	2	NONE	NONE	NONE	NONE	NONE	NONE	NONE	NONE	2	NONE	2	NONE	2	NONE
P232 WW 791115	WWH	Urban	F	36-40	1	1	1	1	3	2	1	4	1	5, 12	2	NONE	2	NONE	2	NONE	2	NONE	NONE	2	NONE	NONE	2	NONE	NONE	NONE	2	2	NONE	NONE	2	NONE	NONE	NONE	NONE	NONE	NONE	NONE	NONE	2	NONE	2	NONE	2	NONE
P234 WW 791004	WWH	Urban	F	36-40	1	1	1	1	5	1	1	3	2	NONE	2	NONE	2	NONE	2	NONE	2	NONE	NONE	2	NONE	NONE	2	NONE	NONE	NONE	2	2	NONE	NONE	2	NONE	NONE	NONE	NONE	NONE	NONE	NONE	NONE	2	NONE	2	NONE	2	NONE
P235 WW 751024	WWH	Urban	F	36-40	1	1	1	1	5	1	1	3	2	NONE	2	NONE	2	NONE	2	NONE	1	4	4	1	1	1	2	NONE	NONE	NONE	2	2	NONE	NONE	2	NONE	NONE	NONE	NONE	NONE	NONE	NONE	NONE	2	NONE	2	NONE	2	NONE
P236 WW 880229	WWH	Urban	F	26-30	1	1	1	5	4	1	1	3	2	NONE	2	NONE	2	NONE	2	NONE	2	NONE	NONE	2	NONE	NONE	2	NONE	NONE	NONE	2	2	NONE	NONE	2	NONE	NONE	NONE	NONE	NONE	NONE	NONE	NONE	2	NONE	2	NONE	2	NONE
P237 WW 800727	WWH	Urban	F	31-35	2	1	1	1	4	1	1	999	2	NONE	2	NONE	2	NONE	2	NONE	2	NONE	NONE	2	NONE	NONE	2	NONE	NONE	NONE	2	2	NONE	NONE	2	NONE	NONE	NONE	NONE	NONE	NONE	NONE	NONE	2	NONE	2	NONE	2	NONE
P238 WW 850212	WWH	Urban	F	26-30	1	1	1	1	6	1	1	3	1	5, 10	1	12	2	NONE	2	NONE	1	2	4	1	3	3	2	NONE	NONE	NONE	2	2	NONE	NONE	2	NONE	NONE	NONE	NONE	NONE	NONE	NONE	NONE	2	NONE	2	NONE	2	NONE
P239 WW 760302	WWH	Urban	F	36-40	2	1	10	1	4	1	1	3	1	1	1	1, 4, 9, 13	2	NONE	2	NONE	2	NONE	NONE	2	NONE	NONE	2	NONE	NONE	NONE	2	2	NONE	NONE	2	NONE	NONE	NONE	NONE	NONE	NONE	NONE	NONE	2	NONE	2	NONE	2	NONE
P240 WW 790204	WWH	Urban	M	36-40	2	1	1	5	3	1	1	999	2	NONE	2	NONE	2	NONE	2	NONE	1	4	4	1	BOOSTER TABLETS	2	2	NONE	NONE	NONE	2	2	NONE	NONE	2	NONE	NONE	NONE	NONE	NONE	NONE	NONE	NONE	2	NONE	2	NONE	2	NONE
P241 WW 760625	WWH	Urban	F	36-40	1	1	11	1	5	2	1	999	2	NONE	2	NONE	2	NONE	2	NONE	2	NONE	NONE	2	NONE	NONE	2	NONE	NONE	NONE	2	2	NONE	NONE	2	NONE	NONE	NONE	NONE	NONE	NONE	NONE	NONE	2	NONE	2	NONE	2	NONE
P242 WW 450628	WWH	Urban	F	18-20	6	2	4	1	2	1	14	999	1	1	1	1, 4	2	NONE	2	NONE	2	NONE	NONE	2	NONE	NONE	2	NONE	NONE	NONE	2	2	NONE	NONE	2	NONE	NONE	NONE	NONE	NONE	NONE	NONE	NONE	2	NONE	2	NONE	2	NONE
P243 WW 730101	WWH	Urban	M	41-45	2	1	16	1	5	2	16	999	2	NONE	2	NONE	2	NONE	2	NONE	2	NONE	NONE	2	NONE	NONE	2	NONE	NONE	NONE	2	2	NONE	NONE	2	NONE	NONE	NONE	NONE	NONE	NONE	NONE	NONE	2	NONE	2	NONE	2	NONE
P246 WW 571030	WWH	Urban	F	56-60	4	1	1	1	3	1	1	3	1	1, 5	1	4	2	NONE	2	NONE	2	NONE	NONE	2	NONE	NONE	2	NONE	NONE	NONE	2	2	NONE	NONE	2	NONE	NONE	NONE	NONE	NONE	NONE	NONE	NONE	2	NONE	2	NONE	2	NONE
P247WW 770811	WWH	Urban	M	36-40	4	1	1	1	4	2	3TC/EFV/999	4	2	NONE	2	NONE	2	NONE	2	NONE	2	NONE	NONE	2	NONE	NONE	2	NONE	NONE	NONE	2	2	NONE	NONE	2	NONE	NONE	NONE	NONE	NONE	NONE	NONE	NONE	2	NONE	2	NONE	2	NONE
P251 WW 490805	WWH	Urban	F	18-20	2	1	12	4	1	2	1	5	2	NONE	2	NONE	1	6	1	23	2	NONE	NONE	2	NONE	NONE	2	NONE	NONE	NONE	2	2	NONE	NONE	2	NONE	NONE	NONE	NONE	NONE	NONE	NONE	NONE	2	NONE	2	NONE	2	NONE
P252 WW 750913	WWH	Urban	F	36-40	4	1	1	5	5	2	1	5	2	NONE	2	NONE	1	6	1	23	2	NONE	NONE	2	NONE	NONE	2	NONE	NONE	NONE	2	2	NONE	NONE	2	NONE	NONE	NONE	NONE	NONE	NONE	NONE	NONE	2	NONE	2	NONE	2	NONE
P254 WW 740206	WWH	Urban	F	36-40	2	2	4	1	3	2	1	4	2	NONE	2	NONE	1	6	1	23	2	NONE	NONE	2	NONE	NONE	2	NONE	NONE	NONE	2	2	NONE	NONE	2	NONE	NONE	NONE	NONE	NONE	NONE	NONE	NONE	2	NONE	2	NONE	2	NONE
P255 WW 800107	WWH	Urban	F	31-35	2	1	1	1	3	1	1	3	2	NONE	2	NONE	2	NONE	2	NONE	2	NONE	NONE	2	NONE	NONE	2	NONE	NONE	NONE	2	2	NONE	NONE	2	NONE	NONE	NONE	NONE	NONE	NONE	NONE	NONE	2	NONE	2	NONE	2	NONE
P256 WW 700416	WWH	Urban	F	41-45	4	1	1	1	3	1	9	3	2	NONE	2	NONE	2	NONE	2	NONE	2	NONE	NONE	2	NONE	NONE	2	NONE	NONE	NONE	2	2	NONE	NONE	2	NONE	NONE	NONE	NONE	NONE	NONE	NONE	NONE	2	NONE	2	NONE	2	NONE
P08KEA2801	KEH	Urban	M	41-45	5	1	1	4	3	2	3TC/EFV/999	4	2	NONE	2	NONE	2	NONE	2	NONE	2	NONE	NONE	2	NONE	NONE	2	NONE	NONE	NONE	2	2	NONE	NONE	2	NONE	NONE	NONE	NONE	NONE	NONE	NONE	NONE	2	NONE	2	NONE	2	NONE
P09KEA46	KEH	Urban	M	31-35	4	1	1	1	3	2	17	5	2	NONE	2	NONE	2	NONE	2	NONE	2	NONE	NONE	2	NONE	NONE	2	NONE	NONE	NONE	1	1	999	SKIN CONDITION	1	999	SKIN CONDITION	999	999	999	999	999	999	1	6	2	NONE	1	NONE
P17KEAPAA466	KEH	Urban	F	31-35	4	1	1	1	4	1	1	4	1	5	2	NONE	1	1	1	7	2	NONE	NONE	2	NONE	NONE	2	NONE	NONE	NONE	1	1	12	TO CLEANSE MY ILLNESS	1	12	TO CLEANSE MY ILLNESS	999	999	999	999	NONE	NONE	2	NONE	2	NONE	1	NONE
P20KEA120/13	KEH	Urban	M	36-40	2	1	1	6	4	2	5	4	1	6	2	NONE	1	2	1	1	1	3	4	2	NONE	NONE	2	NONE	NONE	NONE	2	2	NONE	NONE	2	NONE	NONE	NONE	NONE	NONE	NONE	NONE	NONE	NONE	2	2	NONE	2	NONE
P21KEA579/11	KEH	Urban	M	26-30	5	1	1	6	4	2	7	3	2	NONE	2	NONE	1	1	2	NONE	2	NONE	NONE	2	NONE	NONE	2	NONE	NONE	NONE	2	1	24	NONE	2	NONE	NONE	NONE	NONE	6	6	NONE	NONE	2	NONE	2	NONE	1	NONE
P24KEA65/13	KEH	Urban	M	26-30	4	1	1	5	4	1	1	3	2	NONE	2	NONE	1	1	2	NONE	1	5	2	1	5, 21	5, 21	2	NONE	NONE	NONE	1	1	ISKHWILI	NONE	2	NONE	NONE	999	NONE	NONE	NONE	NONE	NONE	1	2,SANGOMA FOR PROTECTION NOT HIV	2	2,FOR PROTECTIONf	1	NONE
P25KEA327	KEH	Urban	M	51-55	2	1	1	1	4	1	1	4	1	34	2	NONE	2	NONE	2	NONE	2	NONE	NONE	2	NONE	NONE	2	NONE	NONE	NONE	2	2	NONE	NONE	1	NONE	NONE	9	NONE	NONE	NONE	NONE	NONE	2	NONE	2	NONE	1	NONE
P27KEAIDC945	KEH	Urban	F	41-45	1	1	1	8	3	2	3TC/TDF	999	1	9	1	38, 40, 46, 32	1	1	2	NONE	2	NONE	NONE	2	NONE	NONE	2	NONE	NONE	NONE	1	1	999	NONE	1	999	999	3	999	NONE	NONE	NONE	NONE	1	2	2	NONE	2	NONE
P29KEA78/12	KEH	Urban	F	46-50	1	1	1	1	3	2	EFV/TDF	1	2	NONE	2	NONE	2	NONE	2	NONE	1	NONE	2	1	EMZONE	999	2	NONE	NONE	NONE	1	1	999	NONE	1	999	999	2	999	NONE	NONE	NONE	NONE	2	NONE	2	NONE	2	NONE
P35KEA1213/11	KEH	Urban	F	26-30	4	1	1	1	5	1	TDF/999	3	2	NONE	2	NONE	1	1	2	NONE	1	3	2	2	NONE	NONE	2	NONE	NONE	NONE	1	1	5, 12, 24	999	1	999	999	2, 3	999	NONE	NONE	NONE	NONE	1	2	2	NONE	2	NONE
P42KEA544/11	KEH	Urban	M	26-30	4	1	1	1	4	1	5	3	1	6	2	NONE	2	NONE	1	24	2	NONE	NONE	2	NONE	NONE	1	999	999	999	2	2	NONE	NONE	2	NONE	NONE	NONE	NONE	6	NONE	NONE	NONE	1	1	2	NONE	1	NONE
P44KEA422	KEH	Urban	F	41-45	1	1	1	1	6	2	15	4	2	NONE	2	NONE	2	NONE	1	3	1	4	2	2	NONE	NONE	2	NONE	NONE	NONE	2	2	NONE	NONE	2	NONE	NONE	NONE	NONE	NONE	NONE	NONE	NONE	2	NONE	2	NONE	2	NONE
P47KEA719/11	KEH	Urban	M	41-45	4	1	1	6	4	3	14	4	2	NONE	2	NONE	1	3	2	NONE	1	4	2	2	NONE	NONE	2	NONE	NONE	NONE	1	1	ISIWASHI	999	1	999	999	3	999	NONE	NONE	NONE	NONE	1	2	1	PROLONGED HEALTH	2	NONE
P48KEA233/09	KEH	Urban	F	31-35	1	1	1	8	5	2	1	3	2	NONE	1	NONE	2	NONE	2	999	2	NONE	NONE	2	NONE	NONE	2	NONE	NONE	NONE	1	2	NONE	NONE	1	999	999	3	999	NONE	NONE	NONE	NONE	2	NONE	2	NONE	2	NONE
P49KEA790/12	KEH	Urban	F	26-30	4	1	1	1	6	1	1	3	2	NONE	2	999	2	NONE	1	23	1	3	4	2	NONE	NONE	2	NONE	NONE	NONE	2	2	NONE	NONE	2	NONE	NONE	NONE	NONE	6	NONE	NONE	NONE	1	2	2	NONE	1	NONE
P51KEA/606	KEH	Urban	F	51-55	1	1	1	6	3	1	EFV/TDF/999	4	1	3	2	NONE	2	NONE	2	NONE	1	4	4	2	NONE	NONE	2	NONE	NONE	NONE	1	2	NONE	NONE	2	NONE	NONE	PROPHET	NONE	NONE	NONE	NONE	NONE	1	2	2	NONE	1	NONE
P52KEA428/10	KEH	Urban	F	36-40	2	2	4	1	3	2	8	3	2	NONE	2	NONE	2	NONE	2	NONE	1	4	4	3	NONE	NONE	2	NONE	NONE	NONE	2	2	NONE	NONE	2	NONE	NONE	NONE	NONE	6	NONE	NONE	NONE	1	6	2	NONE	1	NONE
P58KEA743/11	KEH	Urban	F	46-50	4	1	1	1	4	1	1	3	2	NONE	2	NONE	2	NONE	2	NONE	1	2	4	4	NONE	NONE	2	NONE	NONE	NONE	2	2	NONE	NONE	2	NONE	NONE	NONE	NONE	NONE	NONE	NONE	NONE	2	NONE	2	NONE	2	NONE
P60KEA26/14	KEH	Urban	M	51-55	2	1	1	1	3	4	8	3	1	34	1	NONE	2	NONE	1	29, 30, 42	1	2	1	1	21	21	2	NONE	NONE	NONE	2	2	NONE	NONE	2	NONE	NONE	3	NONE	NONE	NONE	NONE	NONE	2	6	2	2,TO HONOR FOREFATHER	1	NONE
P61KEA895/10	KEH	Urban	M	41-45	4	1	10	5	3	3	8	4	2	NONE	2	NONE	2	NONE	1	31	2	NONE	NONE	2	NONE	NONE	2	NONE	NONE	NONE	1	1	999	999	2	NONE	NONE	1, 3	NONE	NONE	NONE	NONE	NONE	1	2	1	STILL IN PROCESS	1	NONE
P62KEA	KEH	Urban	F	46-50	6	1	1	1	6	4	3TC/TDF	4	2	NONE	2	NONE	1	1	2	NONE	1	5	4	1	22	22	2	NONE	NONE	NONE	1	1	12	999	2	NONE	NONE	3	NONE	NONE	NONE	NONE	NONE	1	2	1	REMAINS TO BE SEEN	2	NONE
P63KEA657/10	KEH	Urban	F	41-45	2	1	1	5	4	999	3TC/EFV	3	1	10	1	NONE	2	NONE	2	NONE	1	4	2	1	999	ASTHMA	2	NONE	NONE	NONE	1	1	12	999	2	NONE	NONE	3	NONE	2	NONE	NONE	NONE	1	2	2	2,SHE DOESN'T BELIEVE	1	NONE
P64KEA116/11	KEH	Urban	M	36-40	1	1	7	4	4	1	3TC/TDF	3	1	5	1	999	2	NONE	1	999	2	NONE	NONE	1	5, 7	5, 7	1	999	999	999	1	1	999	999	2	NONE	NONE	2	NONE	NONE	NONE	NONE	NONE	1	2	1	LUCK	2	NONE
P65KEA346/13	KEH	Urban	F	26-30	1	1	2	8	4	2	1	5	2	NONE	2	999	1	999	1	23	2	NONE	NONE	2	NONE	NONE	1	999	TOOTHACHE,BTONSILS	999	2	2	NONE	NONE	2	NONE	NONE	NONE	NONE	6	NONE	NONE	NONE	1	2	1	LIFE LONGEVITY	1	NONE
P73KEA835/12	KEH	Urban	M	51-55	2	1	1	5	1	2	1	999	1	5	1	NONE	1	5	1	24	1	2	1	1	999	VARIOUS ILLNESSES(COLD ECT)	1	IMBIZA=TONIC	SORE LEGS	NONE	1	1	1	999	2	NONE	NONE	1	NONE	4	NONE	NONE	NONE	2	NONE			2	NONE
P74KEA444/12	KEH	Urban	M	31-35	4	1	1	1	4	999	1	3	2	NONE	2	NONE	2	NONE	2	NONE	2	NONE	NONE	2	NONE	NONE	2	NONE	NONE	NONE	2	2	NONE	NONE	2	NONE	NONE	NONE	NONE	6	NONE	NONE	NONE	2	NONE	2	NONE	2	NONE
P75KEA39/13	KEH	Urban	F	36-40	4	1	1	1	4	1	3TC/NVP/999	3	2	NONE	2	NONE	1	1	2	NONE	2	NONE	NONE	2	NONE	NONE	2	NONE	NONE	NONE	2	2	NONE	NONE	2	NONE	NONE	NONE	NONE	NONE	NONE	NONE	NONE	2	NONE	2	NONE	2	NONE
P76KEA A2852	KEH	Urban	F	41-45	4	1	1	5	8	1	1	4	2	NONE	2	NONE	1	1	2	NONE	1	2	2	2	NONE	NONE	2	NONE	NONE	NONE	2	2	NONE	NONE	2	NONE	NONE	NONE	NONE	NONE	NONE	NONE	NONE	2	NONE	2	NONE	2	NONE
P88KEA14/10	KEH	Urban	M	46-50	2	1	1	6	1	2	1	3	2	NONE	2	NONE	1	1	2	NONE	1	4	2	2	NONE	NONE	2	NONE	NONE	NONE	1	1	999	999	2	NONE	NONE	3	NONE	4	6	NONE	NONE	1	2	1	PERSONAL REASON	2	NONE
P89KEA1030/10	KEH	Urban	F	31-35	1	1	1	4	6	2	1	3	2	NONE	2	NONE	2	NONE	2	NONE	1	999	2	2	NONE	NONE	1	999	999	999	2	2	NONE	NONE	2	NONE	NONE	NONE	NONE	6	6	NONE	NONE	2	NONE	2	UMEMULO(COMING OF AGE	2	NONE
P92KEA 339	KEH	Urban	M	41-45	1	1	1	6	3	3	1	4	2	NONE	2	NONE	2	NONE	2	NONE	1	999	5	2	NONE	NONE	2	NONE	NONE	NONE	1	1	999	999	999	999	999	2, 3	999	NONE	NONE	NONE	999	1	2	1	SPRITUAL SUPPORT	2	NONE
P93KEA A761	KEH	Urban	M	36-40	1	1	1	6	3	1	1	4	2	NONE	2	NONE	2	NONE	2	NONE	2	NONE	NONE	2	NONE	NONE	2	NONE	NONE	NONE	2	1	999	999	999	999	999	2, 3	999	NONE	NONE	NONE	999	1	2	1	NOMFUNDO	2	NONE
P94KEA 517/13	KEH	Urban	F	36-40	3	1	1	8	5	1	1	2	2	NONE	2	NONE	1	1	2	NONE	1	3	2	2	NONE	NONE	2	NONE	NONE	NONE	1	1	4	999	2	NONE	NONE	2	NONE	NONE	NONE	NONE	NONE	1	2	2	NONE	1	6,26,28,47
P124KEA519/11	KEH	Urban	F	36-40	1	1	1	1	4	1	8	4	1	32	2	NONE	1	1	2	NONE	2	NONE	NONE	2	NONE	NONE	2	NONE	NONE	NONE	2	2	NONE	NONE	2	NONE	NONE	7	NONE	6	6	NONE	NONE	2	NONE	2	NONE	2	NONE
P132KEA64/13	KEH	Urban	M	41-45	2	1	1	6	5	2	1	2	2	NONE	2	NONE	1	5	1	11	1	4	2,4	2	NONE	NONE	2	NONE	NONE	NONE	1	1	GCABA	999	2	NONE	NONE	2	NONE	5	6	NONE	NONE	1	2	1	REMOVES LIFE'S OBSTACLES	1	GAIN WEIGHT
P133KEA4360	KEH	Urban	F	51-55	2	1	1	1	3	1	1	999	1	35	2	999	1	1	2	NONE	1	4	2	2	NONE	NONE	1	1	2	10	1	1	4	CLEAN SORES	2	NONE	NONE	2	NONE	4	NONE	NONE	NONE	1	2	1	USIKO	2	NONE
P135KEA136/13	KEH	Urban	M	51-55	2	1	1	6	3	2	1	2	2	NONE	1	54	1	1	1	11	1	3	2	1	10	10	2	NONE	NONE	NONE	1	1	4	999	2	NONE	NONE	2	NONE	5	NONE	NONE	NONE	1	2	1	IMPILO IYAHLELEKA	2	NONE
P136KEA2484	KEH	Urban	M	18-20	2	1	1	6	4	2	1	4	1	1	2	NONE	1	1	2	NONE	2	NONE	NONE	1	AKAZI	ISIKHUMBA, BESILUMA	1	1	UKUKHIPHA INYONGO	10	1	1	4	999	2	NONE	NONE	1	NONE	4	NONE	NONE	NONE	1	2	1	TO HONOR THE NAME OF ANCESTORS	1	ITCHY SKIN
P137EA356/11	KEH	Urban	M	56-60	2	1	1	1	2	1	1	3	1	5	2	NONE	2	NONE	2	NONE	1	4	1,2	2	NONE	NONE	2	NONE	NONE	NONE	1	1	CHATHE,PHALAZA	999	2	NONE	NONE	NONE	NONE	5	6	NONE	NONE	1	5	2	999	1	BAD DREAM,WATER STUNG THE BODY WHEN BATHING
P141KEA6 999/12	KEH	Urban	F	41-45	1	1	1	4	2	1	1	3	2	NONE	2	NONE	1	1	1	999	1	2	2	2	NONE	NONE	2	NONE	NONE	NONE	1	1	4	999	2	NONE	NONE	NONE	NONE	3	NONE	NONE	NONE	1	2	2	999	1
P155KEA66/09	KEH	Urban	M	36-40	5	1	1	1	4	3	1	4	2	NONE	2	NONE	1	1	2	NONE	1	4	2,4	2	NONE	NONE	1	ACUPUNCTURE	TENSION RELIEF	8, 10	2	2	NONE	NONE	2	NONE	NONE	NONE	NONE	6	6	NONE	NONE	1	2	2	999,NOT FOR HIV	1	SKIN PROBLEM
P156KEA633	KEH	Urban	M	51-55	5	1	1	5	1	1	11	4	1	17	2	NONE	1	1	2	NONE	1	4	2,4,5	2	NONE	NONE	1	1	2	10	2	2	NONE	NONE	2	NONE	NONE	NONE	NONE	6	6	NONE	NONE	1	2	1	IT HASN'T WORKED YET	1	SWOLLEN FEET
P192KEA87/13	KEH	Urban	F	46-50	2	1	1	1	2	1	3	999	1	999	1	4	1	1	2	NONE	2	NONE	NONE	2	NONE	NONE	2	NONE	NONE	NONE	2	1	4	999	2	NONE	NONE	NONE	NONE	NONE	NONE	NONE	NONE	2	NONE	2	NONE	2	NONE
P220KEA25/11	KEH	Urban	M	41-45	1	1	17	2	3	2	1	999	2	NONE	2	NONE	2	NONE	2	NONE	1	4	2	2	NONE	NONE	2	NONE	NONE	NONE	1	1	ukugqina	999	2	NONE	NONE	2	NONE	NONE	NONE	NONE	NONE	1	2	1	999	2	NONE
P235	KEH	Urban	F	26-30	1	1	1	1	5	1	24	999	2	NONE	2	NONE	2	NONE	2	NONE	1	4	2, 4	2	NONE	NONE	2	NONE	NONE	NONE	2	2	NONE	NONE	2	NONE	NONE	NONE	NONE	NONE	NONE	NONE	NONE	2	NONE	2	NONE	1	NONE
P236	KEH	Urban	F	26-30	1	1	12	1	5	2	4	999	2	NONE	1	11	2	NONE	2	NONE	2	NONE	NONE	2	NONE	NONE	2	NONE	NONE	NONE	2	2	NONE	NONE	2	NONE	NONE	NONE	NONE	NONE	NONE	NONE	NONE	2	NONE	2	NONE	2	NONE
01KEA 1141/10	KEH	Urban	M	41-45	2	1	10(XHOSA)	1	4	1	1	4	2	NONE	2	NONE	2	NONE	2	NONE	1	2	2(FLU)	1	21	FLU	2	NONE	NONE	NONE	2	2	NONE	NONE	2	NONE	NONE	NONE	NONE	NONE	NONE	NONE	NONE	2	NONE	2	NONE	2	NONE
02KEA2557	KEH	Urban	F	31-35	1	1	1	1	4	2	2	4	2	NONE	2	NONE	2	NONE	2	NONE	1	3	2(FLU)	1	MVT	FLU	2	NONE	NONE	NONE	2	2	NONE	NONE	2	NONE	NONE	NONE	NONE	NONE	NONE	NONE	NONE	2	NONE	2	NONE	2	NONE
03KEA538	KEH	Urban	M	41-45	4	1	1	1	4	2	1	4(10 years)	1	43	1	YE OiNTMENT	1	1	1	EYE OINTMENT	2	NONE	NONE	2	NONE	NONE	2	NONE	NONE	NONE	2	2	NONE	NONE	2	NONE	NONE	NONE	NONE	NONE	NONE	NONE	NONE	2	NONE	2	NONE	2	NONE
04KEA511/10	KEH	Urban	F	36-40	1	1	1	1	3	2	8	4(10 years)	2	NONE	2	NONE	2	NONE	2	NONE	2	NONE	NONE	2	NONE	NONE	2	NONE	NONE	NONE	2	2	NONE	NONE	2	NONE	NONE	NONE	NONE	NONE	NONE	NONE	NONE	2	NONE	2	NONE	1	46
05KEA298/11	KEH	Urban	F	31-35	4	1	1	1	7	2	5	3	2	NONE	2	NONE	2	NONE	2	NONE	1	3	2	1	23,24	TO SLEEP WELL	2	NONE	NONE	NONE	2	2	NONE	NONE	2	NONE	NONE	NONE	NONE	NONE	NONE	NONE	NONE	2	NONE	2	NONE	1	49
06KEA219	KEH	Urban	F	41-45	1	1	1	8	2	1	8	4(10 years)	1	1,6	1	1, 4, 17, 38	2	NONE	2	NONE	2	NONE	NONE	2	NONE	NONE	2	NONE	NONE	NONE	2	2	NONE	NONE	2	NONE	NONE	NONE	NONE	NONE	NONE	NONE	NONE	1	6	2	NONE	2	NONE
P07KEA1180/10	KEH	Urban	M	56-60	2	1	1	1	2	2	8	3	2	NONE	2	NONE	2	NONE	2	NONE	2	NONE	NONE	2	NONE	NONE	2	NONE	NONE	NONE	2	2	NONE	NONE	2	NONE	NONE	NONE	NONE	NONE	NONE	NONE	NONE	2	NONE	2	NONE	2	NONE
P10KEA475/12	KEH	Urban	F	31-35	4	1	1	1	4	2	5	3	2	NONE	2	NONE	2	NONE	2	NONE	2	NONE	NONE	2	NONE	NONE	2	NONE	NONE	NONE	2	2	NONE	NONE	2	NONE	NONE	NONE	NONE	NONE	NONE	NONE	NONE	2	NONE	2	NONE	2	NONE
P11KEA618	KEH	Urban	M	41-45	4	1	1	4	3	1	1	4(9 YEARS)	2	NONE	2	NONE	2	NONE	2	NONE	1	2	1	2	NONE	NONE	2	NONE	NONE	NONE	2	2	NONE	NONE	2	NONE	NONE	NONE	NONE	NONE	NONE	NONE	NONE	2	NONE	2	NONE	2	NONE
P12KEATN250/10	KEH	Urban	F	31-35	2	1	1	1	6	2	1	999	1	10,24	2	NONE	1	1	1	999	1	2	1	2	NONE	NONE	2	NONE	NONE	NONE	2	2	NONE	NONE	2	NONE	NONE	NONE	NONE	NONE	NONE	NONE	NONE	2	NONE	2	NONE	2	NONE
P13KEA1023/12	KEH	Urban	F	51-55	1	1	1	1	5	2	1	3	2	NONE	2	NONE	2	NONE	1	11, 24	1	2	1	2	NONE	NONE	2	NONE	NONE	NONE	2	2	NONE	NONE	2	NONE	NONE	NONE	NONE	NONE	NONE	NONE	NONE	2	NONE	2	NONE	2	NONE
P14KEA683	KEH	Urban	F	41-45	4	1	1	1	4	1	1	4(9 YEARS)	2	NONE	2	NONE	2	NONE	2	NONE	1	2	1	2	NONE	NONE	2	NONE	NONE	NONE	2	2	NONE	NONE	2	NONE	NONE	NONE	NONE	NONE	NONE	NONE	NONE	2	NONE	2	NONE	2	NONE
P15KEANR1263	KEH	Urban	F	36-40	4	1	1	1	3	1	999	999	2	NONE	2	NONE	2	NONE	2	NONE	1	3	2	2	NONE	NONE	2	NONE	NONE	NONE	2	2	NONE	NONE	2	NONE	NONE	NONE	NONE	NONE	NONE	NONE	NONE	2	NONE	2	NONE	1	3, 4, 8
P16KEA2742	KEH	Urban	F	36-40	4	1	1	1	4	2	1	4	2	NONE	2	NONE	2	NONE	2	NONE	2	NONE	NONE	2	NONE	NONE	2	NONE	NONE	NONE	2	2	NONE	NONE	2	NONE	NONE	NONE	NONE	NONE	NONE	NONE	NONE	2	NONE	2	NONE	1	9, 30
P18KEA2743	KEH	Urban	F	56-60	4	1	1	1	3	2	1	4	1	17, 24, 47, 48	1	55, UNAMED	1	1	2	NONE	1	2	2, 4(TO BUY MEDICATIONS WHEN I HAVE BAD REACTION ON MY SKIN	1	17, 24	17, 24	2	NONE	NONE	NONE	2	2	NONE	NONE	2	NONE	NONE	NONE	NONE	NONE	NONE	NONE	NONE	2	NONE	2	NONE	1	17, 48
P19KEA119/13	KEH	Urban	F	41-45	1	1	1	1	6	4	5	3	1	10	1	12	2	NONE	1	61	1	1	2	1	BECLOMETASONE CREAM	SKIN CONDITION	2	NONE	NONE	NONE	2	2	NONE	NONE	2	NONE	NONE	NONE	NONE	NONE	NONE	NONE	NONE	2	NONE	2	NONE	1	SKIN PROBLEM
P20KEA523/13	KEH	Urban	M	41-45	2	1	1	6	4	2	5	2	1	17	1	24, 41, 59, 62, PODOPHYLLIN	2	NONE	1	24	1	3	4	1	999	SKIN CONDITION	2	NONE	NONE	NONE	2	2	NONE	NONE	2	NONE	NONE	NONE	NONE	NONE	NONE	NONE	NONE	2	NONE	2	NONE	2	NONE
P22KEA355/11	KEH	Urban	M	41-45	2	1	1	1	6	1	1	3	1	25	1	14	1	1	2	NONE	2	NONE	NONE	2	NONE	NONE	2	NONE	NONE	NONE	2	2	NONE	NONE	2	NONE	NONE	NONE	NONE	NONE	NONE	NONE	NONE	1	6	2	NONE	2	NONE
P23KEA541/13	KEH	Urban	M	31-35	4	1	1	1	3	2	1	2	2	NONE	2	NONE	1	1	2	NONE	2	NONE	NONE	2	NONE	NONE	2	NONE	NONE	NONE	2	2	NONE	NONE	2	NONE	NONE	NONE	NONE	NONE	NONE	NONE	NONE	2	NONE	2	NONE	2	NONE
P26KEA3727	KEH	Urban	M	41-45	5	1	1	1	3	2	FTC/999	3	1	1, 5	1	999	2	NONE	2	NONE	2	NONE	NONE	2	NONE	NONE	2	NONE	NONE	NONE	2	2	NONE	NONE	2	NONE	NONE	NONE	NONE	NONE	NONE	NONE	NONE	2	NONE	2	NONE	1	999
P28KEA642/10	KEH	Urban	F	26-30	5	1	1	1	2	1	7	4	1	45	1	69	2	NONE	2	1	1	4	2	2	NONE	NONE	2	NONE	NONE	NONE	2	2	NONE	NONE	2	NONE	NONE	NONE	NONE	NONE	NONE	NONE	NONE	2	NONE	2	NONE	2	NONE
P30KEA459/10	KEH	Urban	F	46-50	4	1	10(SOTHO)	1	3	3	1	4	2	NONE	2	NONE	2	NONE	2	NONE	1	2	5	2	NONE	NONE	2	NONE	NONE	NONE	2	2	NONE	NONE	2	NONE	NONE	NONE	NONE	NONE	NONE	NONE	NONE	2	NONE	2	NONE	2	NONE
P31KEA536	KEH	Urban	F	41-45	5	1	1	4	4	1	1	5(11 Years)	2	NONE	2	NONE	2	NONE	1	FLU VACCINE	2	NONE	NONE	2	NONE	NONE	2	NONE	NONE	NONE	2	2	NONE	NONE	2	NONE	NONE	NONE	NONE	NONE	NONE	NONE	NONE	1	1	2	NONE	1	Migraine
P32KEA602	KEH	Urban	M	26-30	5	1	1	1	4	1	1	4	2	NONE	2	NONE	2	NONE	2	NONE	2	NONE	NONE	2	NONE	NONE	2	NONE	NONE	NONE	2	2	NONE	NONE	2	NONE	NONE	NONE	NONE	NONE	NONE	NONE	NONE	2	NONE	2	NONE	1	Chest pains, no appetite
P33KEA227/13	KEH	Urban	F	36-40	2	1	1	1	5	2	2	2	1	11	1	38, 56, 63	2	NONE	2	NONE	1	3	4	2	NONE	NONE	2	NONE	NONE	NONE	2	2	NONE	NONE	2	NONE	NONE	NONE	NONE	NONE	NONE	NONE	NONE	1	1	2	NONE	1	2, 50
P34KEA981/12	KEH	Urban	F	26-30	1	1	1	1	3	1	1	3	2	NONE	2	NONE	1	1	2	NONE	2	NONE	NONE	2	NONE	NONE	2	NONE	NONE	NONE	2	2	NONE	NONE	2	NONE	NONE	NONE	NONE	NONE	NONE	NONE	NONE	1	TO PREVENT PREGNANCY	2	NONE	2	NONE
P36KEA710/12	KEH	Urban	F	26-30	4	1	1	1	5	2	1	3	2	NONE	2	NONE	2	NONE	2	NONE	2	NONE	NONE	2	NONE	NONE	2	NONE	NONE	NONE	2	2	NONE	NONE	2	NONE	NONE	NONE	NONE	NONE	NONE	NONE	NONE	2	NONE	2	NONE	1	ISIYEZI
P37KEA1361/10	KEH	Urban	M	51-55	2	1	1	6	6	3	1	3	2	NONE	2	NONE	2	NONE	2	NONE	1	2	1	2	NONE	NONE	2	NONE	NONE	NONE	2	2	NONE	NONE	2	NONE	NONE	NONE	NONE	NONE	NONE	NONE	NONE	2	NONE	2	NONE	1	ISIYEZI
P38KEA325/12	KEH	Urban	F	18-20	4	2	4	1	4	1	1	3	2	NONE	2	NONE	1	1	1	48, MEDLEMON, FLUTEX	2	NONE	NONE	2	NONE	NONE	2	NONE	NONE	NONE	2	2	NONE	NONE	2	NONE	NONE	NONE	NONE	NONE	NONE	NONE	NONE	2	NONE	2	NONE	2	NONE
P39KEA09/12	KEH	Urban	M	51-55	2	1	1	8	3	1	1	3	2	NONE	2	NONE	2	NONE	2	NONE	2	NONE	NONE	2	NONE	NONE	2	NONE	NONE	NONE	2	2	NONE	NONE	2	NONE	NONE	NONE	NONE	NONE	NONE	NONE	NONE	2	NONE	2	NONE	2	NONE
P40KEA877/12	KEH	Urban	M	51-55	2	1	1	1	6	2	1	3	1	16, 46	2	NONE	2	NONE	1	ANTIDEPRESANT	2	NONE	NONE	2	NONE	NONE	2	NONE	NONE	NONE	2	2	NONE	NONE	2	NONE	NONE	NONE	NONE	NONE	NONE	NONE	NONE	1	DEPRESION	2	NONE	2	NONE
P41KEA2446	KEH	Urban	F	41-45	1	1	1	1	3	1	1	4	2	NONE	2	NONE	2	NONE	2	NONE	2	NONE	NONE	2	NONE	NONE	2	NONE	NONE	NONE	2	2	NONE	NONE	2	NONE	NONE	NONE	NONE	NONE	NONE	NONE	NONE	2	NONE	2	NONE	1	2, 35
P43KEA847/11	KEH	Urban	M	41-45	5	1	1	5	4	2	5	4	2	NONE	2	NONE	2	NONE	2	NONE	2	NONE	NONE	2	NONE	NONE	2	NONE	NONE	NONE	2	2	NONE	NONE	2	NONE	NONE	NONE	NONE	NONE	NONE	NONE	NONE	1	2	2	NONE	1	51, 52
P45KEA1173	KEH	Urban	M	36-40	1	1	1	8	3	1	5	4	2	NONE	2	NONE	2	NONE	2	NONE	2	NONE	NONE	2	NONE	NONE	2	NONE	NONE	NONE	2	2	NONE	NONE	2	NONE	NONE	NONE	NONE	NONE	NONE	NONE	NONE	1	2	2	NONE	1	53
P46KEA288/13	KEH	Urban	F	46-50	1	1	1	8	5	2	1	3	2	NONE	2	NONE	2	NONE	1	46	1	4	2	2	NONE	NONE	2	NONE	NONE	NONE	2	2	NONE	NONE	2	NONE	NONE	NONE	NONE	NONE	NONE	NONE	NONE	2	NONE	2	NONE	1	3, 26, 54
P50KEA34/13	KEH	Urban	F	36-40	4	1	1	8	4	1	4	3	2	NONE	2	NONE	1	5	2	NONE	1	5	2	2	NONE	NONE	2	NONE	NONE	NONE	2	2	NONE	NONE	2	NONE	NONE	NONE	NONE	NONE	NONE	NONE	NONE	1	6	2	NONE	2	NONE
P53KEAAA1126	KEH	Urban	M	18-20	4	3	4	1	6	1	1	4	2	NONE	2	NONE	1	1	1	65	1	2	4	1	66, 67	BODY PRESSURE,EYE PRESSURE	2	NONE	NONE	NONE	2	2	NONE	NONE	2	NONE	NONE	NONE	NONE	NONE	NONE	NONE	NONE	2	NONE	2	NONE	1	999
P54KEA A 9991/12	KEH	Urban	M	18-20	1	1	1	5	3	1	TDF/999	999	1	5	2	NONE	1	2	2	NONE	2	NONE	NONE	2	NONE	NONE	2	NONE	NONE	NONE	2	2	NONE	NONE	2	NONE	NONE	NONE	NONE	NONE	NONE	NONE	NONE	2	NONE	2	NONE	2	NONE
P55KEA A 9991/12	KEH	Urban	M	31-35	1	1	1	1	3	1	1	3	2	NONE	2	NONE	1	1	2	NONE	2	NONE	NONE	2	NONE	NONE	2	NONE	NONE	NONE	2	2	NONE	NONE	2	NONE	NONE	NONE	NONE	NONE	NONE	NONE	NONE	2	NONE	2	NONE	2	NONE
P56KEA156/12	KEH	Urban	M	36-40	2	1	10(SOTHO)	1	3	5	1	3	2	NONE	2	NONE	2	NONE	2	NONE	2	NONE	NONE	2	NONE	NONE	2	NONE	NONE	NONE	2	2	NONE	NONE	2	NONE	NONE	NONE	NONE	NONE	NONE	NONE	NONE	2	NONE	2	NONE	2	NONE
P57KEA318/12	KEH	Urban	F	36-40	1	1	10(TSHONGA)	5	1	1	1	3	2	NONE	2	NONE	2	NONE	2	NONE	2	NONE	NONE	2	NONE	NONE	2	NONE	NONE	NONE	2	2	NONE	NONE	2	NONE	NONE	NONE	NONE	NONE	NONE	NONE	NONE	2	NONE	2	NONE	2	NONE
P59KEA601/12	KEH	Urban	F	36-40	4	1	1	1	4	1	5	4	1	49	1	68	2	NONE	2	NONE	1	4	2	2	NONE	NONE	2	NONE	NONE	NONE	2	2	NONE	NONE	2	NONE	NONE	NONE	NONE	NONE	NONE	NONE	NONE	2	NONE	2	NO BELIEF	1	1
P66KEA A 2395	KEH	Urban	F	31-35	4	1	1	1	4	1	8	4	1	5	1	15	1	5	1	15	2	NONE	NONE	2	NONE	NONE	2	NONE	NONE	NONE	2	2	NONE	NONE	2	NONE	NONE	NONE	NONE	NONE	NONE	NONE	NONE	2	NONE	2	NONE	2	NONE
P67KEA 874A	KEH	Urban	F	26-30	4	1	1	5	7	1	1	4	1	5	1	3	2	NONE	1	3	2	NONE	NONE	2	NONE	NONE	2	NONE	NONE	NONE	2	2	NONE	NONE	2	NONE	NONE	NONE	NONE	NONE	NONE	NONE	NONE	2	NONE	2	NONE	2	NONE
P68KEA565/13	KEH	Urban	M	31-35	4	1	1	1	5	1	1	999	2	NONE	2	NONE	1	1	2	NONE	2	NONE	NONE	2	NONE	NONE	2	NONE	NONE	NONE	2	2	NONE	NONE	2	NONE	NONE	NONE	NONE	NONE	NONE	NONE	NONE	2	NONE	2	NONE	2	NONE
P69KEA A2821	KEH	Urban	F	41-45	1	1	1	1	3	1	15	4	2	NONE	2	NONE	1	1	2	NONE	2	NONE	NONE	2	NONE	NONE	2	NONE	NONE	NONE	2	2	NONE	NONE	2	NONE	NONE	NONE	NONE	NONE	NONE	NONE	NONE	2	NONE	2	NONE	1	6
P70KEA A1743	KEH	Urban	M	51-55	2	1	1	5	1	1	1	4	1	2, 3	1	1, 8	2	NONE	1	4	2	NONE	NONE	2	NONE	NONE	2	NONE	NONE	NONE	2	2	NONE	NONE	2	NONE	NONE	NONE	NONE	NONE	NONE	NONE	NONE	2	NONE	2	NONE	2	NONE
P71KEA859/12	KEH	Urban	M	46-50	1	1	1	1	2	1	1	3	2	NONE	2	NONE	2	NONE	2	NONE	1	2	4	2	NONE	NONE	2	NONE	NONE	NONE	2	2	NONE	NONE	2	NONE	NONE	NONE	NONE	NONE	NONE	NONE	NONE	2	NONE	2	NONE	1	55
P72KEA983/12	KEH	Urban	F	56-60	2	1	1	5	3	2	1	3	1	1	1	1	2	NONE	1	4	2	NONE	NONE	2	NONE	NONE	2	NONE	NONE	NONE	2	2	NONE	NONE	2	NONE	NONE	NONE	NONE	NONE	NONE	NONE	NONE	2	NONE	2	NONE	2	NONE
P77KEA A2482	KEH	Urban	F	46-50	4	1	1	1	4	1	6	4	2	NONE	2	NONE	1	1	2	NONE	1	2	2	2	NONE	NONE	2	NONE	NONE	NONE	2	2	NONE	NONE	2	NONE	NONE	NONE		NONE	NONE	NONE	NONE	2	NONE	2	NONE	2	NONE
P78KEA A2504	KEH	Urban	F	31-35	4	1	1	1	4	1	7	4	1	2	1	8	2	NONE	2	NONE	2	NONE	NONE	2	NONE	NONE	2	NONE	NONE	NONE	2	2	NONE	NONE	2	NONE	NONE	NONE	NONE	NONE	NONE	NONE	NONE	2	NONE	2	NONE	2	NONE
P79KEA A975/12	KEH	Urban	F	18-20	2	1	1	1	3	999	1	3	1	1	1	1	2	NONE	2	NONE	2	NONE	NONE	2	NONE	NONE	2	NONE	NONE	NONE	2	2	NONE	NONE	2	NONE	NONE	NONE	NONE	NONE	NONE	NONE	NONE	2	NONE	2	NONE	2	NONE
P80KEA A915/11	KEH	Urban	F	31-35	1	1	1	1	3	1	3TC/NVP/999	3	2	NONE	2	NONE	2	NONE	2	NONE	2	NONE	NONE	2	NONE	NONE	2	NONE	NONE	NONE	2	2	NONE	NONE	2	NONE	NONE	NONE	NONE	NONE	NONE	NONE	NONE	2	NONE	2	NONE	2	NONE
P81KEA A2585	KEH	Urban	F	56-60	1	1	1	1	2	1	1	4	1	1	1	1, 4	1	1	1	1, 4	2	NONE	NONE	2	NONE	NONE	2	NONE	NONE	NONE	2	2	NONE	NONE	2	NONE	NONE	NONE	NONE	NONE	NONE	NONE	NONE	2	NONE	2	NONE	2	NONE
P82KEA2868	KEH	Urban	F	36-40	2	1	1	1	4	1	7	4	2	NONE	2	NONE	2	NONE	2	NONE	2	NONE	NONE	2	NONE	NONE	2	NONE	NONE	NONE	2	2	NONE	NONE	2	NONE	NONE	NONE	NONE	NONE	NONE	NONE	NONE	2	NONE	2	NONE	2	NONE
P83KEA 332/11	KEH	Urban	M	31-35	1	1	1	1	5	1	8	3	1	17	1	999	2	NONE	2	NONE	2	NONE	NONE	2	NONE	NONE	2	NONE	NONE	NONE	2	2	NONE	NONE	2	NONE	NONE	NONE	NONE	NONE	NONE	NONE	NONE	2	NONE	2	NONE	2	NONE
P84KEA644/12	KEH	Urban	F	46-50	1	1	1	1	4	1	1	3	1	6(CARDIAC)	1	14	2	NONE	2	NONE	2	NONE	NONE	2	NONE	NONE	2	NONE	NONE	NONE	2	2	NONE	NONE	2	NONE	NONE	NONE	NONE	NONE	NONE	NONE	NONE	2	NONE	2	NONE	2	NONE
P85KEA A3016	KEH	Urban	F	31-35	1	1	1	1	4	2	3TC/EFV	4	2	NONE	2	NONE	2	NONE	2	NONE	2	NONE	NONE	2	NONE	NONE	2	NONE	NONE	NONE	2	2	NONE	NONE	2	NONE	NONE	NONE	NONE	NONE	NONE	NONE	NONE	2	NONE	2	NONE	2	NONE
P86KEA3081	KEH	Urban	F	56-60	2	1	1	1	4	1	1	4	2	NONE	2	NONE	2	NONE	2	NONE	2	NONE	NONE	2	NONE	NONE	2	NONE	NONE	NONE	2	2	NONE	NONE	2	NONE	NONE	NONE	NONE	NONE	NONE	NONE	NONE	2	NONE	2	NONE	2	NONE
P87KEA474/10	KEH	Urban	F	31-35	1	1	1	1	4	1	1	3	2	NONE	2	NONE	2	NONE	2	NONE	2	NONE	NONE	2	NONE	NONE	2	NONE	NONE	NONE	2	2	NONE	NONE	2	NONE	NONE	NONE	NONE	NONE	NONE	NONE	NONE	2	NONE	2	NONE	2	NONE
P90KEA	KEH	Urban	M	36-40	1	1	1	4	4	2	19	999	2	NONE	2	NONE	1	1	2	NONE	1	5	999	2	NONE	NONE	2	NONE	NONE	NONE	1(NOT FOR HIV)	1	BADA	IDLOZI	2	NONE	NONE	1	NONE	6	NONE	999	NONE	1	2	2	NOT FOR HIV	2	NONE
P91KEA 30/13	KEH	Urban	F	46-50	4	1	11	1	6	2	19	3	1	17	1	70	1	5	1	70	2	NONE	NONE	1	70	VITILIGO	2	NONE	NONE	NONE	2	2	NONE	NONE	2	NONE	NONE	NONE	NONE	NONE	NONE	NONE	NONE	1	6(VITILIGO)	2	NONE	2	NONE
P95KEA A3041	KEH	Urban	F	51-55	1	1	1	8	1	1	11	4	1	5	1	3	1	1	2	NONE	1	1	1	2	NONE	NONE	2	NONE	NONE	NONE	2	2	NONE	NONE	2	NONE	NONE	NONE	NONE	NONE	NONE	NONE	NONE	2	NONE	2	NONE	2	NONE
P96KEA2065	KEH	Urban	F	36-40	4	1	1	1	4	2	1	4	2	NONE	2	NONE	1	1	2	NONE	1	2	4	2	NONE	NONE	2	NONE	NONE	NONE	2	2	NONE	NONE	2	NONE	NONE	NONE	NONE	NONE	NONE	NONE	NONE	2	NONE	2	NONE	2	NONE
P97KEA148/9	KEH	Urban	F	51-55	4	1	1	1	4	2	1	3	2	NONE	2	NONE	1	1	2	NONE	2	NONE	NONE	2	NONE	NONE	2	NONE	NONE	NONE	2	2	NONE	NONE	2	NONE	NONE	NONE	NONE	NONE	NONE	NONE	NONE	2	NONE	2	NONE	2	NONE
P98KEA684/11	KEH	Urban	F	36-40	1	1	1	1	2	1	1	3	2	NONE	2	NONE	2	NONE	2	NONE	2	NONE	NONE	2	NONE	NONE	2	NONE	NONE	NONE	2	2	NONE	NONE	2	NONE	NONE	NONE	NONE	NONE	NONE	NONE	NONE	2	NONE	2	NONE	2	NONE
P 999KEA257/13	KEH	Urban	F	41-45	2	1	2	3	1	1	1	3	1	5	2	NONE	1	2	2	NONE	2	NONE	NONE	2	NONE	NONE	2	NONE	NONE	NONE	2	2	NONE	NONE	2	NONE	NONE	NONE	NONE	NONE	NONE	NONE	NONE	2	NONE	2	NONE	2	NONE
P100KEA140/12	KEH	Urban	F	36-40	1	1	1	1	4	1	8	3	2	NONE	2	NONE	2	NONE	2	NONE	2	NONE	NONE	2	NONE	NONE	2	NONE	NONE	NONE	2	2	NONE	NONE	2	NONE	NONE	NONE	NONE	NONE	NONE	NONE	NONE	2	NONE	2	NONE	2	NONE
P101KEA29/13	KEH	Urban	F	31-35	2	1	1	1	4	2	1	3	1	7	1	28	2	NONE	2	NONE	2	NONE	NONE	2	NONE	NONE	2	NONE	NONE	NONE	2	2	NONE	NONE	2	NONE	NONE	NONE	NONE	NONE	NONE	NONE	NONE	2	NONE	2	NONE	2	NONE
P102KEA	KEH	Urban	M	18-20	2	1	1	1	3	1	8	999	1	1, 2	1	5, 15	2	NONE	2	NONE	2	NONE	NONE	2	NONE	NONE	2	NONE	NONE	NONE	2	2	NONE	NONE	2	NONE	NONE	NONE	NONE	NONE	NONE	NONE	NONE	2	NONE	2	NONE	2	NONE
P103KEA236	KEH	Urban	F	36-40	1	1	1	1	4	2	1	4	2	NONE	2	NONE	2	NONE	2	NONE	2	NONE	NONE	2	NONE	NONE	2	NONE	NONE	NONE	2	2	NONE	NONE	2	NONE	NONE	NONE	NONE	NONE	NONE	NONE	NONE	2	NONE	2	NONE	2	NONE
P104KEA1373	KEH	Urban	F	36-40	1	1	1	1	3	2	1	4	2	NONE	2	NONE	2	NONE	1	21, 48	2	NONE	NONE	2	NONE	NONE	2	NONE	NONE	NONE	2	2	NONE	NONE	2	NONE	NONE	NONE	NONE	NONE	NONE	NONE	NONE	2	NONE	2	NONE	2	NONE
P105KEA1431	KEH	Urban	F	51-55	1	1	1	1	4	1	8	4	2	NONE	2	NONE	2	NONE	2	NONE	1	2	4	1	NONE	NONE	2	NONE	NONE	NONE	2	2	NONE	NONE	2	NONE	NONE	NONE	NONE	NONE	NONE	NONE	NONE	2	NONE	2	NONE	2	NONE
P106KES258/12	KEH	Urban	F	41-45	1	1	1	1	3	1	1	3	2	NONE	2	NONE	2	NONE	2	NONE	2	NONE	NONE	2	NONE	NONE	2	NONE	NONE	NONE	2	2	NONE	NONE	2	NONE	NONE	NONE	NONE	NONE	NONE	NONE	NONE	2	NONE	2	NONE	2	NONE
P107KEA27/11	KEH	Urban	M	31-35	1	1	1	1	4	1	1	4	2	NONE	2	NONE	2	NONE	2	NONE	2	NONE	NONE	2	NONE	NONE	2	NONE	NONE	NONE	2	2	NONE	NONE	2	NONE	NONE	NONE	NONE	NONE	NONE	NONE	NONE	2	NONE	2	NONE	2	NONE
P108KEA44/10	KEH	Urban	F	36-40	1	1	1	1	6	2	1	2	2	NONE	2	NONE	2	NONE	2	NONE	1	2	4	1	3	NONE	2	NONE	NONE	NONE	2	2	NONE	NONE	2	NONE	NONE	NONE	NONE	NONE	NONE	NONE	NONE	2	NONE	2	NONE	2	NONE
P109KEA96/10	KEH	Urban	F	36-40	2	1	1	1	3	1	1	3	2	NONE	2	NONE	2	NONE	2	NONE	2	NONE	NONE	2	NONE	NONE	2	NONE	NONE	NONE	2	2	NONE	NONE	2	NONE	NONE	NONE	NONE	NONE	NONE	NONE	NONE	2	NONE	2	NONE	2	NONE
P110KEA547	KEH	Urban	F	46-50	2	1	1	1	3	1	3TC/NVP	4	1	1	1	1, 4, 5	2	NONE	2	NONE	2	NONE	NONE	2	NONE	NONE	2	NONE	NONE	NONE	2	2	NONE	NONE	2	NONE	NONE	NONE	NONE	NONE	NONE	NONE	NONE	2	NONE	2	NONE	2	NONE
P111KEA805/12	KEH	Urban	F	51-55	2	1	1	1	1	2	1	3	2	NONE	2	NONE	2	NONE	2	NONE	2	NONE	NONE	2	NONE	NONE	2	NONE	NONE	NONE	2	2	NONE	NONE	2	NONE	NONE	NONE	NONE	NONE	NONE	NONE	NONE	2	NONE	2	NONE	2	NONE
P112KEA455/13	KEH	Urban	M	56-60	2	1	1	1	4	3	1	2	1	5	1	3	2	NONE	2	NONE	2	NONE	NONE	2	NONE	NONE	2	NONE	NONE	NONE	2	2	NONE	NONE	2	NONE	NONE	NONE	NONE	NONE	NONE	NONE	NONE	2	NONE	2	NONE	2	NONE
P113KEA1121/11	KEH	Urban	F	41-45	1	1	1	5	3	1	1	3	2	NONE	2	NONE	2	NONE	2	NONE	2	NONE	NONE	2	NONE	NONE	2	NONE	NONE	NONE	2	2	NONE	NONE	2	NONE	NONE	NONE	NONE	NONE	NONE	NONE	NONE	2	NONE	2	NONE	2	NONE
P114KEA1017/11	KEH	Urban	F	36-40	2	1	11	1	5	1	1	3	2	NONE	2	NONE	2	NONE	2	NONE	2	NONE	NONE	2	NONE	NONE	2	NONE	NONE	NONE	2	2	NONE	NONE	2	NONE	NONE	NONE	NONE	NONE	NONE	NONE	NONE	2	NONE	2	NONE	2	NONE
P115KEA05/11	KEH	Urban	F	46-50	2	1	1	1	3	2	1	3	1	1, 3	1	1, 2, 11, 14	2	NONE	2	NONE	2	NONE	NONE	2	NONE	NONE	2	NONE	NONE	NONE	2	2	NONE	NONE	2	NONE	NONE	NONE	NONE	NONE	NONE	NONE	NONE	2	NONE	2	NONE	2	NONE
P116KEA 2631	KEH	Urban	F	41-45	1	1	1	1	3	2	ALUVIA/TDF/DIDANOSINE	4	2	NONE	2	NONE	2	NONE	2	NONE	2	NONE	NONE	2	NONE	NONE	2	NONE	NONE	NONE	2	2	NONE	NONE	2	NONE	NONE	NONE	NONE	NONE	NONE	NONE	NONE	2	NONE	2	NONE	2	NONE
P117KEA420/11	KEH	Urban	F	31-35	1	1	1	1	3	1	8	4	2	NONE	2	NONE	2	NONE	2	NONE	2	NONE	NONE	2	NONE	NONE	2	NONE	NONE	NONE	2	2	NONE	NONE	2	NONE	NONE	NONE	NONE	NONE	NONE	NONE	NONE	2	NONE	2	NONE	2	NONE
P118KEA1119/10	KEH	Urban	F	51-55	2	1	1	1	1	2	1	3	2	NONE	2	NONE	2	NONE	2	NONE	2	NONE	NONE	2	NONE	NONE	2	NONE	NONE	NONE	2	2	NONE	NONE	2	NONE	NONE	NONE	NONE	NONE	NONE	NONE	NONE	2	NONE	2	NONE	2	NONE
P119KEA710	KEH	Urban	F	46-50	1	1	1	1	3	2	7	4	1	22	1	10	2	NONE	2	NONE	2	NONE	NONE	2	NONE	NONE	2	NONE	NONE	NONE	2	2	NONE	NONE	2	NONE	NONE	NONE	NONE	NONE	NONE	NONE	NONE	2	NONE	2	NONE	2	NONE
P120KEA866/12	KEH	Urban	F	46-50	1	1	1	1	3	2	3	3	1	28	1	10, 56	2	NONE	2	NONE	2	NONE	NONE	2	NONE	NONE	2	NONE	NONE	NONE	2	2	NONE	NONE	2	NONE	NONE	NONE	NONE	NONE	NONE	NONE	NONE	2	NONE	2	NONE	2	NONE
P121KEA367	KEH	Urban	F	36-40	1	1	1	1	4	1	3TC/EFV	4	2	NONE	2	NONE	2	NONE	2	NONE	2	NONE	NONE	2	NONE	NONE	2	NONE	NONE	NONE	2	2	NONE	NONE	2	NONE	NONE	NONE	NONE	NONE	NONE	NONE	NONE	2	NONE	2	NONE	2	NONE
P122KEA1505	KEH	Urban	M	56-60	4	1	1	1	1	999	3TC/NVP	4	1	1	1	5	1	1	2	NONE	2	NONE	NONE	2	NONE	NONE	2	NONE	NONE	NONE	2	2	NONE	NONE	2	NONE	NONE	NONE	NONE	NONE	NONE	NONE	NONE	2	NONE	2	NONE	2	NONE
P123KEA245/13	KEH	Urban	F	31-35	1	1	1	5	3	1	1	2	2	NONE	2	NONE	1	1	2	NONE	2	NONE	NONE	2	NONE	NONE	2	NONE	NONE	NONE	2	2	NONE	NONE	2	NONE	NONE	NONE	NONE	NONE	NONE	NONE	NONE	2	NONE	2	NONE	2	NONE
P125KEA723/12	KEH	Urban	F	51-55	2	1	1	1	1	1	1	3	1	1, 2	1	UNSURE	1	1	2	NONE	2	NONE	NONE	2	NONE	NONE	2	NONE	NONE	NONE	2	2	NONE	NONE	2	NONE	NONE	NONE	NONE	NONE	NONE	NONE	NONE	2	NONE	2	NONE	2	NONE
P126KEA1652	KEH	Urban	F	36-40	1	1	1	1	3	1	7	999	2	NONE	2	NONE	1	1	1	33	2	NONE	NONE	2	NONE	NONE	2	NONE	NONE	NONE	2	2	NONE	NONE	2	NONE	NONE	NONE	NONE	NONE	NONE	NONE	NONE	2	NONE	2	NONE	2	NONE
P127KEA271/12	KEH	Urban	F	31-35	4	1	1	1	4	1	1	3	2	NONE	2	NONE	1	1	2	NONE	1	2	3	2	NONE	NONE	2	NONE	NONE	NONE	2	2	NONE	NONE	2	NONE	NONE	NONE	NONE	NONE	NONE	NONE	NONE	2	NONE	2	NONE	2	NONE
P128KEA35/12	KEH	Urban	M	36-40	3	1	1	7	4	2	TDF	3	2	NONE	2	NONE	1	1	2	NONE	2	NONE	NONE	2	NONE	NONE	2	NONE	NONE	NONE	2	2	NONE	NONE	2	NONE	NONE	NONE	NONE	NONE	NONE	NONE	NONE	2	NONE	2	NONE	2	NONE
P129KEA291/73	KEH	Urban	F	51-55	2	1	1	1	3	2	1	2	2	NONE	2	NONE	1	2	2	NONE	1	2	2	2	NONE	NONE	2	NONE	NONE	NONE	2	2	NONE	NONE	2	NONE	NONE	NONE	NONE	NONE	NONE	NONE	NONE	2	NONE	2	NONE	2	NONE
P130KEA313/12	KEH	Urban	M	46-50	4	1	1	8	3	999	1	3	2	NONE	2	NONE	1	1	2	NONE	1	2	4	2	NONE	NONE	2	NONE	NONE	NONE	2	2	NONE	NONE	2	NONE	NONE	NONE	NONE	NONE	NONE	NONE	NONE	2	NONE	2	NONE	2	NONE
P131KEA33/13	KEH	Urban	F	31-35	5	1	1	1	5	1	1	3	2	NONE	2	NONE	2	NONE	2	NONE	2	NONE	NONE	2	NONE	NONE	2	NONE	NONE	NONE	2	2	NONE	NONE	2	NONE	NONE	NONE	NONE	NONE	NONE	NONE	NONE	2	NONE	2	NONE	2	NONE
P134KEA1318	KEH	Urban	M	41-45	4	1	1	1	3	2	1	999	2	NONE	2	NONE	2	NONE	2	NONE	1	4	2	1	27	27	2	NONE	NONE	NONE	2	2	NONE	NONE	2	NONE	NONE	NONE	NONE	NONE	NONE	NONE	NONE	1	2	2	NONE	2	NONE
P138KEA201/13	KEH	Urban	F	26-30	4	1	1	1	4	1	1	3	2	NONE	2	NONE	2	NONE	2	NONE	1	5	2	2	NONE	NONE	2	NONE	NONE	NONE	2	2	NONE	NONE	2	NONE	NONE	NONE	NONE	NONE	NONE	NONE	NONE	2	NONE	1	TO CLARIFY THE REASON FOR INFECTION	2	NONE
P139KEA475/09	KEH	Urban	F	41-45	2	1	1	6	5	1	11	3	2	NONE	2	NONE	2	NONE	2	NONE	1	3	2	1	5	NONE	2	NONE	NONE	NONE	2	2	NONE	NONE	2	NONE	NONE	NONE	NONE	NONE	NONE	NONE	NONE	1	2	2	NONE	1	7
P140KEA1188/11	KEH	Urban	M	41-45	4	1	1	1	7	1	11	3	1	5	1	3	1	1	2	NONE	1	5	5	2	NONE	NONE	2	NONE	NONE	NONE	2	2	NONE	NONE	2	NONE	NONE	NONE	NONE	NONE	NONE	NONE	NONE	2	NONE	2	NONE	2	NONE
P142	KEH	Urban	F	41-45	2	1	1	5	3	1	2	999	1	5	1	3	1	1	2	NONE	2	NONE	NONE	2	NONE	NONE	2	NONE	NONE	NONE	2	2	NONE	NONE	2	NONE	NONE	NONE	NONE	NONE	NONE	NONE	NONE	2	NONE	2	NONE	2	NONE
P143	KEH	Urban	F	41-45	1	1	1	1	4	1	1	999	2	NONE	2	NONE	1	1	2	NONE	1	2	4	2	NONE	NONE	2	NONE	NONE	NONE	2	2	NONE	NONE	2	NONE	NONE	NONE	NONE	NONE	NONE	NONE	NONE	2	NONE	2	NONE	2	NONE
P144	KEH	Urban	F	36-40	1	1	1	1	4	1	8	3	1	12	2	NONE	1	8	2	NONE	2	NONE	NONE	2	NONE	NONE	2	NONE	NONE	NONE	2	2	NONE	NONE	2	NONE	NONE	NONE	NONE	NONE	NONE	NONE	NONE	2	NONE	2	NONE	2	NONE
P145KEA15999	KEH	Urban	F	46-50	4	1	1	1	3	999	1	4	2	NONE	2	NONE	1	1	2	NONE	1	2	4	2	NONE	NONE	2	NONE	NONE	NONE	2	2	NONE	NONE	2	NONE	NONE	NONE	NONE	NONE	NONE	NONE	NONE	2	NONE	2	NONE	2	NONE
P146KEA0022	KEH	Urban	M	21-25	1	1	1	1	3	1	14	999	1	41	1	29	2	NONE	2	NONE	2	NONE	NONE	2	NONE	NONE	2	NONE	NONE	NONE	2	2	NONE	NONE	2	NONE	NONE	NONE	NONE	NONE	NONE	NONE	NONE	2	NONE	2	NONE	2	NONE
P147KEA504/13	KEH	Urban	F	31-35	1	1	1	1	4	1	1	3	1	42	2	COMPLETED CHEMO	2	NONE	2	NONE	2	NONE	NONE	2	NONE	NONE	2	NONE	NONE	NONE	2	2	NONE	NONE	2	NONE	NONE	NONE	NONE	NONE	NONE	NONE	NONE	2	NONE	2	NONE	2	NONE
P148KEA1226/11	KEH	Urban	F	31-35	1	1	1	1	4	1	15	3	2	NONE	2	NONE	2	NONE	2	NONE	2	NONE	NONE	2	NONE	NONE	2	NONE	NONE	NONE	2	2	NONE	NONE	2	NONE	NONE	NONE	NONE	NONE	NONE	NONE	NONE	2	NONE	2	NONE	2	NONE
P149KEA1108	KEH	Urban	M	51-55	1	1	1	1	4	2	1	4	2	NONE	2	NONE	2	NONE	2	NONE	2	NONE	NONE	2	NONE	NONE	2	NONE	NONE	NONE	2	2	NONE	NONE	2	NONE	NONE	NONE	NONE	NONE	NONE	NONE	NONE	2	NONE	2	NONE	2	NONE
P150KEA	KEH	Urban	M	26-30	1	1	1	1	4	1	1	3	1	5	1	3	2	NONE	2	NONE	2	NONE	NONE	2	NONE	NONE	2	NONE	NONE	NONE	2	2	NONE	NONE	2	NONE	NONE	NONE	NONE	NONE	NONE	NONE	NONE	2	NONE	2	NONE	2	NONE
P151KEA	KEH	Urban	M	46-50	2	1	1	1	4	1	15	999	2	NONE	2	NONE	2	NONE	1	DAPSONE	2	NONE	NONE	2	NONE	NONE	2	NONE	NONE	NONE	2	2	NONE	NONE	2	NONE	NONE	NONE	NONE	NONE	NONE	NONE	NONE	2	NONE	2	NONE	2	NONE
P152KEA	KEH	Urban	F	26-30	1	1	1	1	4	1	15	999	2	NONE	2	NONE	2	NONE	2	NONE	2	NONE	NONE	2	NONE	NONE	2	NONE	NONE	NONE	2	2	NONE	NONE	2	NONE	NONE	NONE	NONE	NONE	NONE	NONE	NONE	2	NONE	2	NONE	2	NONE
P153KEA1003/11	KEH	Urban	F	31-35	1	1	1	5	3	1	8	2	2	NONE	2	2	2	NONE	2	NONE	1	5	1, 4	2	NONE	NONE	2	NONE	NONE	NONE	2	2	NONE	NONE	2	NONE	NONE	NONE	NONE	NONE	NONE	NONE	NONE	1	2	2	NONE	1	ulcer on the lips
P154KEA176/13	KEH	Urban	F	41-45	2	1	10(xhosa)	1	3	1	8	2	2	NONE	2	2	2	NONE	2	NONE	1	5	2	2	NONE	NONE	2	NONE	NONE	NONE	2	2	NONE	NONE	2	NONE	NONE	NONE	NONE	NONE	NONE	NONE	NONE	2	NONE	2	NONE	2	NONE
P157KEA1371/10	KEH	Urban	M	51-55	2	1	1	1	3	2	8	2	2	NONE	2	2	1	9=Vit Bco	1	1	1	4	2	2	NONE	NONE	2	NONE	NONE	NONE	2	2	NONE	NONE	2	NONE	NONE	NONE	NONE	NONE	NONE	NONE	NONE	2	NONE	2	NONE	2	NONE
P158KEA810	KEH	Urban	F	51-55	1	1	1	1	4	1	18	2	2	NONE	2	2	2	NONE	2	NONE	2	NONE	NONE	2	NONE	NONE	2	NONE	NONE	NONE	2	2	NONE	NONE	2	NONE	NONE	NONE	NONE	NONE	NONE	NONE	NONE	2	NONE	2	NONE	2	NONE
P159KEA1001/10	KEH	Urban	F	41-45	1	1	1	1	4	2	1	1	1	4	1	Enalapril	2	NONE	2	NONE	2	NONE	NONE	2	NONE	NONE	2	NONE	NONE	NONE	2	2	NONE	NONE	2	NONE	NONE	NONE	NONE	NONE	NONE	NONE	NONE	2	NONE	2	NONE	2	NONE
P160KEA681/11	KEH	Urban	F	31-35	1	1	1	1	5	1	1	2	2	NONE	2	2	2	NONE	2	NONE	2	NONE	NONE	2	NONE	NONE	2	NONE	NONE	NONE	2	2	NONE	NONE	2	NONE	NONE	NONE	NONE	NONE	NONE	NONE	NONE	2	NONE	2	NONE	2	NONE
P161KEA695	KEH	Urban	F	41-45	2	1	1	1	3	1	ALUVIA/3TC/999	2	2	NONE	2	2	2	NONE	2	NONE	2	NONE	NONE	2	NONE	NONE	2	NONE	NONE	NONE	2	2	NONE	NONE	2	NONE	NONE	NONE	NONE	NONE	NONE	NONE	NONE	2	NONE	2	NONE	2	NONE
P162KEA1246/10	KEH	Urban	F	51-55	2	1	1	1	4	2	1	2	2	NONE	2	2	2	NONE	2	NONE	2	NONE	NONE	2	NONE	NONE	2	NONE	NONE	NONE	2	2	NONE	NONE	2	NONE	NONE	NONE	NONE	NONE	NONE	NONE	NONE	2	NONE	2	NONE	2	NONE
P163KEA798/12	KEH	Urban	F	31-35	4	1	1	1	3	1	1	2	2	NONE	2	2	2	NONE	1	1	2	NONE	NONE	2	NONE	NONE	2	NONE	NONE	NONE	2	2	NONE	NONE	2	NONE	NONE	NONE	NONE	NONE	NONE	NONE	NONE	2	NONE	2	NONE	2	NONE
P164KEA701/12	KEH	Urban	F	46-50	1	1	1	1	3	2	1	999	2	NONE	1	63, 64	2	NONE	2	NONE	2	NONE	NONE	2	NONE	NONE	2	NONE	NONE	NONE	2	2	NONE	NONE	2	NONE	NONE	NONE	NONE	NONE	NONE	NONE	NONE	2	NONE	2	NONE	2	NONE
P165KEA122/11	KEH	Urban	F	41-45	2	1	10	2	5	2	1	4	2	NONE	1	61	1	1	2	NONE	2	NONE	NONE	2	NONE	NONE	2	NONE	NONE	NONE	2	2	NONE	NONE	2	NONE	NONE	NONE	NONE	NONE	NONE	NONE	NONE	2	NONE	2	NONE	2	NONE
P166KEA1116/11	KEH	Urban	F	31-35	1	1	1	1	3	1	1	3	2	NONE	2	NONE	2	NONE	2	NONE	2	NONE	NONE	2	NONE	NONE	2	NONE	NONE	NONE	2	2	NONE	NONE	2	NONE	NONE	NONE	NONE	NONE	NONE	NONE	NONE	2	NONE	2	NONE	2	NONE
P167KEA1378/10	KEH	Urban	F	46-50	1	1	1	1	3	1	1	3	1	1	1	4	2	NONE	2	NONE	2	NONE	NONE	2	NONE	NONE	2	NONE	NONE	NONE	2	2	NONE	NONE	2	NONE	NONE	NONE	NONE	NONE	NONE	NONE	NONE	2	NONE	2	NONE	2	NONE
P168KEA373/13	KEH	Urban	M	18-20	2	1	1	1	3	1	1	2	1	1	1	4, 15	2	NONE	2	NONE	2	NONE	NONE	2	NONE	NONE	2	NONE	NONE	NONE	2	2	NONE	NONE	2	NONE	NONE	NONE	NONE	NONE	NONE	NONE	NONE	2	NONE	2	NONE	2	NONE
P169KEA3743	KEH	Urban	F	56-60	2	1	1	1	3	1	15	3	1	10	1	35	2	NONE	2	NONE	2	NONE	NONE	2	NONE	NONE	2	NONE	NONE	NONE	2	2	NONE	NONE	2	NONE	NONE	NONE	NONE	NONE	NONE	NONE	NONE	2	NONE	2	NONE	2	NONE
P170KEA1235/11	KEH	Urban	F	31-35	2	1	2	1	4	1	8	999	2	NONE	2	NONE	2	NONE	2	NONE	2	NONE	NONE	2	NONE	NONE	2	NONE	NONE	NONE	2	2	NONE	NONE	2	NONE	NONE	NONE	NONE	NONE	NONE	NONE	NONE	2	NONE	2	NONE	2	NONE
P171KEA2129	KEH	Urban	F	46-50	1	1	1	1	4	2	1	999	2	NONE	2	NONE	2	NONE	2	NONE	2	NONE	NONE	2	NONE	NONE	2	NONE	NONE	NONE	2	2	NONE	NONE	2	NONE	NONE	NONE	NONE	NONE	NONE	NONE	NONE	2	NONE	2	NONE	2	NONE
P172KEA431/10	KEH	Urban	F	36-40	2	1	1	1	4	11	11	3	2	NONE	2	NONE	2	NONE	2	NONE	2	NONE	NONE	2	NONE	NONE	2	NONE	NONE	NONE	2	2	NONE	NONE	2	NONE	NONE	NONE	NONE	NONE	NONE	NONE	NONE	2	NONE	2	NONE	2	NONE
P173KEA257/10	KEH	Urban	F	46-50	1	1	1	1	4	2	1	3	1	2	1	15	2	NONE	2	NONE	2	NONE	NONE	1	Pnocyclin capsules	1	2	NONE	NONE	NONE	2	2	NONE	NONE	2	NONE	NONE	NONE	NONE	NONE	NONE	NONE	NONE	2	NONE	2	NONE	2	NONE
P174KEA251/11	KEH	Urban	F	36-40	1	1	1	1	4	2	1	3	2	NONE	2	NONE	2	NONE	2	NONE	2	NONE	NONE	2	NONE	NONE	2	NONE	NONE	NONE	2	2	NONE	NONE	2	NONE	NONE	NONE	NONE	NONE	NONE	NONE	NONE	2	NONE	2	NONE	2	NONE
P175KEA2607	KEH	Urban	F	41-45	2	1	1	1	3	1	8	3	2	NONE	2	NONE	2	NONE	2	NONE	2	NONE	NONE	2	NONE	NONE	2	NONE	NONE	NONE	2	2	NONE	NONE	2	NONE	NONE	NONE	NONE	NONE	NONE	NONE	NONE	2	NONE	2	NONE	2	NONE
P176KEA2562	KEH	Urban	F	46-50	1	1	1	1	4	1	EFV/999	999	1	7	2	NONE	2	NONE	2	NONE	2	NONE	NONE	2	NONE	NONE	2	NONE	NONE	NONE	2	2	NONE	NONE	2	NONE	NONE	NONE	NONE	NONE	NONE	NONE	NONE	2	NONE	2	NONE	2	NONE
P177KEA29/13	KEH	Urban	F	36-40	1	1	1	1	3	1	1	2	2	NONE	2	NONE	2	NONE	2	NONE	2	NONE	NONE	1	3	3	2	NONE	NONE	NONE	2	2	NONE	NONE	2	NONE	NONE	NONE	NONE	NONE	NONE	NONE	NONE	2	NONE	2	NONE	2	NONE
P178KEA3565	KEH	Urban	F	46-50	2	1	1	5	5	1	3TC/TDF/AZT	999	1	10	1	36	2	NONE	2	NONE	2	NONE	NONE	2	NONE	NONE	2	NONE	NONE	NONE	2	2	NONE	NONE	2	NONE	NONE	NONE	NONE	NONE	NONE	NONE	NONE	2	NONE	2	NONE	2	NONE
P179KEA282/11	KEH	Urban	F	26-30	2	1	10	1	4	1	3TC/NV/999	3	2	NONE	2	NONE	2	NONE	2	NONE	2	NONE	NONE	2	NONE	NONE	2	NONE	NONE	NONE	2	2	NONE	NONE	2	NONE	NONE	NONE	NONE	NONE	NONE	NONE	NONE	2	NONE	2	NONE	2	NONE
P180KEA817	KEH	Urban	F	36-40	1	1	1	1	3	1	3TC/NVP/999	999	1	1, 8	1	4, 44	2	NONE	2	NONE	2	NONE	NONE	2	NONE	NONE	2	NONE	NONE	NONE	2	2	NONE	NONE	2	NONE	NONE	NONE	NONE	NONE	NONE	NONE	NONE	2	NONE	2	NONE	2	NONE
P181KEA7252	KEH	Urban	M	41-45	1	1	1	1	1	2	1	3	2	NONE	2	NONE	2	NONE	2	NONE	2	NONE	NONE	2	NONE	NONE	2	NONE	NONE	NONE	2	2	NONE	NONE	2	NONE	NONE	NONE	NONE	NONE	NONE	NONE	NONE	2	NONE	2	NONE	2	NONE
P182KEA497/11	KEH	Urban	F	51-55	1	1	1	1	1	1	8	3	1	1	1	1, 4, 5	2	NONE	2	NONE	2	NONE	NONE	2	NONE	NONE	2	NONE	NONE	NONE	2	2	NONE	NONE	2	NONE	NONE	NONE	NONE	NONE	NONE	NONE	NONE	2	NONE	2	NONE	2	NONE
P183KEA2710	KEH	Urban	F	36-40	1	1	1	5	1	1	ALLUVIA/AZT/999	999	2	NONE	2	NONE	2	NONE	2	NONE	2	NONE	NONE	2	NONE	NONE	2	NONE	NONE	NONE	2	2	NONE	NONE	2	NONE	NONE	NONE	NONE	NONE	NONE	NONE	NONE	2	NONE	2	NONE	2	NONE
P184KEA2287	KEH	Urban	F	26-30	1	1	1	1	4	1	3TC/NVP/999	999	1	1	1	4	2	NONE	2	NONE	2	NONE	NONE	2	NONE	NONE	2	NONE	NONE	NONE	2	2	NONE	NONE	2	NONE	NONE	NONE	NONE	NONE	NONE	NONE	NONE	2	NONE	2	NONE	2	NONE
P185KEA18	KEH	Urban	F	36-40	1	1	1	1	3	1	7	999	2	NONE	2	NONE	2	NONE	2	NONE	2	NONE	NONE	2	NONE	NONE	2	NONE	NONE	NONE	2	2	NONE	NONE	2	NONE	NONE	NONE	NONE	NONE	NONE	NONE	NONE	2	NONE	2	NONE	2	NONE
P186KEA3435	KEH	Urban	F	36-40	1	1	1	1	4	1	1	999	2	NONE	2	NONE	2	NONE	2	NONE	2	NONE	NONE	2	NONE	NONE	2	NONE	NONE	NONE	2	2	NONE	NONE	2	NONE	NONE	NONE	NONE	NONE	NONE	NONE	NONE	2	NONE	2	NONE	2	NONE
P187KEA738	KEH	Urban	F	31-35	1	1	1	1	3	1	14	999	2	NONE	2	NONE	2	NONE	2	NONE	2	NONE	NONE	2	NONE	NONE	2	NONE	NONE	NONE	2	2	NONE	NONE	2	NONE	NONE	NONE	NONE	NONE	NONE	NONE	NONE	2	NONE	2	NONE	2	NONE
P188KEA2405	KEH	Urban	F	36-40	2	1	1	1	4	1	7	999	2	NONE	1	44	2	NONE	2	NONE	2	NONE	NONE	2	NONE	NONE	2	NONE	NONE	NONE	2	2	NONE	NONE	2	NONE	NONE	NONE	NONE	NONE	NONE	NONE	NONE	2	NONE	2	NONE	2	NONE
P189KEA882/10	KEH	Urban	F	46-50	4	1	1	1	4	1	1	999	2	NONE	2	NONE	2	NONE	2	NONE	2	NONE	NONE	2	NONE	NONE	2	NONE	NONE	NONE	2	2	NONE	NONE	2	NONE	NONE	NONE	NONE	NONE	NONE	NONE	NONE	2	NONE	2	NONE	2	NONE
P190KEA632/10	KEH	Urban	M	56-60	2	1	1	1	1	1	1	999	2	NONE	2	NONE	2	NONE	2	NONE	2	NONE	NONE	2	NONE	NONE	2	NONE	NONE	NONE	2	2	NONE	NONE	2	NONE	NONE	NONE	NONE	NONE	NONE	NONE	NONE	2	NONE	2	NONE	2	NONE
P191KEA323/11	KEH	Urban	F	46-50	1	1	1	1	3	1	8	999	1	10	1	56	1	1	2	NONE	2	NONE	NONE	2	NONE	NONE	2	NONE	NONE	NONE	2	2	NONE	NONE	2	NONE	NONE	NONE	NONE	NONE	NONE	NONE	NONE	2	NONE	2	NONE	2	NONE
P193KEA1061/12	KEH	Urban	M	26-30	1	1	1	1	4	1	1	999	2	NONE	2	NONE	2	NONE	2	NONE	2	NONE	NONE	2	NONE	NONE	2	NONE	NONE	NONE	2	2	NONE	NONE	2	NONE	NONE	NONE	NONE	NONE	NONE	NONE	NONE	2	NONE	2	NONE	2	NONE
P194KEA2561	KEH	Urban	F	41-45	1	1	11	1	4	1	1	999	1	1	1	1, 4	2	NONE	2	NONE	2	NONE	NONE	2	NONE	NONE	2	NONE	NONE	NONE	2	2	NONE	NONE	2	NONE	NONE	NONE	NONE	NONE	NONE	NONE	NONE	2	NONE	2	NONE	2	NONE
P195KEA2849	KEH	Urban	F	41-45	1	1	1	1	4	1	7	999	1	2, 10, 11	1	6, 8, 12	2	NONE	2	NONE	2	NONE	NONE	1	3	3	2	NONE	NONE	NONE	2	2	NONE	NONE	2	NONE	NONE	NONE	NONE	NONE	NONE	NONE	NONE	2	NONE	2	NONE	2	NONE
P196KEA118/09	KEH	Urban	F	31-35	1	1	1	1	3	1	8	999	2	NONE	2	NONE	2	NONE	2	NONE	2	NONE	NONE	2	NONE	NONE	2	NONE	NONE	NONE	2	2	NONE	NONE	2	NONE	NONE	NONE	NONE	NONE	NONE	NONE	NONE	2	NONE	2	NONE	2	NONE
P197KEA2853	KEH	Urban	F	36-40	1	1	1	1	3	1	1	999	2	NONE	2	NONE	2	NONE	2	NONE	2	NONE	NONE	2	NONE	NONE	2	NONE	NONE	NONE	2	2	NONE	NONE	2	NONE	NONE	NONE	NONE	NONE	NONE	NONE	NONE	2	NONE	2	NONE	2	NONE
P198KEA1381	KEH	Urban	M	51-55	2	1	1	1	3	1	18	999	1	2	1	6	1	2	2	NONE	2	NONE	NONE	2	NONE	NONE	2	NONE	NONE	NONE	2	2	NONE	NONE	2	NONE	NONE	NONE	NONE	NONE	NONE	NONE	NONE	2	NONE	2	NONE	2	NONE
P1999KEA07/10	KEH	Urban	F	41-45	1	1	11	1	4	2	3TC/NVP/999	999	2	NONE	2	NONE	2	NONE	2	NONE	2	NONE	NONE	2	NONE	NONE	2	NONE	NONE	NONE	2	2	NONE	NONE	2	NONE	NONE	NONE	NONE	NONE	NONE	NONE	NONE	2	NONE	2	NONE	2	NONE
P200KEA2752	KEH	Urban	F	36-40	1	1	1	1	4	2	8	999	1	1	1	4	2	NONE	2	NONE	2	NONE	NONE	2	NONE	NONE	2	NONE	NONE	NONE	2	2	NONE	NONE	2	NONE	NONE	NONE	NONE	NONE	NONE	NONE	NONE	2	NONE	2	NONE	2	NONE
P201KEA351/11	KEH	Urban	F	36-40	1	1	1	5	3	1	8	999	2	NONE	2	NONE	2	NONE	2	NONE	2	NONE	NONE	2	NONE	NONE	2	NONE	NONE	NONE	2	2	NONE	NONE	2	NONE	NONE	NONE	NONE	NONE	NONE	NONE	NONE	2	NONE	2	NONE	2	NONE
P202KEA892	KEH	Urban	F	46-50	2	1	1	1	3	2	1	999	1	2	1	6	2	NONE	2	NONE	2	NONE	NONE	2	NONE	NONE	2	NONE	NONE	NONE	2	2	NONE	NONE	2	NONE	NONE	NONE	NONE	NONE	NONE	NONE	NONE	2	NONE	2	NONE	2	NONE
P203KEA234/82	KEH	Urban	F	51-55	1	1	1	1	3	1	1	999	1	1	1	1, 4, 5	1	NONE	2	NONE	2	NONE	NONE	2	NONE	NONE	2	NONE	NONE	NONE	2	2	NONE	NONE	2	NONE	NONE	NONE	NONE	NONE	NONE	NONE	NONE	2	NONE	2	NONE	2	NONE
P204KEA131/12	KEH	Urban	F	41-45	1	1	1	1	4	2	1	999	2	NONE	2	NONE	2	NONE	2	NONE	2	NONE	NONE	2	NONE	NONE	2	NONE	NONE	NONE	2	2	NONE	NONE	2	NONE	NONE	NONE	NONE	NONE	NONE	NONE	NONE	2	NONE	2	NONE	2	999
P205KEA594/11	KEH	Urban	F	41-45	1	1	1	1	4	1	1	999	2	NONE	2	NONE	2	NONE	2	NONE	2	NONE	NONE	2	NONE	NONE	2	NONE	NONE	NONE	2	2	NONE	NONE	2	NONE	NONE	NONE	NONE	NONE	NONE	NONE	NONE	2	NONE	2	NONE	2	NONE
P206KEA737	KEH	Urban	F	36-40	2	1	1	1	3	1	1	999	1	5	2	NONE	2	NONE	2	NONE	2	NONE	NONE	2	NONE	NONE	2	NONE	NONE	NONE	2	2	NONE	NONE	2	NONE	NONE	NONE	NONE	NONE	NONE	NONE	NONE	2	NONE	2	NONE	2	NONE
P207KEA2657	KEH	Urban	F	46-50	1	1	1	1	3	1	1	999	2	NONE	2	NONE	2	NONE	2	NONE	2	NONE	NONE	2	NONE	NONE	2	NONE	NONE	NONE	2	2	NONE	NONE	2	NONE	NONE	NONE	NONE	NONE	NONE	NONE	NONE	2	NONE	2	NONE	2	NONE
P208KEAIDC1034	KEH	Urban	F	41-45	1	1	1	1	3	4	1	999	2	NONE	2	NONE	2	NONE	2	NONE	2	NONE	NONE	2	NONE	NONE	2	NONE	NONE	NONE	2	2	NONE	NONE	2	NONE	NONE	NONE	NONE	NONE	NONE	NONE	NONE	2	NONE	2	NONE	2	NONE
P209KEA101/10	KEH	Urban	M	56-60	2	1	1	5	3	1	1	999	2	NONE	2	NONE	2	NONE	2	NONE	2	NONE	NONE	2	NONE	NONE	2	NONE	NONE	NONE	2	2	NONE	NONE	2	NONE	NONE	NONE	NONE	NONE	NONE	NONE	NONE	2	NONE	2	NONE	2	NONE
P210KEA491/10	KEH	Urban	F	51-55	2	1	1	1	3	2	1	999	2	NONE	2	NONE	2	NONE	2	NONE	2	NONE	NONE	2	NONE	NONE	2	NONE	NONE	NONE	2	2	NONE	NONE	2	NONE	NONE	NONE	NONE	NONE	NONE	NONE	NONE	2	NONE	2	NONE	2	NONE
P211KEA366	KEH	Urban	F	21-25	1	1	1	1	4	1	1	999	2	NONE	2	NONE	2	NONE	2	NONE	2	NONE	NONE	2	NONE	NONE	2	NONE	NONE	NONE	2	2	NONE	NONE	2	NONE	NONE	NONE	NONE	NONE	NONE	NONE	NONE	2	NONE	2	NONE	2	NONE
P212KEA573/11	KEH	Urban	F	31-35	1	1	1	1	6	3	11	999	1	41	1	62	2	NONE	2	NONE	2	NONE	NONE	2	NONE	NONE	2	NONE	NONE	NONE	2	2	NONE	NONE	2	NONE	NONE	NONE	NONE	NONE	NONE	NONE	NONE	2	NONE	2	NONE	2	NONE
P213KEA1006	KEH	Urban	F	41-45	1	1	1	1	3	1	1	999	1	7	1	28	1	2	1	28	2	NONE	NONE	2	NONE	NONE	2	NONE	NONE	NONE	2	2	NONE	NONE	2	NONE	NONE	NONE	NONE	NONE	NONE	NONE	NONE	2	NONE	2	NONE	2	NONE
P214KEA800/12	KEH	Urban	M	36-40	1	1	1	1	4	1	1	999	2	NONE	2	NONE	2	NONE	2	NONE	2	NONE	NONE	2	NONE	NONE	2	NONE	NONE	NONE	2	2	NONE	NONE	2	NONE	NONE	NONE	NONE	NONE	NONE	NONE	NONE	2	NONE	2	NONE	2	NONE
P215KEA2314	KEH	Urban	F	36-40	1	1	1	1	4	2	3TC/NVP/999	999	2	NONE	2	NONE	2	NONE	2	NONE	2	NONE	NONE	2	NONE	NONE	2	NONE	NONE	NONE	2	2	NONE	NONE	2	NONE	NONE	NONE	NONE	NONE	NONE	NONE	NONE	2	NONE	2	NONE	2	NONE
P216KEA1416/10	KEH	Urban	M	41-45	4	1	1	8	3	2	1	999	2	NONE	2	NONE	2	NONE	2	NONE	2	NONE	NONE	2	NONE	NONE	2	NONE	NONE	NONE	2	2	NONE	NONE	2	NONE	NONE	NONE	NONE	NONE	NONE	NONE	NONE	2	NONE	2	NONE	2	NONE
P217KEA1303/10	KEH	Urban	F	46-50	2	1	1	1	3	1	3TC/NVP/999	999	1	2	1	999	2	NONE	2	NONE	2	NONE	NONE	2	NONE	NONE	2	NONE	NONE	NONE	2	2	NONE	NONE	2	NONE	NONE	NONE	NONE	NONE	NONE	NONE	NONE	2	NONE	2	NONE	2	NONE
P218KEA472/09	KEH	Urban	M	41-45	1	1	1	1	7	2	14	999	1	1, 7	1	4, 5	2	NONE	2	NONE	2	NONE	NONE	2	NONE	NONE	2	NONE	NONE	NONE	2	2	NONE	NONE	2	NONE	NONE	NONE	NONE	NONE	NONE	NONE	NONE	2	NONE	2	NONE		NONE
P219	KEH	Urban	F	31-35	4	1	1	1	4	2	19	999	1	1, 11	1	44	1	1	2	NONE	1	2	4	2	NONE	NONE	2	NONE	NONE	NONE	2	2	NONE	NONE	2	NONE	NONE	NONE	NONE	NONE	NONE	NONE	NONE	2	NONE	2	NONE	2	NONE
P221	KEH	Urban	F	46-50	1	1	1	1	7	1	8	999	2	NONE	2	NONE	2	NONE	2	NONE	2	NONE	NONE	2	NONE	NONE	2	NONE	NONE	NONE	2	2	NONE	NONE	2	NONE	NONE	NONE	NONE	NONE	NONE	NONE	NONE	2	NONE	2	NONE	2	NONE
P222	KEH	Urban	M	18-20	4	1	1	1	3	1	4	999	2	NONE	2	NONE	2	NONE	2	NONE	2	NONE	NONE	2	NONE	NONE	2	NONE	NONE	NONE	2	2	NONE	NONE	2	NONE	NONE	NONE	NONE	NONE	NONE	NONE	NONE	2	NONE	2	NONE	2	NONE
P223	KEH	Urban	M	21-25	1	1	1	1	3	1	1	999	2	NONE	2	NONE	2	NONE	2	NONE	2	NONE	NONE	2	NONE	NONE	2	NONE	NONE	NONE	2	2	NONE	NONE	2	NONE	NONE	NONE	NONE	NONE	NONE	NONE	NONE	2	NONE	2	NONE	2	NONE
P224	KEH	Urban	F	21-25	1	1	1	1	4	1	1	999	2	NONE	2	NONE	2	NONE	2	NONE	2	NONE	NONE	2	NONE	NONE	2	NONE	NONE	NONE	2	2	NONE	NONE	2	NONE	NONE	NONE	NONE	NONE	NONE	NONE	NONE	2	NONE	2	NONE	2	NONE
P225	KEH	Urban	F	41-45	3	1	1	1	3	1	8	999	2	NONE	2	NONE	2	NONE	2	NONE	2	NONE	NONE	2	NONE	NONE	2	NONE	NONE	NONE	2	2	NONE	NONE	2	NONE	NONE	NONE	NONE	NONE	NONE	NONE	NONE	2	NONE	2	NONE	2	NONE
P226	KEH	Urban	F	31-35	1	1	1	1	4	1	8	999	2	NONE	2	NONE	2	NONE	2	NONE	2	NONE	NONE	2	NONE	NONE	2	NONE	NONE	NONE	2	2	NONE	NONE	2	NONE	NONE	NONE	NONE	NONE	NONE	NONE	NONE	2	NONE	2	NONE	2	NONE
P227	KEH	Urban	F	31-35	1	1	1	1	3	1	1	999	2	NONE	2	NONE	2	NONE	2	NONE	2	NONE	NONE	2	NONE	NONE	2	NONE	NONE	NONE	2	2	NONE	NONE	2	NONE	NONE	NONE	NONE	NONE	NONE	NONE	NONE	2	NONE	2	NONE	2	NONE
P228	KEH	Urban	F	56-60	2	1	1	1	1	1	4	999	1	1	1	1	2	NONE	2	NONE	2	NONE	NONE	2	NONE	NONE	2	NONE	NONE	NONE	2	2	NONE	NONE	2	NONE	NONE	NONE	NONE	NONE	NONE	NONE	NONE	2	NONE	2	NONE	2	NONE
P229	KEH	Urban	F	26-30	1	1	1	1	5	1	1	999	1	10	1	12	2	NONE	2	NONE	2	NONE	NONE	2	NONE	NONE	2	NONE	NONE	NONE	2	2	NONE	NONE	2	NONE	NONE	NONE	NONE	NONE	NONE	NONE	NONE	2	NONE	2	NONE	2	NONE
P230	KEH	Urban	F	31-35	1	1	1	1	6	1	8	999	2	NONE	2	NONE	2	NONE	2	NONE	2	NONE	NONE	2	NONE	NONE	2	NONE	NONE	NONE	2	2	NONE	NONE	2	NONE	NONE	NONE	NONE	NONE	NONE	NONE	NONE	2	NONE	2	NONE	2	NONE
P231	KEH	Urban	F	36-40	1	1	1	1	4	2	1	999	2	NONE	2	NONE	2	NONE	2	NONE	2	NONE	NONE	2	NONE	NONE	2	NONE	NONE	NONE	2	2	NONE	NONE	2	NONE	NONE	NONE	NONE	NONE	NONE	NONE	NONE	2	NONE	2	NONE	2	NONE
P232	KEH	Urban	F	36-40	1	1	1	1	3	1	11	999	2	NONE	2	NONE	2	NONE	2	NONE	2	NONE	NONE	2	NONE	NONE	2	NONE	NONE	NONE	2	2	NONE	NONE	2	NONE	NONE	NONE	NONE	NONE	NONE	NONE	NONE	2	NONE	2	NONE	2	NONE
P233	KEH	Urban	F	36-40	1	1	1	1	7	1	8	999	2	NONE	2	NONE	2	NONE	2	NONE	2	NONE	NONE	2	NONE	NONE	2	NONE	NONE	NONE	2	2	NONE	NONE	2	NONE	NONE	NONE	NONE	NONE	NONE	NONE	NONE	2	NONE	2	NONE	2	NONE
P234	KEH	Urban	M	46-50	2	3	4	3	4	1	1	999	1	2	1	6	2	NONE	2	NONE	2	NONE	NONE	2	NONE	NONE	2	NONE	NONE	NONE	2	2	NONE	NONE	2	NONE	NONE	NONE	NONE	NONE	NONE	NONE	NONE	2	NONE	2	NONE	2	NONE
P237	KEH	Urban	M	31-35	5	1	1	6	3	2	8	999	2	NONE	2	NONE	2	NONE	2	NONE	1	5	4	2	NONE	NONE	2	NONE	NONE	NONE	2	2	NONE	NONE	2	NONE	NONE	NONE	NONE	NONE	NONE	NONE	NONE	2	NONE	2	NONE	2	NONE
P238	KEH	Urban	F	31-35	1	1	1	1	4	2	4	999	2	NONE	2	NONE	2	NONE	2	NONE	2	NONE	NONE	2	NONE	NONE	2	NONE	NONE	NONE	2	2	NONE	NONE	2	NONE	NONE	NONE	NONE	NONE	NONE	NONE	NONE	2	NONE	2	NONE	2	NONE
P239	KEH	Urban	F	31-35	4	1	10	1	2	1	1	999	1	10	1	12	1	1	2	NONE	2	NONE	NONE	2	NONE	NONE	2	NONE	NONE	NONE	2	2	NONE	NONE	2	NONE	NONE	NONE	NONE	NONE	NONE	NONE	NONE	2	NONE	2	NONE	2	NONE
P240	KEH	Urban	M	51-55	2	1	1	1	4	1	1	999	2	NONE	2	NONE	2	NONE	2	NONE	2	NONE	NONE	2	NONE	NONE	2	NONE	NONE	NONE	2	2	NONE	NONE	2	NONE	NONE	NONE	NONE	NONE	NONE	NONE	NONE	2	NONE	2	NONE	2	NONE
P241	KEH	Urban	F	31-35	1	1	1	1	4	1	1	999	2	NONE	2	NONE	2	NONE	2	NONE	2	NONE	NONE	2	NONE	NONE	2	NONE	NONE	NONE	2	2	NONE	NONE	2	NONE	NONE	NONE	NONE	NONE	NONE	NONE	NONE	2	NONE	2	NONE	2	NONE
P242	KEH	Urban	F	36-40	4	1	1	1	4	999	1	999	2	NONE	2	NONE	1	1	2	NONE	2	NONE	NONE	2	NONE	NONE	2	NONE	NONE	NONE	2	2	NONE	NONE	2	NONE	NONE	NONE	NONE	NONE	NONE	NONE	NONE	2	NONE	2	NONE	2	NONE
P243	KEH	Urban	F	36-40	4	1	999	1	4	1	15	999	2	NONE	2	NONE	1	1	2	NONE	2	NONE	NONE	2	NONE	NONE	2	NONE	NONE	NONE	2	2	NONE	NONE	2	NONE	NONE	NONE	NONE	NONE	NONE	NONE	NONE	2	NONE	2	NONE	2	NONE
P244	KEH	Urban	F	41-45	4	1	1	1	3	1	1	999	1	1, 11	1	35	2	NONE	2	NONE	1	2	4	2	NONE	NONE	2	NONE	NONE	NONE	2	2	NONE	NONE	2	NONE	NONE	NONE	NONE	NONE	NONE	NONE	NONE	2	NONE	2	NONE	2	NONE
P245	KEH	Urban	F	26-30	4	1	1	1	3	1	1	999	2	NONE	2	NONE	2	NONE	2	NONE	2	NONE	NONE	2	NONE	NONE	2	NONE	NONE	NONE	2	2	NONE	NONE	2	NONE	NONE	NONE	NONE	NONE	NONE	NONE	NONE	2	NONE	2	NONE	2	NONE
P246	KEH	Urban	F	31-35	1	1	1	1	4	1	1	999	2	NONE	2	NONE	2	NONE	2	NONE	2	NONE	NONE	2	NONE	NONE	2	NONE	NONE	NONE	2	2	NONE	NONE	2	NONE	NONE	NONE	NONE	NONE	NONE	NONE	NONE	2	NONE	2	NONE	2	NONE
P247	KEH	Urban	F	41-45	1	1	1	5	1	2	1	999	2	NONE	2	NONE	2	NONE	2	NONE	2	NONE	NONE	2	NONE	NONE	2	NONE	NONE	NONE	2	2	NONE	NONE	2	NONE	NONE	NONE	NONE	NONE	NONE	NONE	NONE	2	NONE	2	NONE	2	NONE
P248	KEH	Urban	F	41-45	4	1	1	5	3	1	11	999	1	11	1	35	2	NONE	2	NONE	2	NONE	NONE	2	NONE	NONE	2	NONE	NONE	NONE	2	2	NONE	NONE	2	NONE	NONE	NONE	NONE	NONE	NONE	NONE	NONE	2	NONE	2	NONE	2	NONE
P249	KEH	Urban	F	31-35	1	1	1	1	4	1	1	999	2	NONE	2	NONE	2	NONE	2	NONE	2	NONE	NONE	2	NONE	NONE	2	NONE	NONE	NONE	2	2	NONE	NONE	2	NONE	NONE	NONE	NONE	NONE	NONE	NONE	NONE	2	NONE	2	NONE	2	NONE
P250	KEH	Urban	F	26-30	1	1	1	1	3	1	1	999	2	NONE	2	NONE	2	NONE	2	NONE	2	NONE	NONE	2	NONE	NONE	2	NONE	NONE	NONE	2	2	NONE	NONE	2	NONE	NONE	NONE	NONE	NONE	NONE	NONE	NONE	2	NONE	2	NONE	2	NONE
P251	KEH	Urban	F	41-45	1	1	1	1	3	1	8	999	2	NONE	2	NONE	2	NONE	2	NONE	2	NONE	NONE	2	NONE	NONE	2	NONE	NONE	NONE	2	2	NONE	NONE	2	NONE	NONE	NONE	NONE	NONE	NONE	NONE	NONE	2	NONE	2	NONE	2	NONE
P252	KEH	Urban	F	26-30	1	1	1	1	4	5	1	999	1	36	1	35	2	NONE	2	NONE	2	NONE	NONE	2	NONE	NONE	2	NONE	NONE	NONE	2	2	NONE	NONE	2	NONE	NONE	NONE	NONE	NONE	NONE	NONE	NONE	2	NONE	2	NONE	2	NONE
P253	KEH	Urban	M	36-40	1	1	1	1	4	2	8	999	2	NONE	2	NONE	2	NONE	2	NONE	2	NONE	NONE	2	NONE	NONE	2	NONE	NONE	NONE	2	2	NONE	NONE	2	NONE	NONE	NONE	NONE	NONE	NONE	NONE	NONE	2	NONE	2	NONE	2	NONE
P254	KEH	Urban	F	36-40	1	1	1	1	5	1	1	999	2	NONE	2	NONE	2	NONE	2	NONE	2	NONE	NONE	2	NONE	NONE	2	NONE	NONE	NONE	2	2	NONE	NONE	2	NONE	NONE	NONE	NONE	NONE	NONE	NONE	NONE	2	NONE	2	NONE	2	NONE
P255	KEH	Urban	F	41-45	1	1	1	1	4	2	8	999	2	NONE	2	NONE	2	NONE	2	NONE	1	3	4	2	NONE	NONE	2	NONE	NONE	NONE	2	2	NONE	NONE	2	NONE	NONE	NONE	NONE	NONE	NONE	NONE	NONE	2	NONE	2	NONE	2	NONE
P256	KEH	Urban	M	26-30	1	1	1	1	4	1	1	999	2	NONE	2	NONE	2	NONE	2	NONE	2	NONE	NONE	2	NONE	NONE	2	NONE	NONE	NONE	2	2	NONE	NONE	2	NONE	NONE	NONE	NONE	NONE	NONE	NONE	NONE	2	NONE	2	NONE	2	NONE
P257	KEH	Urban	F	26-30	1	1	1	1	4	1	15	999	2	NONE	2	NONE	2	NONE	2	NONE	2	NONE	NONE	2	NONE	NONE	2	NONE	NONE	NONE	2	2	NONE	NONE	2	NONE	NONE	NONE	NONE	NONE	NONE	NONE	NONE	2	NONE	2	NONE	2	NONE
P258	KEH	Urban	F	46-50	1	1	1	1	4	1	8	999	2	NONE	2	NONE	2	NONE	2	NONE	2	NONE	NONE	2	NONE	NONE	2	NONE	NONE	NONE	2	2	NONE	NONE	2	NONE	NONE	NONE	NONE	NONE	NONE	NONE	NONE	2	NONE	2	NONE	2	NONE
P259	KEH	Urban	F	36-40	1	1	1	1	4	1	15	999	2	NONE	2	NONE	2	NONE	2	NONE	2	NONE	NONE	2	NONE	NONE	2	NONE	NONE	NONE	2	2	NONE	NONE	2	NONE	NONE	NONE	NONE	NONE	NONE	NONE	NONE	2	NONE	2	NONE	2	NONE
P260	KEH	Urban	F	31-35	1	1	1	4	4	2	7	999	2	NONE	2	NONE	2	NONE	2	NONE	2	NONE	NONE	2	NONE	NONE	2	NONE	NONE	NONE	2	2	NONE	NONE	2	NONE	NONE	NONE	NONE	NONE	NONE	NONE	NONE	2	NONE	2	NONE	2	NONE
P261	KEH	Urban	F	31-35	1	1	1	1	4	4	1	999	2	NONE	2	NONE	2	NONE	2	NONE	2	NONE	NONE	2	NONE	NONE	2	NONE	NONE	NONE	2	2	NONE	NONE	2	NONE	NONE	NONE	NONE	NONE	NONE	NONE	NONE	2	NONE	2	NONE	2	NONE
P262	KEH	Urban	F	31-35	1	1	11	1	4	4	1	999	2	NONE	2	NONE	2	NONE	2	NONE	2	NONE	NONE	2	NONE	NONE	2	NONE	NONE	NONE	2	2	NONE	NONE	2	NONE	NONE	NONE	NONE	NONE	NONE	NONE	NONE	2	NONE	2	NONE	2	NONE
P263	KEH	Urban	F	31-35	1	3	4	1	3	1	16	999	2	NONE	2	NONE	2	NONE	2	NONE	2	NONE	NONE	2	NONE	NONE	2	NONE	NONE	NONE	2	2	NONE	NONE	2	NONE	NONE	NONE	NONE	NONE	NONE	NONE	NONE	2	NONE	2	NONE	2	NONE
P264	KEH	Urban	F	18-20	1	1	1	1	3	1	7	999	2	NONE	2	NONE	2	NONE	2	NONE	2	NONE	NONE	2	NONE	NONE	2	NONE	NONE	NONE	2	2	NONE	NONE	2	NONE	NONE	NONE	NONE	NONE	NONE	NONE	NONE	2	NONE	2	NONE	2	NONE
P265	KEH	Urban	F	36-40	1	1	1	1	6	3	1	999	2	NONE	2	NONE	2	NONE	2	NONE	1	999	999	1	3	3	2	NONE	NONE	NONE	2	2	NONE	NONE	2	NONE	NONE	NONE	NONE	NONE	NONE	NONE	NONE	2	NONE	2	NONE	2	NONE
P266	KEH	Urban	F	41-45	4	1	999	1	3	2	1	999	1	1	2	NONE	2	NONE	2	NONE	1	2	4	2	NONE	NONE	2	NONE	NONE	NONE	2	2	NONE	NONE	2	NONE	NONE	NONE	NONE	NONE	NONE	NONE	NONE	2	NONE	2	NONE	2	NONE
P267	KEH	Urban	F	31-35	1	1	1	1	4	1	8	999	2	NONE	2	NONE	1	1	2	NONE	2	NONE	NONE	2	NONE	NONE	2	NONE	NONE	NONE	2	2	NONE	NONE	2	NONE	NONE	NONE	NONE	NONE	NONE	NONE	NONE	2	NONE	2	NONE	2	NONE
P268	KEH	Urban	F	36-40	1	1	999	1	3	2	1	999	2	NONE	2	NONE	2	NONE	2	NONE	2	NONE	NONE	2	NONE	NONE	2	NONE	NONE	NONE	2	2	NONE	NONE	2	NONE	NONE	NONE	NONE	NONE	NONE	NONE	NONE	2	NONE	2	NONE	2	NONE
P269	KEH	Urban	F	51-55	2	1	1	1	4	1	9	999	1	1	1	4	2	NONE	2	NONE	2	NONE	NONE	2	NONE	NONE	2	NONE	NONE	NONE	2	2	NONE	NONE	2	NONE	NONE	NONE	NONE	NONE	NONE	NONE	NONE	2	NONE	2	NONE	2	NONE
P270	KEH	Urban	F	26-30	1	1	11	1	6	1	1	999	2	NONE	2	NONE	2	NONE	2	NONE	2	NONE	NONE	2	NONE	NONE	2	NONE	NONE	NONE	2	2	NONE	NONE	2	NONE	NONE	NONE	NONE	NONE	NONE	NONE	NONE	2	NONE	2	NONE	2	NONE
P271	KEH	Urban	F	51-55	2	1	1	1	4	1	1	999	1	34	2	NONE	1	1	2	NONE	2	NONE	NONE	2	NONE	NONE	2	NONE	NONE	NONE	2	2	NONE	NONE	2	NONE	NONE	NONE	NONE	NONE	NONE	NONE	NONE	2	NONE	2	NONE	2	NONE
P272	KEH	Urban	F	21-25	4	1	1	1	5	1	7	999	2	NONE	2	NONE	1	1	2	NONE	1	2	4	2	NONE	NONE	2	NONE	NONE	NONE	2	2	NONE	NONE	2	NONE	NONE	NONE	NONE	NONE	NONE	NONE	NONE	2	NONE	2	NONE	2	NONE
P273	KEH	Urban	M	46-50	2	1	1	1	3	1	18	999	2	NONE	2	NONE	2	NONE	2	NONE	1	1	4	2	NONE	NONE	2	NONE	NONE	NONE	2	2	NONE	NONE	2	NONE	NONE	NONE	NONE	NONE	NONE	NONE	NONE	2	NONE	2	NONE	2	NONE
P274	KEH	Urban	F	18-20	1	1	1	1	4	1	1	999	2	NONE	2	NONE	2	NONE	2	NONE	2	NONE	NONE	2	NONE	NONE	2	NONE	NONE	NONE	2	2	NONE	NONE	2	NONE	NONE	NONE	NONE	NONE	NONE	NONE	NONE	2	NONE	2	NONE	2	NONE
P275	KEH	Urban	F	31-35	1	1	1	1	4	999	1	999	2	NONE	2	NONE	2	NONE	2	NONE	2	NONE	NONE	2	NONE	NONE	2	NONE	NONE	NONE	2	2	NONE	NONE	2	NONE	NONE	NONE	NONE	NONE	NONE	NONE	NONE	2	NONE	2	NONE	2	NONE
P276	KEH	Urban	F	41-45	1	1	1	1	1	1	15	999	2	NONE	2	NONE	2	NONE	2	NONE	2	NONE	NONE	2	NONE	NONE	2	NONE	NONE	NONE	2	2	NONE	NONE	2	NONE	NONE	NONE	NONE	NONE	NONE	NONE	NONE	2	NONE	2	NONE	2	NONE
P277	KEH	Urban	F	31-35	1	1	1	1	6	999	1	999	2	NONE	2	NONE	2	NONE	2	NONE	1	2	4	2	NONE	NONE	2	NONE	NONE	NONE	2	2	NONE	NONE	2	NONE	NONE	NONE	NONE	NONE	NONE	NONE	NONE	2	NONE	2	NONE	2	NONE
P278	KEH	Urban	F	31-35	1	1	1	1	4	1	8	999	2	NONE	2	NONE	1	1	2	NONE	1	2	4	2	NONE	NONE	2	NONE	NONE	NONE	2	2	NONE	NONE	2	NONE	NONE	NONE	NONE	NONE	NONE	NONE	NONE	2	NONE	2	NONE	2	NONE
P279	KEH	Urban	F	51-55	4	1	1	1	4	1	1	4	2	NONE	2	NONE	1	1	2	NONE	2	NONE	NONE	2	NONE	NONE	2	NONE	NONE	NONE	2	2	NONE	NONE	2	NONE	NONE	NONE	NONE	NONE	NONE	NONE	NONE	2	NONE	2	NONE	2	NONE
P280	KEH	Urban	M	51-55	2	1	1	10	1	999	3	3	1	1	1	35	1	1	2	NONE	2	NONE	NONE	2	NONE	NONE	2	NONE	NONE	NONE	2	2	NONE	NONE	2	NONE	NONE	NONE	NONE	NONE	NONE	NONE	NONE	2	NONE	2	NONE	2	NONE
P281	KEH	Urban	F	36-40	1	1	1	1	4	1	3	3	2	NONE	2	NONE	2	NONE	2	NONE	2	NONE	NONE	2	NONE	NONE	2	NONE	NONE	NONE	2	2	NONE	NONE	2	NONE	NONE	NONE	NONE	NONE	NONE	NONE	NONE	2	NONE	2	NONE	2	NONE
P282	KEH	Urban	F	36-40	1	1	1	1	3	1	11	3	2	NONE	2	NONE	2	NONE	2	NONE	2	NONE	NONE	2	NONE	NONE	2	NONE	NONE	NONE	2	2	NONE	NONE	2	NONE	NONE	NONE	NONE	NONE	NONE	NONE	NONE	2	NONE	2	NONE	2	NONE
P283	KEH	Urban	F	41-45	4	1	1	1	4	1	3	4	1	7	1	7	1	1	2	NONE	2	NONE	NONE	2	NONE	NONE	2	NONE	NONE	NONE	2	2	NONE	NONE	2	NONE	NONE	NONE	NONE	NONE	NONE	NONE	NONE	2	NONE	2	NONE	2	NONE
P284	KEH	Urban	F	36-40	1	1	1	1	3	1	11	999	2	NONE	2	NONE	2	NONE	2	NONE	2	NONE	NONE	2	NONE	NONE	2	NONE	NONE	NONE	2	2	NONE	NONE	2	NONE	NONE	NONE	NONE	NONE	NONE	NONE	NONE	2	NONE	2	NONE	2	NONE
P285	KEH	Urban	F	31-35	1	1	1	1	4	1	1	2	2	NONE	2	NONE	1	1	2	NONE	2	NONE	NONE	2	NONE	NONE	2	NONE	NONE	NONE	2	2	NONE	NONE	2	NONE	NONE	NONE	NONE	NONE	NONE	NONE	NONE	2	NONE	2	NONE	2	NONE
P286	KEH	Urban	F	26-30	1	1	1	1	2	1	8	999	1	3	1	14	1	1	2	NONE	2	NONE	NONE	2	NONE	NONE	2	NONE	NONE	NONE	2	2	NONE	NONE	2	NONE	NONE	NONE	NONE	NONE	NONE	NONE	NONE	2	NONE	2	NONE	2	NONE
P287	KEH	Urban	F	31-35	1	1	1	1	4	2	1	3	2	NONE	2	NONE	2	NONE	2	NONE	2	NONE	NONE	2	NONE	NONE	2	NONE	NONE	NONE	2	2	NONE	NONE	2	NONE	NONE	NONE	NONE	NONE	NONE	NONE	NONE	2	NONE	2	NONE	2	NONE
P288	KEH	Urban	F	46-50	1	1	1	1	4	2	1	999	2	NONE	2	NONE	2	NONE	2	NONE	1	3	4	1	1	1	2	NONE	NONE	NONE	2	2	NONE	NONE	2	NONE	NONE	NONE	NONE	NONE	NONE	NONE	NONE	2	NONE	2	NONE	2	NONE
P289	KEH	Urban	F	36-40	2	1	1	1	2	1	11	999	2	NONE	2	NONE	2	NONE	2	NONE	2	NONE	NONE	2	NONE	NONE	2	NONE	NONE	NONE	2	2	NONE	NONE	2	NONE	NONE	NONE	NONE	NONE	NONE	NONE	NONE	2	NONE	2	NONE	2	NONE
P290	KEH	Urban	F	41-45	1	1	1	5	4	1	8	999	2	NONE	2	NONE	2	NONE	2	NONE	2	NONE	NONE	2	NONE	NONE	2	NONE	NONE	NONE	2	2	NONE	NONE	2	NONE	NONE	NONE	NONE	NONE	NONE	NONE	NONE	2	NONE	2	NONE	2	NONE
P291	KEH	Urban	F	46-50	1	1	1	1	6	5	1	999	1	1	1	4	2	NONE	2	NONE	2	NONE	NONE	2	NONE	NONE	2	NONE	NONE	NONE	2	2	NONE	NONE	2	NONE	NONE	NONE	NONE	NONE	NONE	NONE	NONE	2	NONE	2	NONE	2	NONE
P292	KEH	Urban	F	36-40	2	1	1	1	4	2	7	999	2	NONE	2	NONE	2	NONE	2	NONE	2	NONE	NONE	2	NONE	NONE	2	NONE	NONE	NONE	2	2	NONE	NONE	2	NONE	NONE	NONE	NONE	NONE	NONE	NONE	NONE	2	NONE	2	NONE	2	NONE
P293	KEH	Urban	999	31-35	1	1	1	999	3	999	1	999	2	NONE	2	NONE	2	NONE	2	NONE	2	NONE	NONE	2	NONE	NONE	2	NONE	NONE	NONE	2	2	NONE	NONE	2	NONE	NONE	NONE	NONE	NONE	NONE	NONE	NONE	2	NONE	2	NONE	2	NONE
P294	KEH	Urban	F	51-55	999	1	1	1	2	1	1	999	1	8	1	37	1	1	2	NONE	2	NONE	NONE	2	NONE	NONE	2	NONE	NONE	NONE	2	2	NONE	NONE	2	NONE	NONE	NONE	NONE	NONE	NONE	NONE	NONE	2	NONE	2	NONE	2	NONE
P295	KEH	Urban	F	56-60	2	1	1	1	2	999	1	999	2	NONE	2	NONE	1	1	2	NONE	2	NONE	NONE	2	NONE	NONE	2	NONE	NONE	NONE	2	2	NONE	NONE	2	NONE	NONE	NONE	NONE	NONE	NONE	NONE	NONE	2	NONE	2	NONE	2	NONE
P296	KEH	Urban	F	31-35	1	1	1	1	3	999	7	999	2	NONE	2	NONE	1	1	2	NONE	2	NONE	NONE	2	NONE	NONE	2	NONE	NONE	NONE	2	2	NONE	NONE	2	NONE	NONE	NONE	NONE	NONE	NONE	NONE	NONE	2	NONE	2	NONE	2	NONE
P297	KEH	Urban	F	36-40	1	1	1	1	4	1	1	999	2	NONE	2	NONE	2	NONE	2	NONE	2	NONE	NONE	2	NONE	NONE	2	NONE	NONE	NONE	2	2	NONE	NONE	2	NONE	NONE	NONE	NONE	NONE	NONE	NONE	NONE	2	NONE	2	NONE	2	NONE
P298	KEH	Urban	F	36-40	1	1	1	1	4	1	1	999	2	NONE	2	NONE	2	NONE	2	NONE	2	NONE	NONE	2	NONE	NONE	2	NONE	NONE	NONE	2	2	NONE	NONE	2	NONE	NONE	NONE	NONE	NONE	NONE	NONE	NONE	2	NONE	2	NONE	2	NONE
P2999	KEH	Urban	F	41-45	1	1	1	1	5	1	1	999	2	NONE	2	NONE	2	NONE	2	NONE	1	3	4	2	NONE	NONE	2	NONE	NONE	NONE	2	2	NONE	NONE	2	NONE	NONE	NONE	NONE	NONE	NONE	NONE	NONE	2	NONE	2	NONE	2	NONE
P300	KEH	Urban	F	31-35	1	1	1	1	2	1	1	999	2	NONE	2	NONE	2	NONE	2	NONE	1	2	4	2	NONE	NONE	2	NONE	NONE	NONE	2	2	NONE	NONE	2	NONE	NONE	NONE	NONE	NONE	NONE	NONE	NONE	2	NONE	2	NONE	2	NONE
P301KEA48	KEH	Urban	F	46-50	1	1	1	1	4	1	8	999	1	11	1	36	2	NONE	2	NONE	1	3	3	2	NONE	NONE	2	NONE	NONE	NONE	2	2	NONE	NONE	2	NONE	NONE	NONE	NONE	NONE	NONE	NONE	NONE	2	NONE	2	NONE	2	NONE
P302KEA2718	KEH	Urban	F	26-30	1	1	1	1	4	4	1	999	1	17	1	57	2	NONE	2	NONE	2	NONE	NONE	2	NONE	NONE	2	NONE	NONE	NONE	2	2	NONE	NONE	2	NONE	NONE	NONE	NONE	NONE	NONE	NONE	NONE	2	NONE	2	NONE	2	NONE
P303KEA1038/12	KEH	Urban	F	31-35	1	1	1	1	3	1	1	5	2	NONE	2	NONE	2	NONE	2	NONE	2	NONE	NONE	2	NONE	NONE	2	NONE	NONE	NONE	2	2	NONE	NONE	2	NONE	NONE	NONE	NONE	NONE	NONE	NONE	NONE	2	NONE	2	NONE	2	NONE
P304KEA58/13	KEH	Urban	F	51-55	1	1	1	1	3	1	3TC/NVP/999	4	1	1	1	1, 2, 5, 53	2	NONE	2	NONE	2	NONE	NONE	2	NONE	NONE	2	NONE	NONE	NONE	2	2	NONE	NONE	2	NONE	NONE	NONE	NONE	NONE	NONE	NONE	NONE	2	NONE	2	NONE	2	NONE
P305KEA1944	KEH	Urban	F	41-45	2	1	1	1	4	1	1	4	1	1	1	1, 4	2	NONE	2	NONE	2	NONE	NONE	2	NONE	NONE	2	NONE	NONE	NONE	2	2	NONE	NONE	2	NONE	NONE	NONE	NONE	NONE	NONE	NONE	NONE	2	NONE	2	NONE	2	NONE
P306KEA747/10	KEH	Urban	M	41-45	1	1	1	1	4	2	1	5	2	NONE	2	NONE	2	NONE	2	NONE	2	NONE	NONE	2	NONE	NONE	2	NONE	NONE	NONE	2	2	NONE	NONE	2	NONE	NONE	NONE	NONE	NONE	NONE	NONE	NONE	2	NONE	2	NONE	2	NONE
P307KEA170/13	KEH	Urban	M	36-40	2	1	1	1	4	1	1	5	2	NONE	2	NONE	2	NONE	2	NONE	2	NONE	NONE	2	NONE	NONE	2	NONE	NONE	NONE	2	2	NONE	NONE	2	NONE	NONE	NONE	NONE	NONE	NONE	NONE	NONE	2	NONE	2	NONE	2	NONE
P308KEA431/12	KEH	Urban	F	18-20	6	1	1	1	3	1	9	999	1	22	1	36	2	NONE	2	NONE	2	NONE	NONE	2	NONE	NONE	2	NONE	NONE	NONE	2	2	NONE	NONE	2	NONE	NONE	NONE	NONE	NONE	NONE	NONE	NONE	2	NONE	2	NONE	2	NONE
P309KEA817/10	KEH	Urban	F	36-40	1	1	1	1	3	2	8	5	2	NONE	2	NONE	2	NONE	2	NONE	2	NONE	NONE	2	NONE	NONE	2	NONE	NONE	NONE	2	2	NONE	NONE	2	NONE	NONE	NONE	NONE	NONE	NONE	NONE	NONE	2	NONE	2	NONE	2	NONE
P310KEA3134	KEH	Urban	F	18-20	2	1	1	1	5	1	1	4	1	1	1	1, 4, 6	2	NONE	2	NONE	1	3	4	2	NONE	NONE	2	NONE	NONE	NONE	2	2	NONE	NONE	2	NONE	NONE	NONE	NONE	NONE	NONE	NONE	NONE	2	NONE	2	NONE	2	NONE
P311KEA2539	KEH	Urban	F	36-40	1	1	1	1	3	1	3TC/NVP/ 999	5	2	NONE	2	NONE	2	NONE	2	NONE	2	NONE	NONE	2	NONE	NONE	2	NONE	NONE	NONE	2	2	NONE	NONE	2	NONE	NONE	NONE	NONE	NONE	NONE	NONE	NONE	2	NONE	2	NONE	2	NONE
P312KEA3575	KEH	Urban	M	41-45	1	1	1	1	4	2	1	5	2	NONE	2	NONE	2	NONE	2	NONE	2	NONE	NONE	2	NONE	NONE	2	NONE	NONE	NONE	2	2	NONE	NONE	2	NONE	NONE	NONE	NONE	NONE	NONE	NONE	NONE	2	NONE	2	NONE	2	NONE
P313KEA304	KEH	Urban	F	18-20	1	1	1	1	3	1	3TC/NVP/ 999	4	1	1, 10, 11	1	4, 5, 12, 28	2	NONE	2	NONE	2	NONE	NONE	2	NONE	NONE	2	NONE	NONE	NONE	2	2	NONE	NONE	2	NONE	NONE	NONE	NONE	NONE	NONE	NONE	NONE	2	NONE	2	NONE	2	NONE
P314KEA206/13	KEH	Urban	M	36-40	2	1	16	1	4	2	8	999	1	37	1	58, 59	2	NONE	2	NONE	2	NONE	NONE	2	NONE	NONE	2	NONE	NONE	NONE	2	2	NONE	NONE	2	NONE	NONE	NONE	NONE	NONE	NONE	NONE	NONE	2	NONE	2	NONE	2	NONE
P315KEA2762	KEH	Urban	F	36-40	2	1	1	1	4	1	6	999	2	NONE	2	NONE	2	NONE	2	NONE	2	NONE	NONE	2	NONE	NONE	2	NONE	NONE	NONE	2	2	NONE	NONE	2	NONE	NONE	NONE	NONE	NONE	NONE	NONE	NONE	2	NONE	2	NONE	2	NONE
P316KEA942	KEH	Urban	F	31-35	1	1	1	1	3	1	7	999	1	38	1	27, 60	2	NONE	2	NONE	2	NONE	NONE	2	NONE	NONE	2	NONE	NONE	NONE	2	2	NONE	NONE	2	NONE	NONE	NONE	NONE	NONE	NONE	NONE	NONE	2	NONE	2	NONE	2	NONE
P317KEA682/13	KEH	Urban	F	31-35	1	1	1	1	4	1	1	999	2	NONE	2	NONE	2	NONE	2	NONE	2	NONE	NONE	2	NONE	NONE	2	NONE	NONE	NONE	2	2	NONE	NONE	2	NONE	NONE	NONE	NONE	NONE	NONE	NONE	NONE	2	NONE	2	NONE	2	NONE
P318KEA2261/13	KEH	Urban	F	31-35	1	1	1	1	3	1	15	999	2	NONE	2	NONE	2	NONE	2	NONE	2	NONE	NONE	2	NONE	NONE	2	NONE	NONE	NONE	2	2	NONE	NONE	2	NONE	NONE	NONE	NONE	NONE	NONE	NONE	NONE	2	NONE	2	NONE	2	NONE
P319KEA3511	KEH	Urban	M	36-40	1	1	1	1	3	2	1	999	2	NONE	2	NONE	2	NONE	2	NONE	2	NONE	NONE	2	NONE	NONE	2	NONE	NONE	NONE	2	2	NONE	NONE	2	NONE	NONE	NONE	NONE	NONE	NONE	NONE	NONE	2	NONE	2	NONE	2	NONE
P320KEA766	KEH	Urban	F	41-45	1	1	1	1	3	1	7	999	2	NONE	2	NONE	2	NONE	2	NONE	2	NONE	NONE	2	NONE	NONE	2	NONE	NONE	NONE	2	2	NONE	NONE	2	NONE	NONE	NONE	NONE	NONE	NONE	NONE	NONE	2	NONE	2	NONE	2	NONE
P321KEA748/10	KEH	Urban	F	46-50	6	1	1	1	3	1	1	999	2	NONE	2	NONE	2	NONE	2	NONE	2	NONE	NONE	2	NONE	NONE	2	NONE	NONE	NONE	2	2	NONE	NONE	2	NONE	NONE	NONE	NONE	NONE	NONE	NONE	NONE	2	NONE	2	NONE	2	NONE
P322KEA26	KEH	Urban	F	26-30	1	1	1	1	3	2	2	999	2	NONE	2	NONE	2	NONE	2	NONE	2	NONE	NONE	2	NONE	NONE	2	NONE	NONE	NONE	2	2	NONE	NONE	2	NONE	NONE	NONE	NONE	NONE	NONE	NONE	NONE	2	NONE	2	NONE	2	NONE
P323KEA1437	KEH	Urban	F	46-50	1	1	1	5	1	1	7	999	1	17	1	42	2	NONE	2	NONE	2	NONE	NONE	2	NONE	NONE	2	NONE	NONE	NONE	2	2	NONE	NONE	2	NONE	NONE	NONE	NONE	NONE	NONE	NONE	NONE	2	NONE	2	NONE	2	NONE
P324KEA808/11	KEH	Urban	F	51-55	2	1	1	5	1	1	1	4	1	1, 5, 11	1	1, 4, 5, 9, 36	2	NONE	2	NONE	2	NONE	NONE	2	NONE	NONE	2	NONE	NONE	NONE	2	2	NONE	NONE	2	NONE	NONE	NONE	NONE	NONE	NONE	NONE	NONE	2	NONE	2	NONE	2	NONE
P325KEA1092	KEH	Urban	F	51-55	1	1	12	1	6	1	7	4	1	1, 2, 3, 4, 5, 11	1	9, 36	2	NONE	2	NONE	2	NONE	NONE	2	NONE	NONE	2	NONE	NONE	NONE	2	2	NONE	NONE	2	NONE	NONE	NONE	NONE	NONE	NONE	NONE	NONE	2	NONE	2	NONE	2	NONE
P326KEA271/10	KEH	Urban	F	31-35	2	1	1	1	3	2	1	5	2	8	2	NONE	2	NONE	2	NONE	2	NONE	NONE	2	NONE	NONE	2	NONE	NONE	NONE	2	2	NONE	NONE	2	NONE	NONE	NONE	NONE	NONE	NONE	NONE	NONE	2	NONE	2	NONE	2	NONE
P327KEA2227	KEH	Urban	F	36-40	1	1	1	1	4	1	11	5	2	8	2	NONE	2	NONE	2	NONE	2	NONE	NONE	2	NONE	NONE	2	NONE	NONE	NONE	2	2	NONE	NONE	2	NONE	NONE	NONE	NONE	NONE	NONE	NONE	NONE	2	NONE	2	NONE	2	NONE
P328KEA542/13	KEH	Urban	F	56-60	1	1	1	1	3	1	1	4	1	1, 17	1	1, 4	2	NONE	2	NONE	2	NONE	NONE	2	NONE	NONE	2	NONE	NONE	NONE	2	2	NONE	NONE	2	NONE	NONE	NONE	NONE	NONE	NONE	NONE	NONE	2	NONE	2	NONE	2	NONE
P329KEA226/10	KEH	Urban	F	36-40	1	1	10	1	3	1	ALUVIA/AZT/TDF	999	1	17	1	42, 59	2	NONE	2	NONE	2	NONE	NONE	2	NONE	NONE	2	NONE	NONE	NONE	2	2	NONE	NONE	2	NONE	NONE	NONE	NONE	NONE	NONE	NONE	NONE	2	NONE	2	NONE	2	NONE
P330KAE558/11	KEH	Urban	F	18-20	1	1	1	1	2	2	1	2	1	1, 5, 11	1	5, 26, 46, 56	2	NONE	2	NONE	2	NONE	NONE	2	NONE	NONE	2	NONE	NONE	NONE	2	2	NONE	NONE	2	NONE	NONE	NONE	NONE	NONE	NONE	NONE	NONE	2	NONE	2	NONE	2	NONE
P331KEA187/13	KEH	Urban	F	56-60	1	1	12	1	1	2	1	5	2	NONE	2	NONE	2	NONE	2	NONE	2	NONE	NONE	2	NONE	NONE	2	NONE	NONE	NONE	2	2	NONE	NONE	2	NONE	NONE	NONE	NONE	NONE	NONE	NONE	NONE	2	NONE	2	NONE	2	NONE
P332KEA972/12	KEH	Urban	F	46-50	1	1	1	1	1	1	1	4	1	1, 11	1	1, 4, 36	2	NONE	2	NONE	2	NONE	NONE	2	NONE	NONE	2	NONE	NONE	NONE	2	2	NONE	NONE	2	NONE	NONE	NONE	NONE	NONE	NONE	NONE	NONE	2	NONE	2	NONE	2	NONE
P333KEA681/12	KEH	Urban	F	41-45	1	1	1	1	3	1	15	999	1	10, 11	1	12, 36	2	NONE	2	NONE	2	NONE	NONE	2	NONE	NONE	2	NONE	NONE	NONE	2	2	NONE	NONE	2	NONE	NONE	NONE	NONE	NONE	NONE	NONE	NONE	2	NONE	2	NONE	2	NONE
P334KEA4 999/12	KEH	Urban	M	46-50	2	1	1	7	3	2	1	5	2	NONE	2	NONE	2	NONE	2	NONE	2	NONE	NONE	2	NONE	NONE	2	NONE	NONE	NONE	2	2	NONE	NONE	2	NONE	NONE	NONE	NONE	NONE	NONE	NONE	NONE	2	NONE	2	NONE	2	NONE
P335KEA3021	KEH	Urban	F	36-40	1	1	1	1	4	2	7	5	2	NONE	2	NONE	2	NONE	2	NONE	2	NONE	NONE	2	NONE	NONE	2	NONE	NONE	NONE	2	2	NONE	NONE	2	NONE	NONE	NONE	NONE	NONE	NONE	NONE	NONE	2	NONE	2	NONE	2	NONE
P336KEA578	KEH	Urban	F	36-40	2	1	1	1	3	1	6	999	1	2	1	15	2	NONE	2	NONE	2	NONE	NONE	2	NONE	NONE	2	NONE	NONE	NONE	2	2	NONE	NONE	2	NONE	NONE	NONE	NONE	NONE	NONE	NONE	NONE	2	NONE	2	NONE	2	NONE
P337KEA877/12	KEH	Urban	M	26-30	1	1	1	1	1	1	1	999	1	39	2	NONE	2	NONE	2	NONE	2	NONE	NONE	2	NONE	NONE	2	NONE	NONE	NONE	2	2	NONE	NONE	2	NONE	NONE	NONE	NONE	NONE	NONE	NONE	NONE	2	NONE	2	NONE	2	NONE
P338KEA1265/10	KEH	Urban	F	41-45	1	1	1	1	4	2	1	2	1	5	1	3	2	NONE	2	NONE	2	NONE	NONE	2	NONE	NONE	2	NONE	NONE	NONE	2	2	NONE	NONE	2	NONE	NONE	NONE	NONE	NONE	NONE	NONE	NONE	2	NONE	2	NONE	2	NONE
P339KAE1865	KEH	Urban	F	56-60	2	1	1	1	2	1	1	999	1	40	1	46	2	NONE	2	NONE	2	NONE	NONE	2	NONE	NONE	2	NONE	NONE	NONE	2	2	NONE	NONE	2	NONE	NONE	NONE	NONE	NONE	NONE	NONE	NONE	2	NONE	2	NONE	2	NONE
P340KEA2465	KEH	Urban	F	51-55	6	1	1	1	3	2	1	999	1	1	1	4, 5	2	NONE	2	NONE	2	NONE	NONE	2	NONE	NONE	2	NONE	NONE	NONE	2	2	NONE	NONE	2	NONE	NONE	NONE	NONE	NONE	NONE	NONE	NONE	2	NONE	2	NONE	2	NONE
PM 01	PMM	Rural	F	26-30	1	1	1	1	3	1	10	999	2	NONE	2	NONE	2	NONE	2	NONE	1	4	999	2	NONE	NONE	2	NONE	NONE	NONE	2	2	NONE	NONE	2	NONE	NONE	NONE	NONE	NONE	NONE	999	NONE	2	NONE	2	NONE	2	NONE
PM 02	PMM	Rural	F	26-30	1	1	1	1	4	1	5	999	2	NONE	2	NONE	2	NONE	2	NONE	2	NONE	NONE	2	NONE	NONE	2	NONE	NONE	NONE	2	2	NONE	NONE	2	NONE	NONE	NONE	NONE	NONE	NONE	999	NONE	2	NONE	2	NONE	2	NONE
PM 07	PMM	Rural	M	18-20	2	1	1	1	3	1	5	999	2	NONE	2	NONE	2	NONE	2	NONE	2	NONE	NONE	2	NONE	NONE	2	NONE	NONE	NONE	2	2	NONE	NONE	2	NONE	NONE	NONE	NONE	NONE	NONE	999	NONE	2	NONE	2	NONE	1	comment
PM08	PMM	Rural	M	51-55	1	1	1	1	3	1	3TC/D4T/999	999	2	NONE	2	NONE	2	NONE	2	NONE	2	NONE	NONE	2	NONE	NONE	2	NONE	NONE	NONE	2	2	NONE	NONE	2	NONE	NONE	NONE	NONE	NONE	NONE	999	NONE	2	NONE	2	NONE	2	NONE
PM09	PMM	Rural	M	46-50	2	1	1	1	4	1	17	999	2	NONE	2	NONE	2	NONE	2	NONE	2	NONE	NONE	2	NONE	NONE	2	NONE	NONE	NONE	2	2	NONE	NONE	2	NONE	NONE	NONE	NONE	NONE	NONE	999	NONE	2	NONE	1	2	2	NONE
PM10	PMM	Rural	F	41-45	1	1	1	1	3	1	5	999	1	42	2	NONE	2	NONE	2	NONE	2	NONE	NONE	2	NONE	NONE	2	NONE	NONE	NONE	2	2	NONE	NONE	2	NONE	NONE	NONE	NONE	NONE	NONE	999	NONE	2	NONE	1	999	1	30
PM 11	PMM	Rural	M	18-20	1	1	1	5	2	1	5	999	2	NONE	2	NONE	2	NONE	2	NONE	2	NONE	NONE	2	NONE	NONE	2	NONE	NONE	NONE	2	2	NONE	NONE	2	NONE	NONE	NONE	NONE	NONE	NONE	999	NONE	2	NONE	2	NONE	2	NONE
PM 13	PMM	Rural	M	51-55	2	1	1	1	1	1	10	999	1	7	2	NONE	2	NONE	2	NONE	2	NONE	NONE	2	NONE	NONE	2	NONE	NONE	NONE	2	2	NONE	NONE	2	NONE	NONE	NONE	NONE	NONE	NONE	999	NONE	2	NONE	2	NONE	2	NONE
PM 15	PMM	Rural	M	36-40	2	1	1	1	4	2	5	999	2	NONE	2	NONE	2	NONE	2	NONE	1	3	2	2	NONE	NONE	2	NONE	NONE	NONE	2	2	2	NONE	2	2	NONE	NONE	NONE	NONE	NONE	999	NONE	2	NONE	2	NONE	2	NONE
PM 16	PMM	Rural	M	51-55	1	1	1	1	4	3	5	999	2	NONE	2	NONE	2	NONE	2	NONE	1	3	2	2	NONE	NONE	2	NONE	NONE	NONE	2	2	NONE	NONE	2	NONE	NONE	NONE	NONE	NONE	NONE	999	NONE	2	NONE	2	NONE	2	NONE
PM 17	PMM	Rural	M	31-35	1	1	1	1	4	1	5	999	2	NONE	2	NONE	2	NONE	2	NONE	1	3	2	2	NONE	NONE	2	NONE	NONE	NONE	2	2	NONE	NONE	2	NONE	NONE	NONE	NONE	NONE	NONE	999	NONE	2	NONE	2	NONE	2	NONE
PM 18	PMM	Rural	M	36-40	2	1	2	5	3	2	5	999	2	NONE	2	NONE	2	NONE	2	NONE	1	3	2	2	NONE	NONE	2	NONE	NONE	NONE	2	2	NONE	NONE	2	NONE	NONE	NONE	NONE	NONE	NONE	999	NONE	2	NONE	2	NONE	2	NONE
PM 19	PMM	Rural	F	26-30	1	1	1	1	4	2	5	999	2	NONE	2	NONE	2	NONE	2	NONE	2	NONE	NONE	2	NONE	NONE	2	NONE	NONE	NONE	2	2	NONE	NONE	2	NONE	NONE	NONE	NONE	NONE	NONE	999	NONE	2	NONE	2	NONE	2	NONE
PM 20	PMM	Rural	M	31-35	2	1	1	1	2	1	5	999	2	NONE	2	NONE	2	NONE	2	NONE	2	NONE	NONE	2	NONE	NONE	2	NONE	NONE	NONE	2	2	NONE	NONE	2	NONE	NONE	NONE	NONE	NONE	NONE	999	NONE	2	NONE	2	NONE	2	NONE
PM 21	PMM	Rural	F	36-40	1	1	1	1	2	1	5	999	1	5	1	3	2	NONE	2	NONE	1	2	999	2	NONE	NONE	2	NONE	NONE	NONE	2	2	NONE	NONE	2	NONE	NONE	NONE	NONE	NONE	NONE	999	NONE	2	NONE	2	NONE	2	NONE
PM 23	PMM	Rural	F	36-40	1	1	1	1	3	1	5	999	1	999	1	999	2	NONE	2	NONE	2	NONE	NONE	2	NONE	NONE	3	NONE	NONE	NONE	2	2	NONE	NONE	2	NONE	NONE	NONE	NONE	NONE	NONE	999	NONE	2	NONE	2	NONE	1	39
PM 29	PMM	Rural	F	31-35	5	1	1	1	3	2	5	999	2	NONE	2	NONE	2	NONE	2	NONE	3	NONE	NONE	2	NONE	NONE	2	NONE	NONE	NONE	2	2	NONE	NONE	2	NONE	NONE	NONE	NONE	NONE	NONE	999	NONE	2	NONE	2	NONE	2	NONE
PM 31	PMM	Rural	F	18-20	1	1	1	1	1	1	9	999	2	NONE	2	NONE	2	NONE	2	NONE	1	3	999	2	NONE	NONE	2	NONE	NONE	NONE	2	2	NONE	NONE	2	NONE	NONE	NONE	NONE	NONE	NONE	999	NONE	2	NONE	2	NONE	2	NONE
PM 32	PMM	Rural	F	46-50	1	1	1	1	4	1	5	999	2	NONE	2	NONE	2	NONE	2	NONE	1	3	999	2	NONE	NONE	2	NONE	NONE	NONE	2	2	NONE	NONE	2	NONE	NONE	NONE	NONE	NONE	NONE	999	NONE	2	NONE	2	NONE	1	999
PM 34	PMM	Rural	F	18-20	1	1	1	1	1	1	5	999	2	NONE	2	NONE	1	999	2	NONE	1	2	999	2	NONE	NONE	2	NONE	NONE	NONE	2	2	NONE	NONE	2	NONE	NONE	NONE	NONE	NONE	NONE	999	NONE	2	NONE	2	NONE	2	NONE
PM 35	PMM	Rural	M	18-20	1	1	1	1	1	1	21	999	2	NONE	2	NONE	2	NONE	2	NONE	2	NONE	NONE	2	NONE	NONE	2	NONE	NONE	NONE	2	2	NONE	NONE	2	NONE	NONE	NONE	NONE	NONE	NONE	999	NONE	2	NONE	2	NONE	1	23
PM 36	PMM	Rural	M	41-45	1	1	1	5	3	2	5	999	1	1	1	999	2	NONE	2	NONE	1	2	2	2	NONE	NONE	2	NONE	NONE	NONE	2	2	NONE	NONE	2	NONE	NONE	NONE	NONE	NONE	NONE	999	NONE	2	NONE	2	NONE	1	28
PM 37	PMM	Rural	M	36-40	4	1	1	1	4	1	ALUVIA/3TC/D4T	999	2	NONE	2	NONE	2	NONE	1	1	1	2	NONE	2	NONE	NONE	2	NONE	NONE	NONE	2	2	NONE	NONE	2	NONE	NONE	NONE	NONE	NONE	NONE	999	NONE	2	NONE	2	NONE	2	NONE
PM 38	PMM	Rural	F	31-35	1	1	1	1	3	1	999	999	2	NONE	2	NONE	2	NONE	2	NONE	2	2	NONE	2	NONE	NONE	2	NONE	NONE	NONE	2	2	NONE	NONE	2	NONE	NONE	NONE	NONE	NONE	NONE	999	NONE	2	NONE	2	NONE	2	NONE
PM 42	PMM	Rural	F	26-30	1	1	1	1	3	1	5	999	2	NONE	2	NONE	2	NONE	2	NONE	2	2	NONE	2	NONE	NONE	2	NONE	NONE	NONE	2	2	NONE	NONE	2	NONE	NONE	NONE	NONE	NONE	NONE	999	NONE	2	NONE	2	NONE	2	NONE
PM 44	PMM	Rural	F	31-35	2	1	4	1	4	1	8	999	2	NONE	2	NONE	2	NONE	2	NONE	1	3	5	1	70	Improve strength and improves skin tone	2	NONE	NONE	NONE	2	2	NONE	NONE	2	NONE	NONE	NONE	NONE	NONE	NONE	999	NONE	2	NONE	2	NONE	1	999
PM 46	PMM	Rural	F	36-40	1	1	1	1	4	2	5	999	2	NONE	1	20	2	NONE	2	NONE	2	NONE	NONE	2	NONE	NONE	2	NONE	NONE	NONE	2	2	NONE	NONE	2	NONE	NONE	NONE	NONE	NONE	NONE	999	NONE	2	NONE	2	NONE	2	NONE
PM 47	PMM	Rural	F	36-40	1	1	1	1	4	1	7	999	1	7	1	12,65,67	1	1	1	7,80, 71,72	1	3	1	1	7	epilepsy	2	NONE	NONE	NONE	2	2	NONE	NONE	2	NONE	NONE	NONE	NONE	NONE	NONE	999	NONE	2	NONE	2	NONE	2
PM 48	PMM	Rural	F	41-45	2	1	1	1	5	3	5	999	2	NONE	2	NONE	1	1	2	NONE	1	2	2	2	NONE	NONE	2	NONE	NONE	NONE	2	2	NONE	NONE	2	NONE	NONE	NONE	NONE	NONE	NONE	999	NONE	1	5	2	NONE	2	NONE
PM 50	PMM	Rural	M	31-35	2	1	1	1	4	3	5	999	2	NONE	2	NONE	2	NONE	2	NONE	1	2	2	2	NONE	NONE	2	NONE	NONE	NONE	2	2	NONE	NONE	2	NONE	NONE	NONE	NONE	NONE	NONE	999	NONE	2	NONE	2	NONE	2	NONE
PM 51	PMM	Rural	F	18-20	1	1	1	1	4	1	5	999	2	NONE	2	NONE	2	NONE	2	NONE	2	NONE	NONE	2	NONE	NONE	2	NONE	NONE	NONE	2	2	NONE	NONE	2	NONE	NONE	NONE	NONE	NONE	NONE	999	NONE	2	NONE	2	NONE	2	NONE
PM 52	PMM	Rural	F	31-35	1	1	1	1	4	3	5	999	2	NONE	2	NONE	2	NONE	2	NONE	2	NONE	NONE	2	NONE	NONE	2	NONE	NONE	NONE	2	2	NONE	NONE	2	NONE	NONE	NONE	NONE	NONE	NONE	999	NONE	2	NONE	2	NONE	2	NONE
PM 53	PMM	Rural	M	26-30	1	1	10(Xhosa)	1	4	1	5	999	1	5	1	3,25,73	2	NONE	2	NONE	1	2	2	2	NONE	NONE	2	NONE	NONE	NONE	2	2	NONE	NONE	2	NONE	NONE	NONE	NONE	NONE	NONE	999	NONE	2	NONE	2	NONE	2	NONE
PM 54	PMM	Rural	M	41-45	2	1	1	1	6	4	5	999	2	NONE	2	NONE	2	NONE	2	NONE	2	NONE	NONE	2	NONE	NONE	2	NONE	NONE	NONE	2	2	NONE	NONE	2	NONE	NONE	NONE	NONE	NONE	NONE	999	NONE	2	NONE	2	NONE	1	9
PM 55	PMM	Rural	F	26-30	1	1	1	1	4	1	5	999	2	NONE	2	NONE	2	NONE	2	NONE	1	2	4	2	NONE	NONE	2	NONE	NONE	NONE	2	2	NONE	NONE	2	NONE	NONE	NONE	NONE	NONE	NONE	999	NONE	2	NONE	2	NONE	2	NONE
PM 57	PMM	Rural	F	31-35	1	1	1	1	3	1	5	999	2	NONE	2	NONE	2	NONE	2	NONE	2	NONE	NONE	2	NONE	NONE	2	NONE	NONE	NONE	2	2	NONE	NONE	2	NONE	NONE	NONE	NONE	NONE	NONE	999	NONE	2	NONE	2	NONE	2	NONE
PM 59	PMM	Rural	F	31-35	1	1	1	1	1	1	5	999	2	NONE	2	NONE	2	NONE	2	NONE	1	3	999	2	NONE	NONE	2	NONE	NONE	NONE	2	2	NONE	NONE	2	NONE	NONE	NONE	NONE	NONE	NONE	999	NONE	2	NONE	2	NONE	2	NONE
PM 60	PMM	Rural	F	56-60	2	1	1	1	4	1	5	999	2	NONE	2	NONE	2	NONE	2	NONE	1	3	999	2	NONE	NONE	2	NONE	NONE	NONE	2	2	NONE	NONE	2	NONE	NONE	NONE	NONE	NONE	NONE	999	NONE	2	NONE	2	NONE	2	NONE
PM 61	PMM	Rural	M	51-55	2	1	1	1	1	1	999	999	1	1.5	1	999	2	NONE	2	NONE	2	NONE	NONE	2	NONE	NONE	2	NONE	NONE	NONE	2	2	NONE	NONE	2	NONE	NONE	NONE	NONE	NONE	NONE	999	NONE	2	NONE	2	NONE	1	65
PM 62	PMM	Rural	M	41-45	2	1	1	1	4	2	5	999	2	NONE	2	NONE	2	NONE	2	NONE	1	2	2	2	NONE	NONE	2	NONE	NONE	NONE	2	2	NONE	NONE	2	NONE	NONE	NONE	NONE	NONE	NONE	999	NONE	2	NONE	1	1	2	NONE
PM 63	PMM	Rural	F	31-35	1	1	1	1	4	1	5	999	2	NONE	2	NONE	2	NONE	2	NONE	2	NONE	NONE	2	NONE	NONE	2	NONE	NONE	NONE	2	2	NONE	NONE	2	NONE	NONE	NONE	NONE	NONE	NONE	999	NONE	2	NONE	2	NONE	2	NONE
PM 64	PMM	Rural	F	46-50	2	1	1	5	2	1	6	999	2	NONE	2	NONE	2	NONE	2	NONE	2	NONE	NONE	2	NONE	NONE	2	NONE	NONE	NONE	2	2	NONE	NONE	2	NONE	NONE	NONE	NONE	NONE	NONE	999	NONE	2	NONE	2	NONE	2	NONE
PM 67	PMM	Rural	F	36-40	1	1	1	5	3	5	5	999	2	NONE	2	NONE	1	1	2	NONE	1	999	999	2	NONE	NONE	1	999	999	999	2	2	NONE	NONE	2	NONE	NONE	NONE	NONE	NONE	NONE	999	NONE	2	NONE	1	3	2	NONE
PM 68	PMM	Rural	F	51-55	1	1	1	1	6	6	5	999	1	5	2	NONE	2	NONE	2	NONE	1	2	4	2	NONE	NONE	2	NONE	NONE	NONE	2	2	NONE	NONE	2	NONE	NONE	NONE	NONE	NONE	NONE	999	NONE	2	NONE	2	NONE	2	NONE
PM 70	PMM	Rural	F	26-30	1	1	1	1	2	1	16	999	2	NONE	2	NONE	2	NONE	2	NONE	2	NONE	NONE	2	NONE	NONE	2	NONE	NONE	NONE	2	2	NONE	NONE	2	NONE	NONE	NONE	NONE	NONE	NONE	999	NONE	2	NONE	1	4	1	66,67
PM 72	PMM	Rural	F	26-30	5	1	1	1	3	2	5	999	2	NONE	2	NONE	2	NONE	2	NONE	2	NONE	NONE	2	NONE	NONE	2	NONE	NONE	NONE	2	2	NONE	NONE	2	NONE	NONE	NONE	NONE	NONE	NONE	999	NONE	2	NONE	2	NONE	1	68
PM 73	PMM	Rural	F	36-40	1	1	1	1	3	2	5	999	2	NONE	2	NONE	2	NONE	2	NONE	2	NONE	NONE	2	NONE	NONE	2	NONE	NONE	NONE	2	2	NONE	NONE	2	NONE	NONE	NONE	NONE	NONE	NONE	999	NONE	2	NONE	2	NONE	2	NONE
PM74	PMM	Rural	F	36-40	1	1	1	1	4	1	5	999	2	NONE	2	NONE	1	2	2	NONE	1	2	2	2	NONE	NONE	2	NONE	NONE	NONE	2	2	NONE	NONE	2	NONE	NONE	NONE	NONE	NONE	NONE	999	NONE	2	NONE	1	5	1	28
PM 76	PMM	Rural	M	18-20	1	1	1	1	3	1	5	999	1	42	1	33	2	NONE	2	NONE	2	NONE	NONE	2	NONE	NONE	2	NONE	NONE	NONE	2	2	NONE	NONE	2	NONE	NONE	NONE	NONE	NONE	NONE	999	NONE	2	NONE	1	11	2	NONE
PM 77	PMM	Rural	F	26-30	1	1	1	1	4	1	8	999	2	NONE	2	NONE	2	NONE	2	NONE	2	NONE	NONE	2	NONE	NONE	2	NONE	NONE	NONE	2	2	NONE	NONE	2	NONE	NONE	NONE	NONE	NONE	NONE	999	NONE	2	NONE	1	999	2	NONE
PM 79	PMM	Rural	F	51-55	3	1	1	1	5	4	5	999	2	NONE	2	NONE	2	NONE	2	NONE	1	2	2	2	NONE	NONE	2	NONE	NONE	NONE	2	2	NONE	NONE	2	NONE	NONE	NONE	NONE	NONE	NONE	999	NONE	2	NONE	2	NONE	2	NONE
PM 80	PMM	Rural	M	26-30	1	1	10(Xhosa)	5	2	2	5	999	1	5,10	1	12	2	NONE	2	NONE	1	2	999	2	NONE	NONE	2	NONE	NONE	NONE	2	2	NONE	NONE	2	NONE	NONE	NONE	NONE	NONE	NONE	999	NONE	1	2	1	3,7	2	NONE
PM 82	PMM	Rural	M	36-40	2	1	1	1	3	3	5	999	2	NONE	2	NONE	2	NONE	2	NONE	2	NONE	NONE	2	NONE	NONE	2	NONE	NONE	NONE	2	2	NONE	NONE	2	NONE	NONE	NONE	NONE	NONE	NONE	999	NONE	2	NONE	2	NONE	2	NONE
PM 83	PMM	Rural	M	36-40	2	1	1	1	3	2	5	999	2	NONE	2	NONE	2	NONE	2	NONE	2	NONE	NONE	2	NONE	NONE	2	NONE	NONE	NONE	2	2	NONE	NONE	2	NONE	NONE	NONE	NONE	NONE	NONE	999	NONE	2	NONE	2	NONE	2	NONE
PM 84	PMM	Rural	F	51-55	2	1	1	1	3	1	5	999	2	NONE	2	NONE	2	NONE	2	NONE	1	2	999	2	NONE	NONE	2	NONE	NONE	NONE	2	2	NONE	NONE	2	NONE	NONE	NONE	NONE	NONE	NONE	999	NONE	2	NONE	2	NONE	2	NONE
PM 85	PMM	Rural	F	18-20	1	1	2	1	2	1	9	999	2	NONE	2	NONE	2	NONE	2	NONE	2	NONE	NONE	2	NONE	NONE	2	NONE	NONE	NONE	2	2	NONE	NONE	2	NONE	NONE	NONE	NONE	NONE	NONE	999	NONE	2	NONE	2	NONE	2	NONE
PM 86	PMM	Rural	F	21-25	1	1	1	1	5	1	5	999	2	NONE	2	NONE	2	NONE	2	NONE	2	NONE	NONE	2	NONE	NONE	2	NONE	NONE	NONE	2	2	NONE	NONE	2	NONE	NONE	NONE	NONE	NONE	NONE	999	NONE	2	NONE	2	NONE	2	NONE
PM 87	PMM	Rural	F	46-50	1	1	1	1	3	1	5	999	2	NONE	2	NONE	2	NONE	2	NONE	2	NONE	NONE	2	NONE	NONE	2	NONE	NONE	NONE	2	2	NONE	NONE	2	NONE	NONE	NONE	NONE	NONE	NONE	999	NONE	2	NONE	2	NONE	2	NONE
PM 90	PMM	Rural	M	51-55	2	1	1	1	6	3	11	999	1	1.2	1	1,4,5,6	2	NONE	2	NONE	2	NONE	NONE	2	NONE	NONE	2	NONE	NONE	NONE	2	2	NONE	NONE	2	NONE	NONE	NONE	NONE	NONE	NONE	999	NONE	2	NONE	2	NONE	2	NONE
PM 91	PMM	Rural	M	51-55	1	1	1	1	3	1	5	999	1	5	1	4,74	2	NONE	2	NONE	2	NONE	NONE	2	NONE	NONE	2	NONE	NONE	NONE	2	2	NONE	NONE	2	NONE	NONE	NONE	NONE	NONE	NONE	999	NONE	2	NONE	2	NONE	1	69
PM 92	PMM	Rural	F	46-50	2	1	1	1	3	1	5	999	2	NONE	2	NONE	2	NONE	2	NONE	2	NONE	NONE	2	NONE	NONE	2	NONE	NONE	NONE	2	2	NONE	NONE	2	NONE	NONE	NONE	NONE	NONE	NONE	999	NONE	2	NONE	2	NONE	2	NONE
PM 93	PMM	Rural	M	26-30	1	1	1	1	3	1	5	999	2	NONE	2	NONE	2	NONE	2	NONE	2	NONE	NONE	2	NONE	NONE	2	NONE	NONE	NONE	2	2	NONE	NONE	2	NONE	NONE	NONE	NONE	NONE	NONE	999	NONE	2	NONE	2	NONE	2	NONE
PM 94	PMM	Rural	F	31-35	2	1	1	1	3	1	5	999	2	NONE	2	NONE	2	NONE	2	NONE	2	NONE	NONE	2	NONE	NONE	2	NONE	NONE	NONE	2	2	NONE	NONE	2	NONE	NONE	NONE	NONE	NONE	NONE	999	NONE	2	NONE	2	NONE	2	NONE
PM 95	PMM	Rural	F	41-45	1	1	1	1	3	1	5	999	2	NONE	2	NONE	2	NONE	2	NONE	2	NONE	NONE	2	NONE	NONE	2	NONE	NONE	NONE	2	2	NONE	NONE	2	NONE	NONE	NONE	NONE	NONE	NONE	999	NONE	2	NONE	2	NONE	2	NONE
PM 96	PMM	Rural	M	36-40	2	1	1	1	3	2	ALUVIA/3TC/ D4T	999	2	NONE	2	NONE	2	NONE	2	NONE	1	3	2	2	NONE	NONE	2	NONE	NONE	NONE	2	2	NONE	NONE	2	NONE	NONE	NONE	NONE	NONE	NONE	999	NONE	2	NONE	2	NONE	1	9
PM 97	PMM	Rural	F	36-40	3	1	1	1	4	4	5	999	2	NONE	2	NONE	2	NONE	2	NONE	2	NONE	NONE	2	NONE	NONE	2	NONE	NONE	NONE	2	2	NONE	NONE	2	NONE	NONE	NONE	NONE	NONE	NONE	999	NONE	2	NONE	2	NONE	2	NONE
PM 98	PMM	Rural	F	26-30	1	1	1	1	4	2	5	999	2	NONE	2	NONE	2	NONE	2	NONE	2	NONE	NONE	2	NONE	NONE	2	NONE	NONE	NONE	2	2	NONE	NONE	2	NONE	NONE	NONE	NONE	NONE	NONE	999	NONE	2	NONE	2	NONE	2	NONE
PM 999	PMM	Rural	F	36-40	1	1	1	1	3	1	5	999	1	5	1	73,74,25	2	NONE	2	NONE	1	3	2	2	NONE	NONE	2	NONE	NONE	NONE	2	2	NONE	NONE	2	NONE	NONE	NONE	NONE	NONE	NONE	999	NONE	2	NONE	2	NONE	2	NONE
PM 100	PMM	Rural	M	31-35	1	1	1	1	4	3	21	999	2	NONE	2	NONE	2	NONE	2	NONE	1	3	2	2	NONE	NONE	2	NONE	NONE	NONE	2	2	NONE	NONE	2	NONE	NONE	NONE	NONE	NONE	NONE	999	NONE	2	NONE	2	NONE	1	9,28
PM 101	PMM	Rural	F	26-30	1	1	1	1	3	1	5	999	2	NONE	2	NONE	2	NONE	2	NONE	2	NONE	NONE	1	999	999	2	NONE	NONE	NONE	2	2	NONE	NONE	2	NONE	NONE	NONE	NONE	NONE	NONE	999	NONE	2	NONE	2	NONE	2	NONE
PM 104	PMM	Rural	F	21-25	1	1	1	1	4	2	5	999	2	NONE	2	NONE	1	2	2	NONE	2	NONE	NONE	2	NONE	NONE	2	NONE	NONE	NONE	2	2	NONE	NONE	2	NONE	NONE	NONE	NONE	NONE	NONE	999	NONE	2	NONE	1	8	2	NONE
PM 106	PMM	Rural	F	31-35	1	1	1	5	4	2	8	999	2	NONE	2	NONE	2	NONE	2	NONE	2	NONE	NONE	2	NONE	NONE	2	NONE	NONE	NONE	2	2	NONE	NONE	2	NONE	NONE	NONE	NONE	NONE	NONE	999	NONE	2	NONE	2	NONE	2	NONE
PM 107	PMM	Rural	F	36-40	1	1	1	1	3	2	5	999	2	NONE	2	NONE	2	NONE	2	NONE	2	NONE	NONE	2	NONE	NONE	2	NONE	NONE	NONE	2	2	NONE	NONE	2	NONE	NONE	NONE	NONE	NONE	NONE	999	NONE	2	NONE	2	NONE	2	NONE
PM 108	PMM	Rural	M	21-25	1	1	2	1	3	1	ALUVIA/3TC/ D4T	999	1	7	1	7	2	NONE	2	NONE	1	4	2	2	NONE	NONE	2	NONE	NONE	NONE	2	2	NONE	NONE	2	NONE	NONE	NONE	NONE	NONE	NONE	999	NONE	2	NONE	2	NONE	2	NONE
PM 110	PMM	Rural	F	18-20	1	1	1	1	3	1	9	999	2	NONE	2	NONE	2	NONE	2	NONE	2	NONE	NONE	2	NONE	NONE	2	NONE	NONE	NONE	2	2	NONE	NONE	2	NONE	NONE	NONE	NONE	NONE	NONE	999	NONE	2	NONE	2	NONE	2	NONE
PM 111	PMM	Rural	M	31-35	1	1	1	1	8	1	5	999	1	2	2	NONE	1	4	2	NONE	2	NONE	NONE	2	NONE	NONE	2	NONE	NONE	NONE	2	2	NONE	NONE	2	NONE	NONE	NONE	NONE	NONE	NONE	999	NONE	2	NONE	2	NONE	2	NONE
PM 03	PMM	Rural	F	26-30	1	1	1	1	4	2	5	999	2	NONE	2	NONE	2	NONE	2	NONE	2	NONE	NONE	2	NONE	NONE	2	NONE	NONE	NONE	1	1	12	999	2	12	NONE	3	NONE	2	NONE	999	NONE	1	2	1	999	2	NONE
PM 04	PMM	Rural	F	26-30	5	1	1	1	1	1	3TC/D4T/999	999	2	NONE	2	NONE	2	NONE	2	NONE	2	NONE	NONE	2	NONE	NONE	2	NONE	NONE	NONE	1	1	NONE	HIV	1	NONE	HIV	3	3	3	3	999	life long	1	2,3	1	10	2	NONE
PM 05	PMM	Rural	F	18-20	1	1	1	1	4	1	5	999	2	NONE	2	NONE	2	NONE	2	NONE	2	NONE	NONE	2	NONE	NONE	2	NONE	NONE	NONE	1	1	999	HIV	2	999	NONE	999	NONE	999	NONE	999	NONE	2	NONE	2	NONE	2	NONE
PM 06	PMM	Rural	F	31-35	1	1	1	1	4	1	5	999	2	NONE	2	NONE	2	NONE	2	NONE	2	NONE	NONE	2	NONE	NONE	2	NONE	NONE	NONE	1	1	999	HIV	2	999	NONE	999	NONE	999	NONE	999	NONE	2	NONE	2	NONE	2	NONE
PM 12	PMM	Rural	F	31-35	1	1	1	1	4	1	5	999	2	NONE	2	NONE	2	NONE	2	NONE	1	2	999	2	NONE	NONE	2	NONE	NONE	NONE	1	1	999	HIV	2	999	NONE	999	NONE	999	NONE	999	NONE	2	NONE	2	NONE	2	NONE
PM 14	PMM	Rural	F	31-35	2	1	1	1	4	1	5	999	2	NONE	2	NONE	1	1	2	NONE	1	2	999	2	NONE	NONE	2	NONE	NONE	NONE	1	1	999	HIV	2	999	NONE	2	NONE	4	NONE	999	NONE	2	NONE	2	NONE	2	NONE
PM 22	PMM	Rural	M	46-50	1	1	10(Xhosa)	1	8	1	21	999	2	NONE	2	NONE	2	NONE	2	NONE	2	NONE	NONE	2	NONE	NONE	2	NONE	NONE	NONE	1	1	999	HIV	2	999	NONE	2	NONE	999	NONE	999	NONE	2	NONE	1	7,11	2	NONE
PM 24	PMM	Rural	M	46-50	1	1	1	1	4	1	5	999	2	NONE	2	NONE	2	NONE	2	NONE	2	NONE	NONE	2	NONE	NONE	2	NONE	NONE	NONE	1	1	12	HIV	2	12	NONE	3	NONE	4	NONE	999	NONE	1	2	1	9	1	30
PM 25	PMM	Rural	F	41-45	5	1	1	5	4	2	11	999	1	43	1	80	2	NONE	2	NONE	2	NONE	NONE	2	NONE	NONE	2	NONE	NONE	NONE	1	1	999	HIV	2	999	NONE	999	NONE	999	NONE	999	NONE	2	2	1	12	1	ngikhishwa ngihla isisu emzembini
PM 26	PMM	Rural	F	31-35	5	1	1	1	4	1	7	999	2	NONE	2	NONE	2	NONE	2	NONE	2	NONE	NONE	2	NONE	NONE	2	NONE	NONE	NONE	1	1	12	HIV	1	12	HIV	2	2	3	3	999	life long	2	NONE	2	NONE	2	NONE
PM 27	PMM	Rural	M	31-35	1	1	1	1	4	2	5	999	2	NONE	2	NONE	2	NONE	2	NONE	2	NONE	NONE	2	NONE	NONE	2	NONE	NONE	NONE	1	1	25	HIV	2	25	NONE	1	NONE	2	NONE	999	NONE	1	2	2	NONE	1	NONE
PM 28	PMM	Rural	F	56-60	2	1	1	1	3	1	5	999	2	NONE	2	NONE	1	1	2	NONE	2	NONE	NONE	2	NONE	NONE	2	NONE	NONE	NONE	1	1	999	HIV	2	999	NONE	999	NONE	999	NONE	999	NONE	2	NONE	2	NONE	2	NONE
PM 30	PMM	Rural	F	26-30	5	1	10(Xhosa)	1	3	1	5	999	2	NONE	2	NONE	2	NONE	2	NONE	2	NONE	NONE	2	NONE	NONE	2	NONE	NONE	NONE	1	1	999	HIV	2	999	NONE	999	NONE	999	NONE	999	NONE	2	NONE	1	13	1	ngilamba kakhulu
PM 33	PMM	Rural	F	36-40	1	1	1	1	3	1	5	999	1	5	1	999	2	NONE	2	NONE	1	1	2	2	NONE	NONE	2	NONE	NONE	NONE	1	1	999	HIV	1	999	HIV	3	3	4	4	999	life long	1	1,9,7	1	ekusiza kwizinto okholwayo kuzona	1	stroke
PM 39	PMM	Rural	M	18-20	1	1	1	4	2	1	5	NONE	2	NONE	2	NONE	2	NONE	2	NONE	2	NONE	NONE	2	NONE	NONE	2	NONE	NONE	NONE	1	1	999	HIV	2	999	NONE	999	NONE	999	NONE	999	NONE	2	NONE	2	NONE	2	NONE
PM 40	PMM	Rural	F	31-35	1	1	1	8	4	1	999	999	2	NONE	2	NONE	2	NONE	2	NONE	2	NONE	NONE	2	NONE	NONE	2	NONE	NONE	NONE	1	1	999	HIV	2	999	NONE	999	NONE	999	NONE	999	NONE	2	NONE	1	ngabona izinto zami zikhanya ngoba kwakumnyana	2	NONE
PM 41	PMM	Rural	F	36-40	5	1	1	5	3	1	5	999	2	NONE	2	NONE	2	NONE	2	NONE	2	NONE	NONE	2	NONE	NONE	2	NONE	NONE	NONE	1	1	26	HIV	2	28	NONE	3	NONE	2	NONE	999	NONE	2	NONE	2	NONE	2	NONE
PM 43	PMM	Rural	M	56-60	2	1	10(isibhaca)	1	1	999	5	999	1	1	1	999	2	NONE	2	NONE	1	999	999	2	NONE	NONE	2	NONE	NONE	NONE	1	1	999	HIV	2	999	NONE	3	NONE	999	NONE	999	NONE	2	NONE	2	NONE	2	NONE
PM 45	PMM	Rural	F	31-35	1	1	1	5	3	2	5	999	2	NONE	2	NONE	2	NONE	1	23	2	NONE	NONE	2	NONE	NONE	2	NONE	NONE	NONE	1	1	999	HIV	1	999	HIV	11=umshumayeli waka shembe	11=umshumayeli waka shembe	4	4	999	life long	2	NONE	1	1,7=ngiyakholelwa amadlozi, ayasiza	1	ukulamba isikhumba njalo esingesihle
PM 49	PMM	Rural	F	31-35	1	1	1	1	3	1	5	999	2	NONE	2	NONE	1	999	2	NONE	1	2	2	1	75	1	2	NONE	NONE	NONE	1	1	27	HIV,21	1	27	HIV,21	1	1	3	3	999	LIFE LONG	2	NONE	1	14=ungihlanganisa nabadala	2	NONE
PM56	PMM	Rural	F	41-45	1	1	1	1	3	1	5	999	2	NONE	2	NONE	2	NONE	2	NONE	1	2	999	2	NONE	NONE	2	NONE	NONE	NONE	1	1	999	HIV	1	999	HIV	1	1	999	999	999	999	2	NONE	1	15=unginikeza ithemba	2	NONE
PM 58	PMM	Rural	M	18-20	1	1	1	1	999	1	6	999	1	42	1	999	2	NONE	2	NONE	2	NONE	NONE	2	NONE	NONE	2	NONE	NONE	NONE	1	1	999	HIV	2	999	NONE	999	2	999	NONE	999	NONE	2	NONE	2	NONE	2	NONE
PM 65	PMM	Rural	F	31-35	5	1	1	8	3	1	5	999	2	NONE	2	NONE	2	NONE	2	NONE	2	NONE	NONE	2	NONE	NONE	1	1	1=1=unikeza amandla=it gives me strength	10	1	1	12	HIV	2	12	NONE	3	NONE	3	NONE	999	NONE	1	2	1	1,7=ngiya kholwa ekutheni abantu abdala bayasiza nasekuguleni	2	NONE
PM 66	PMM	Rural	F	26-30	1	1	10	1	4	1	5	999	2	NONE	2	NONE	2	NONE	2	NONE	2	NONE	NONE	2	NONE	NONE	2	NONE	NONE	NONE	1	1	999	HIV	2	999	NONE	999	NONE	999	NONE	999	NONE	2	NONE	2	NONE	2	NONE
PM 69	PMM	Rural	F	36-40	1	1	1	1	4	3	21	999	2	NONE	2	NONE	1	1	1	999	1	3	999	2	NONE	NONE	2	NONE	NONE	NONE	1	1	999	HIV	1	999	HIV	3	3	4	4	999	life long	1	2	1	3=kuyisiko labantu abamnyama okumele liganuel	1	70
PM 71	PMM	Rural	F	26-30	5	1	1	5	5	2	5	999	1	1	1	76,79	2	NONE	2	NONE	1	3	2,4	2	NONE	NONE	2	NONE	NONE	NONE	1	1	999	HIV	2	999	NONE	999	NONE	NONE	NONE	999	NONE	2	NONE	2	NONE	2	NONE
PM 75	PMM	Rural	F	26-30	1	1	1	1	4	1	7	999	2	NONE	2	NONE	2	NONE	2	NONE	2	NONE	NONE	2	NONE	NONE	2	NONE	NONE	NONE	1	1	12	HIV	1	12	HIV	3	3	3	3	999	life long	1	2	1	11=ngiyakholwa,izinto ziyaphumelela	1	7
PM 78	PMM	Rural	F	31-35	1	1	1	1	3	1	8	999	2	NONE	2	NONE	2	NONE	2	NONE	2	NONE	NONE	2	NONE	NONE	2	NONE	NONE	NONE	1	1	999	HIV	2	999	NONE	999	NONE	999	NONE	999	NONE	2	NONE	2	NONE	2	NONE
PM 81	PMM	Rural	F	36-40	2	1	1	5	3	1	5	999	1	7	1	999	2	NONE	2	NONE	2	NONE	NONE	2	NONE	NONE	2	NONE	NONE	NONE	1	1	999	HIV	2	999	NONE	999	NONE	999	NONE	999	NONE	2	NONE	1	999	2	NONE
PM 88	PMM	Rural	F	41-45	1	1	1	1	6	3	15	999	2	NONE	2	NONE	2	NONE	2	NONE	2	NONE	NONE	2	NONE	NONE	2	NONE	NONE	NONE	1	1	999	HIV	2	999	NONE	999	NONE	999	NONE	999	NONE	2	NONE	2	NONE	1	9
PM 89	PMM	Rural	F	26-30	5	1	10(Xhosa)	1	3	2	5	999	2	NONE	2	NONE	2	NONE	2	NONE	2	NONE	NONE	2	NONE	NONE	2	NONE	NONE	NONE	1	1	12	HIV	2	12	NONE	3	NONE	3	NONE	999	NONE	1	2	2	NONE	1	9
PM 102	PMM	Rural	M	26-30	1	1	1	5	3	1	5	999	1	5,10	1	77,	2	NONE	1	999	1	2	2	2	NONE	NONE	1	2	2=ikhuculula umzimba	10	1	1	12,28	HIV	1	12,28	HIV	1,2,3	1,2,3	4	4	999	life long	1	2	1	7,17=abantu bakothi abadala bangibhekile	1	isiyezi ngilamba njalo
PM 103	PMM	Rural	F	56-60	1	1	1	1	3	1	5	999	1	7	1	999	2	NONE	2	NONE	2	NONE	NONE	2	NONE	NONE	2	NONE	NONE	NONE	1	1	999	HIV	2	999	NONE	999	NONE	999	NONE	999	NONE	2	NONE	2	NONE	2	NONE
PM 105	PMM	Rural	F	36-40	5	1	1	1	3	1	5	999	1	5	1	,78,79	1	4	2	NONE	1	2	2,4	1	76,80	2=ukuzikhuculula,ukuakhisa umasoshomzimba	2	NONE	NONE	NONE	1	1	5	HIV,21	2	5	NONE	2	NONE	4	NONE	999	NONE	1	2	2	NONE	2	NONE
PM 109	PMM	Rural	F	31-35	5	1	1	1	4	1	5	999	2	NONE	2	NONE	2	NONE	2	NONE	2	NONE	NONE	2	NONE	NONE	2	NONE	NONE	NONE	1	1	999	HIV	2	999	NONE	3	NONE	4	NONE	999	NONE	1	2	1	18=isiza ekuguleni thizeni	2	NONE
LH112	LH	Rural	F	31-35	1	1	1	1	3	2	5	999	2	NONE	2	999	999	999	2	999	1	4	2	2	999	999	2	999	999	999	2	2	999	999	2							999		2				2
LH113	LH	Rural	F	21-25	1	1	1	1	4	1	5	999	2	NONE	2	999	999	999	999	999	999	999	999	999	999	999	999	999	999	999	999	999	999	999	999							999
LH115	LH	Rural	F	11	2	1	1	1	3	1	5	999	2	NONE	2	NONE	2	NONE	2	NONE	1	4	2	2	NONE	NONE	2	NONE	NONE	NONE	2	2	NONE	NONE	2	NONE	NONE	NONE	NONE	NONE	NONE	999		2	NONE	2	NONE	1	1
LH116	LH	Rural	M	46-50	1	1	1	1	3	1	5	999	2	NONE	2	NONE	2	NONE	2	NONE	2	NONE	NONE	2	NONE	NONE	2	NONE	NONE	NONE	2	2	NONE	NONE	2	NONE	NONE	NONE	NONE	NONE	NONE	999		2	NONE	2	NONE	1	1,2
LH117	LH	Rural	M	26-30	1	1	1	1	4	2	11	999	2	NONE	2	NONE	2	NONE	2	NONE	2	NONE	NONE	2	NONE	NONE	2	NONE	NONE	NONE	2	2	NONE	NONE	2	NONE	NONE	NONE	NONE	NONE	NONE	999		2	NONE	2	NONE	1	3
LH118	LH	Rural	F	26-30	1	1	1	1	4	2	7	999	2	NONE	2	NONE	2	NONE	2	NONE	2	NONE	NONE	2	NONE	NONE	2	NONE	NONE	NONE	2	2	NONE	NONE	2	NONE	NONE	NONE	NONE	NONE	NONE	999		2	NONE	2	NONE	1	4
LH123	LH	Rural	F	26-30	1	1	1	1	4	2	5	999	2	NONE	2	NONE	2	NONE	2	NONE	2	NONE	NONE	2	NONE	NONE	2	NONE	NONE	NONE	2	2	NONE	NONE	2	NONE	NONE	NONE	NONE	NONE	NONE	999		2	NONE	2	NONE	2	NONE
LH124	LH	Rural	F	31-35	1	1	1	1	4	2	7	999	2	NONE	2	NONE	2	NONE	2	NONE	2	NONE	NONE	2	NONE	NONE	2	NONE	NONE	NONE	2	2	NONE	NONE	2	NONE	NONE	NONE	NONE	NONE	NONE	999		2	NONE	2	NONE	1	5
LH125	LH	Rural	F	36-40	1	1	1	1	3	1	5	999	2	NONE	2	NONE	2	NONE	2	NONE	2	NONE	NONE	2	NONE	NONE	2	NONE	NONE	NONE	2	2	NONE	NONE	2	NONE	NONE	NONE	NONE	NONE	NONE	999		2	NONE	2	NONE	1	1
LH126	LH	Rural	M	999	1	1	1	1	999	1	9	999	2	NONE	2	NONE	2	NONE	2	NONE	2	NONE	NONE	2	NONE	NONE	2	NONE	NONE	NONE	2	2	NONE	NONE	2	NONE	NONE	NONE	NONE	NONE	NONE	999		2	NONE	2	NONE	2	NONE
LH127	LH	Rural	M	999	1	1	1	1	1	1	8	999	2	NONE	2	NONE	2	NONE	2	NONE	2	NONE	NONE	2	NONE	NONE	2	NONE	NONE	NONE	2	2	NONE	NONE	2	NONE	NONE	NONE	NONE	NONE	NONE	999		2	NONE	2	NONE	1	11
LH128	LH	Rural	F	21-25	1	1	1	1	1	1	9	999	2	NONE	2	NONE	2	NONE	2	NONE	2	NONE	NONE	2	NONE	NONE	2	NONE	NONE	NONE	2	2	NONE	NONE	2	NONE	NONE	NONE	NONE	NONE	NONE	999		2	NONE	2	NONE	2	NONE
LH131	LH	Rural	M	36-40	1	1	1	2	3	1	7	999	2	NONE	2	NONE	2	NONE	2	NONE	2	NONE	NONE	2	NONE	NONE	2	NONE	NONE	NONE	2	2	NONE	NONE	2	NONE	NONE	NONE	NONE	NONE	NONE	999		2	NONE	2	NONE	1	3
LH133	LH	Rural	F	36-40	1	1	1	1	1	1	7	999	2	NONE	2	NONE	2	NONE	2	NONE	2	NONE	NONE	2	NONE	NONE	2	NONE	NONE	NONE	2	2	NONE	NONE	2	NONE	NONE	NONE	NONE	NONE	NONE	999		2	NONE	2	NONE	1	11,7,8
LH134	LH	Rural	F	46-50	1	1	1	1	3	2	5	999	1	2	1	insulin	2	NONE	1	insulin	2	NONE	NONE	2	NONE	NONE	2	NONE	NONE	NONE	2	2	NONE	NONE	2	NONE	NONE	NONE	NONE	NONE	NONE	999		2	NONE	2	NONE	1	7
LH135	LH	Rural	F	26-30	1	1	1	1	2	1	5	999	2	NONE	2	NONE	2	NONE	2	NONE	2	NONE	NONE	2	NONE	NONE	2	NONE	NONE	NONE	2	2	NONE	NONE	2	NONE	NONE	NONE	NONE	NONE	NONE	999		2	NONE	2	NONE	1	9
LH137	LH	Rural	M	999	1	1	1	5	1	1	999	999	2	NONE	2	NONE	2	NONE	2	NONE	2	NONE	NONE	2	NONE	NONE	2	NONE	NONE	NONE	2	2	NONE	NONE	2	NONE	NONE	NONE	NONE	NONE	NONE	999		2	NONE	2	NONE	2	NONE
LH 138	LH	Rural	M	999	1	1	1	1	1	1	999	999	2	NONE	2	NONE	2	NONE	2	NONE	2	NONE	NONE	2	NONE	NONE	2	NONE	NONE	NONE	2	2	NONE	NONE	2	NONE	NONE	NONE	NONE	NONE	NONE	999		2	NONE	2	NONE	2	NONE
LH139	LH	Rural	F	31-35	1	1	1	1	4	1	8	999	2	NONE	2	NONE	2	NONE	2	NONE	2	NONE	NONE	2	NONE	NONE	2	NONE	NONE	NONE	2	2	NONE	NONE	2	NONE	NONE	NONE	NONE	NONE	NONE	999		2	NONE	2	NONE	2	NONE
LH141	LH	Rural	F	51-55	2	1	1	1	1	1	16	999	1	1	1	1,2	2	NONE	1	1,2	2	NONE	NONE	2	NONE	NONE	2	NONE	NONE	NONE	2	2	NONE	NONE	2	NONE	NONE	NONE	NONE	NONE	NONE	999		2	NONE	2	NONE	2	NONE
LH142	LH	Rural	F	51-55	1	1	1	1	1	1	5	999	2	NONE	2	NONE	2	NONE	2	NONE	2	NONE	NONE	2	NONE	NONE	2	NONE	NONE	NONE	2	2	NONE	NONE	2	NONE	NONE	NONE	NONE	NONE	NONE	999		2	NONE	2	NONE	f	3
LH143	LH	Rural	F	26-30	1	1	1	1	4	1	5	999	1	5	1	3	2	NONE	2	NONE	2	NONE	NONE	2	NONE	NONE	2	NONE	NONE	NONE	2	2	NONE	NONE	2	NONE	NONE	NONE	NONE	NONE	NONE	999		2	NONE	2	NONE	1	7,10
LH144	LH	Rural	F	36-40	1	1	1	1	3	1	5	999	2	NONE	2	NONE	2	NONE	2	NONE	2	NONE	NONE	2	NONE	NONE	2	NONE	NONE	NONE	2	2	NONE	NONE	2	NONE	NONE	NONE	NONE	NONE	NONE	999		2	NONE	2	NONE	1	11
LH145	LH	Rural	F	36-40	1	1	1	1	3	2	5	999	2	NONE	2	NONE	2	NONE	2	NONE	1	2	2	2	NONE	NONE	2	NONE	NONE	NONE	2	2	NONE	NONE	2	NONE	NONE	NONE	NONE	NONE	NONE	999		2	NONE	2	NONE	1	11
LH146	LH	Rural	F	41-45	2	1	1	1	3	1	16	999	2	NONE	2	NONE	2	NONE	2	NONE	2	NONE	NONE	2	NONE	NONE	2	NONE	NONE	NONE	2	2	NONE	NONE	2	NONE	NONE	NONE	NONE	NONE	NONE	999		2	NONE	2	NONE	1	2,8
LH148	LH	Rural	F	41-45	1	1	1	1	4	1	5	999	2	NONE	2	NONE	2	NONE	2	NONE	2	NONE	NONE	2	NONE	NONE	2	NONE	NONE	NONE	2	2	NONE	NONE	2	NONE	NONE	NONE	NONE	NONE	NONE	999		2	NONE	2	NONE	2	NONE
LH149	LH	Rural	F	56-60	2	1	1	1	1	1	9	999	1	1,2	1	4,5,6	2	NONE	2	NONE	1	5	2	2	999	999	2	NONE	NONE	NONE	2	2	NONE	NONE	2	NONE	NONE	NONE	NONE	NONE	NONE	999		2	NONE	2	NONE	2	NONE
LH151	LH	Rural	F	31-35	1	1	1	1	4	1	5	999	1	5	1	3	2	NONE	2	NONE	2	NONE	NONE	2	NONE	NONE	2	NONE	NONE	NONE	2	2	NONE	NONE	2	NONE	NONE	NONE	NONE	NONE	NONE	999		2	NONE	2	NONE	2	NONE
LH152	LH	Rural	F	41-45	2	1	1	1	4	1	16	999	2	NONE	2	NONE	2	NONE	2	NONE	2	NONE	NONE	2	NONE	NONE	2	NONE	NONE	NONE	2	2	NONE	NONE	2	NONE	NONE	NONE	NONE	NONE	NONE	999		2	NONE	2	NONE	2	NONE
LH153	LH	Rural	F	51-55	2	1	1	1	2	1	5	999	1	5	1	3	1	1	2	NONE	2	NONE	NONE	1	NONE	NONE	2	NONE	NONE	NONE	2	2	NONE	NONE	2	NONE	NONE	NONE	NONE	NONE	NONE	999		2	NONE	2	NONE	2	NONE
LH154	LH	Rural	F	46-50	1	1	1	1	3	1	16	999	1	7	1	7	2	NONE	2	NONE	1	2	2	2	NONE	NONE	2	NONE	NONE	NONE	2	2	NONE	NONE	2	NONE	NONE	NONE	NONE	NONE	NONE	999		2	NONE	2	NONE	2	NONE
LH155	LH	Rural	F	31-35	1	1	1	1	4	1	16	999	2	NONE	2	NONE	2	NONE	2	NONE	2	NONE	NONE	2	NONE	NONE	2	NONE	NONE	NONE	2	2	NONE	NONE	2	NONE	NONE	NONE	NONE	NONE	NONE	999		2	NONE	2	NONE	1	12
LH158	LH	Rural	F	36-40	1	1	1	1	4	1	7	999	2	NONE	2	NONE	2	NONE	2	NONE	2	NONE	NONE	2	NONE	NONE	2	NONE	NONE	NONE	2	2	NONE	NONE	2	NONE	NONE	NONE	NONE	NONE	NONE	999		2	NONE	2	NONE	1	13,14
LH159	LH	Rural	F	41-45	1	1	1	1	4	2	8	999	2	NONE	2	NONE	2	NONE	2	NONE	2	NONE	NONE	2	NONE	NONE	2	NONE	NONE	NONE	2	2	NONE	NONE	2	NONE	NONE	NONE	NONE	NONE	NONE	999		2	NONE	2	NONE	1	8,15
LH160	LH	Rural	F	26-30	1	1	1	1	3	1	5	999	2	NONE	2	NONE	2	NONE	2	NONE	2	NONE	NONE	2	NONE	NONE	2	NONE	NONE	NONE	2	2	NONE	NONE	2	NONE	NONE	NONE	NONE	NONE	NONE	999		2	NONE	2	NONE	1	111
LH161	LH	Rural	M	999	1	1	1	1	2	1	16	999	2	NONE	2	NONE	2	NONE	2	NONE	2	NONE	NONE	2	NONE	NONE	2	NONE	NONE	NONE	2	2	NONE	NONE	2	NONE	NONE	NONE	NONE	NONE	NONE	999		2	NONE	2	NONE	2	2
LH163	LH	Rural	F	36-40	2	1	1	1	3	1	1	999	2	NONE	2	NONE	2	NONE	2	NONE	2	NONE	NONE	2	NONE	NONE	2	NONE	NONE	NONE	2	2	NONE	NONE	2	NONE	NONE	NONE	NONE	NONE	NONE	999		2	NONE	2	NONE	2	NONE
LH164	LH	Rural	F	26-30	1	1	1	1	6	2	1	999	2	NONE	2	NONE	2	NONE	2	NONE	2	NONE	NONE	2	NONE	NONE	2	NONE	NONE	NONE	2	2	NONE	NONE	2	NONE	NONE	NONE	NONE	NONE	NONE	999		2	NONE	2	NONE	2	NONE
LH165	LH	Rural	F	31-35	2	1	1	5	4	2	8	999	2	NONE	2	NONE	2	NONE	2	NONE	2	NONE	NONE	2	NONE	NONE	2	NONE	NONE	NONE	2	2	NONE	NONE	2	NONE	NONE	NONE	NONE	NONE	NONE	999		2	NONE	2	NONE	2	NONE
LH166	LH	Rural	F	46-50	3	1	1	1	3	1	16	999	2	NONE	2	NONE	2	NONE	2	NONE	2	NONE	NONE	2	NONE	NONE	2	NONE	NONE	NONE	2	2	NONE	NONE	2	NONE	NONE	NONE	NONE	NONE	NONE	999		2	NONE	2	NONE	1	11
LH167	LH	Rural	F	36-40	1	1	1	1	4	1	16	999	2	NONE	2	NONE	2	NONE	2	NONE	2	NONE	NONE	2	NONE	NONE	2	NONE	NONE	NONE	2	2	NONE	NONE	2	NONE	NONE	NONE	NONE	NONE	NONE	999		2	NONE	2	NONE	2	NONE
LH168	LH	Rural	M	46-50	2	1	1	1	4	2	5	999	2	NONE	2	NONE	2	NONE	2	NONE	1	4	NONE	2	NONE	NONE	2	NONE	NONE	NONE	2	2	NONE	NONE	2	NONE	NONE	NONE	NONE	NONE	NONE	999		2	NONE	2	NONE	1	17=9 rash
LH170	LH	Rural	F	26-30	1	1	1	1	2	1	5	999	2	NONE	2	NONE	2	NONE	2	NONE	2	NONE	NONE	2	NONE	NONE	2	NONE	NONE	NONE	2	2	NONE	NONE	2	NONE	NONE	NONE	NONE	NONE	NONE	999		2	NONE	2	NONE	2	NONE
LH171	LH	Rural	F	21-25	1	1	1	5	2	1	23	999	2	NONE	2	NONE	2	NONE	2	NONE	1	4	2	1	69	boost	2	NONE	NONE	NONE	2	2	NONE	NONE	2	NONE	NONE	NONE	NONE	NONE	NONE	999		2	NONE	2	NONE	1	9
LH172	LH	Rural	F	56-60	2	1	1	5	1	1	5	999	1	7	1	7	2	NONE	2	NONE	2	NONE	NONE	2	NONE	NONE	2	NONE	NONE	NONE	2	2	NONE	NONE	2	NONE	NONE	NONE	NONE	NONE	NONE	999		2	NONE	2	NONE	2	NONE
LH173	LH	Rural	F	41-45	2	1	1	1	2	1	7	999	2	NONE	2	NONE	2	NONE	2	NONE	2	NONE	NONE	2	NONE	NONE	2	NONE	NONE	NONE	2	2	NONE	NONE	2	NONE	NONE	NONE	NONE	NONE	NONE	999		2	NONE	2	NONE	1	18=diarrhea
LH175	LH	Rural	M	31-35	5	1	1	5	2	1	5	999	2	NONE	2	NONE	2	NONE	2	NONE	1	2	2	1	23	appetite	2	NONE	NONE	NONE	2	2	NONE	NONE	2	NONE	NONE	NONE	NONE	NONE	NONE	999		2	NONE	2	NONE	2	NONE
LH176	LH	Rural	F	56-60	1	1	1	1	2	1	5	999	2	NONE	2	NONE	2	NONE	2	NONE	2	NONE	NONE	2	NONE	NONE	2	NONE	NONE	NONE	2	2	NONE	NONE	2	NONE	NONE	NONE	NONE	NONE	NONE	999		2	NONE	2	NONE	2	NONE
LH179	LH	Rural	M	36-40	2	1	1	6	2	2	5	999	1	6	1	7	2	NONE	2	NONE	2	NONE	NONE	2	NONE	NONE	2	NONE	NONE	NONE	2	2	NONE	NONE	2	NONE	NONE	NONE	NONE	NONE	NONE	999		2	NONE	2	NONE	1	19=bad dreams
LH180	LH	Rural	F	31-35	1	1	1	1	7	1	8	999	2	NONE	2	NONE	2	NONE	2	NONE	2	NONE	NONE	2	NONE	NONE	2	NONE	NONE	NONE	2	2	NONE	NONE	2	NONE	NONE	NONE	NONE	NONE	NONE	999		2	NONE	2	NONE	2	NONE
LH182	LH	Rural	M	46-50	1	1	1	1	2	2	18	999	2	NONE	2	NONE	2	NONE	2	NONE	2	NONE	NONE	2	NONE	NONE	2	NONE	NONE	NONE	2	2	NONE	NONE	2	NONE	NONE	NONE	NONE	NONE	NONE	999		2	NONE	2	NONE	1	20
LH183	LH	Rural	F	31-35	1	1	1	1	4	1	5	999	2	NONE	2	NONE	2	NONE	2	NONE	1	2	2	2	NONE	NONE	2	NONE	NONE	NONE	2	2	NONE	NONE	2	NONE	NONE	NONE	NONE	NONE	NONE	999		2	NONE	2	NONE	2	NONE
LH190	LH	Rural	F	46-50	1	1	1	1	2	2	5	999	2	NONE	2	NONE	2	NONE	2	NONE	1	2	2	2	NONE	NONE	2	NONE	NONE	NONE	2	2	NONE	NONE	2	NONE	NONE	NONE	NONE	NONE	NONE	999		2	NONE	2	NONE	1	10,111
LH191	LH	Rural	M	41-45	2	1	1	5	1	1	5	999	2	NONE	2	NONE	2	NONE	2	NONE	2	NONE	NONE	2	NONE	NONE	2	NONE	NONE	NONE	2	2	NONE	NONE	2	NONE	NONE	NONE	NONE	NONE	NONE	999		2	NONE	2	NONE	2	NONE
LH192	LH	Rural	M	41-45	2	1	1	1	1	1	5	999	2	NONE	2	NONE	2	NONE	2	NONE	2	NONE	NONE	2	NONE	NONE	2	NONE	NONE	NONE	2	2	NONE	NONE	2	NONE	NONE	NONE	NONE	NONE	NONE	999		2	NONE	2	NONE	1	3
LH193	LH	Rural	F	36-40	2	1	1	1	3	1	7	999	1	5	1	999	2	NONE	2	NONE	1	3	4, flu medication	2	NONE	NONE	2	NONE	NONE	NONE	2	2	NONE	NONE	2	NONE	NONE	NONE	NONE	NONE	NONE	999		2	NONE	2	NONE	1	20
LH194	LH	Rural	F	41-45	2	1	1	1	4	2	6	999	2	NONE	2	NONE	1	1	2	NONE	2	NONE	NONE	2	NONE	NONE	2	NONE	NONE	NONE	2	2	NONE	NONE	2	NONE	NONE	NONE	NONE	NONE	NONE	999		2	NONE	2	NONE	1	18
LH195	LH	Rural	F	56-60	2	1	1	1	1	1	5	999	1	1,2	1	4,5,6,8	2	NONE	2	NONE	1	2	2	1	4,5,6,8	hypertension, diabetes	2	NONE	NONE	NONE	2	2	NONE	NONE	2	NONE	NONE	NONE	NONE	NONE	NONE	999		2	NONE	2	NONE	1	21
LH196	LH	Rural	F	21-25	1	1	1	1	2	1	9	999	2	NONE	2	NONE	2	NONE	2	NONE	1	3	2	2	NONE	NONE	2	NONE	NONE	NONE	2	2	NONE	NONE	2	NONE	NONE	NONE	NONE	NONE	NONE	999		2	NONE	2	NONE	2	NONE
LH1999	LH	Rural	F	56-60	1	1	1	1	1	1	5	999	1	1,8	1	9,10	1	1	2	NONE	1	2	1	1	9,10	hypertension, arthritis	2	NONE	NONE	NONE	2	2	NONE	NONE	2	NONE	NONE	NONE	NONE	NONE	NONE	999		2	NONE	2	NONE	1	22
LH200	LH	Rural	F	36-40	1	1	1	1	4	2	5	999	2	NONE	2	NONE	2	NONE	2	NONE	2	2	2	2	NONE	NONE	2	NONE	NONE	NONE	2	2	NONE	NONE	2	NONE	NONE	NONE	NONE	NONE	NONE	999		2	NONE	2	NONE	2	NONE
LH201	LH	Rural	F	46-50	1	1	1	1	3	1	5	999	1	7, EPILIPSY	1	7	2	NONE	2	NONE	2	NONE	NONE	2	NONE	NONE	2	NONE	NONE	NONE	2	2	NONE	NONE	2	NONE	NONE	NONE	NONE	NONE	NONE	999		2	NONE	2	NONE	1	3
LH202	LH	Rural	M	31-35	1	999	1	1	3	1	5	999	1	1	1	1,4	2	NONE	2	NONE	1	4	2	1	enal, hydro	hypertension	2	NONE	NONE	NONE	2	2	NONE	NONE	2	NONE	NONE	NONE	NONE	NONE	NONE	999		2	NONE	2	NONE	2	NONE
LH203	LH	Rural	M	36-40	1	1	1	6	3	4	5	999	2	NONE	2	NONE	2	NONE	2	NONE	2	NONE	NONE	2	NONE	NONE	2	NONE	NONE	NONE	2	2	NONE	NONE	2	NONE	NONE	NONE	NONE	NONE	NONE	999		2	NONE	2	NONE	1	2
LH205	LH	Rural	M	31-35	1	1	1	1	1	1	5	999	1	5	1	3	2	NONE	2	2	2	NONE	NONE	2	NONE	NONE	2	NONE	NONE	NONE	2	2	NONE	NONE	2	NONE	NONE	NONE	NONE	NONE	NONE	999		2	NONE	2	NONE	1	17
LH206	LH	Rural	F	51-55	1	1	1	1	4	1	5	999	1	1	1	999	2	NONE	2	NONE	2	NONE	NONE	1	NONE	NONE	2	NONE	NONE	NONE	2	2	NONE	NONE	2	NONE	NONE	NONE	NONE	NONE	NONE	999		2	NONE	2	NONE	1	23,24
LH207	LH	Rural	M	31-35	2	1	1	4	1	1	5	999	2	NONE	2	NONE	2	NONE	2	NONE	2	NONE	NONE	2	NONE	NONE	2	NONE	NONE	NONE	2	2	NONE	NONE	2	NONE	NONE	NONE	NONE	NONE	NONE	999		2	NONE	2	NONE	1	7,10
LH209	LH	Rural	F	56-60	2	1	1	1	1	1	5	999	2	NONE	2	NONE	2	NONE	2	NONE	1	3	2	2	NONE	NONE	2	NONE	NONE	NONE	2	2	NONE	NONE	2	NONE	NONE	NONE	NONE	NONE	NONE	999		2	NONE	2	NONE	1	11
LH210	LH	Rural	F	41-45	1	1	1	1	4	1	5	999	2	NONE	2	NONE	2	NONE	2	NONE	2	NONE	NONE	2	NONE	NONE	2	NONE	NONE	NONE	2	2	NONE	NONE	2	NONE	NONE	NONE	NONE	NONE	NONE	999		2	NONE	2	NONE	1	4
LH211	LH	Rural	F	36-40	1	1	1	1	4	1	5	999	2	NONE	2	NONE	2	NONE	2	NONE	2	NONE	NONE	2	NONE	NONE	2	NONE	NONE	NONE	2	2	NONE	NONE	2	NONE	NONE	NONE	NONE	NONE	NONE	999		2	NONE	2	NONE	2	NONE
LH213	LH	Rural	F	26-30	1	1	1	1	4	2	5	999	2	NONE	2	NONE	2	NONE	2	NONE	2	NONE	NONE	2	NONE	NONE	2	NONE	NONE	NONE	2	2	NONE	NONE	2	NONE	NONE	NONE	NONE	NONE	NONE	999	NONE	2	NONE	2	NONE	2	NONE
LH114	LH	Rural	F	51-55	2	1	1	1	3	1	5	999	2	NONE	2	NONE	2	NONE	2	NONE	1	5, for flu	2, flu	2	NONE	NONE	2	NONE	NONE	NONE	1	1	999	HIV	2	999	NONE	NONE	NONE	999	NONE	999		2	NONE	2	NONE	2	NONE
LH119	LH	Rural	M	41-45	5	1	1	1	3	2	5	999	2	NONE	2	NONE	2	NONE	2	NONE	1	3	2	2	NONE	NONE	2	NONE	NONE	NONE	1	1	1,2	HIV	2	1,2	NONE	2	NONE	4	NONE	999		2	NONE	2	NONE	2	NONE
LH120	LH	Rural	M	51-55	2	1	1	1	2	2	5	999	1	1	1	1,9	2	NONE	2	NONE	1	2	2	2	1,9	hypertension	2	NONE	NONE	NONE	1	1	999	HIV	2	999	NONE	999	NONE	999	NONE	999		2	NONE	2	NONE	1	9
LH121	LH	Rural	F	56-60	2	1	1	1	1	999	5	999	1	1	1	4,9	2	NONE	2	NONE	1	4	999	1	4,9	hypertension	2	NONE	NONE	NONE	1	1	999	HIV	2	999	NONE	999	NONE	999	NONE	999		2	NONE	2	NONE	1	31
LH122	LH	Rural	M	41-45	1	1	1	1	2	1	5	999	2	NONE	2	NONE	2	NONE	2	NONE	1	3	999	2	NONE	NONE	2	NONE	NONE	NONE	1	1	999	HIV	2	999	NONE	999	NONE	999	NONE	999		2	NONE	2	NONE	2	NONE
LH129	LH	Rural	F	36-40	1	1	1	1	1	1	9	999	2	NONE	2	NONE	2	NONE	2	NONE	2	NONE	NONE	2	NONE	NONE	2	NONE	NONE	NONE	1	1	999	HIV	2	999	NONE	999	NONE	999	NONE	999		2	NONE	2	NONE	1	11,32
LH130	LH	Rural	F	31-35	2	1	1	1	3	1	7	999	2	NONE	2	NONE	2	NONE	2	NONE	1	2	2	2	NONE	NONE	2	NONE	NONE	NONE	1	1	999	HIV	2	999	NONE	999	NONE	999	NONE	999		2	NONE	2	NONE	2	NONE
LH132	LH	Rural	F	36-40	1	1	1	1	3	1	6	999	1	5	1	3	2	NONE	2	NONE	2	NONE	NONE	2	NONE	NONE	2	NONE	NONE	NONE	1	1	999	HIV	2	999	NONE	999	NONE	999	NONE	999		2	NONE	2	NONE	1	9
LH136	LH	Rural	F	46-50	2	1	1	5	1	1	7	999	1	7	1	7	2	NONE	2	NONE	2	NONE	NONE	2	NONE	NONE	2	NONE	NONE	NONE	1	1	999	HIV	2	999	NONE	999	NONE	999	NONE	999		2	NONE	2	NONE	1	18
LH140	LH	Rural	F	36-40	1	1	1	1	1	1	5	999	1	2,3	1	6,14	2	NONE	2	NONE	1	5 for pain killers	2	2	NONE	NONE	2	NONE	NONE	NONE	1	1	3 umuthi wa ku cleanser	HIV	2	3 umuthi wa ku cleanser	NONE	2	NONE	999	NONE	999		2	NONE	2	NONE	1	1
LH147	LH	Rural	M	31-35	1	1	1	1	3	2	5	999	2	NONE	2	NONE	2	NONE	2	NONE	1	3	2, multivitamins	2	NONE	NONE	2	NONE	NONE	NONE	1	1	999	HIV	2	999	NONE	999	NONE	999	NONE	999		2	NONE	2	NONE	1	7,10
LH150	LH	Rural	F	41-45	1	1	1	1	4	1	8	999	1	1	1	999	2	NONE	2	NONE	2	NONE	NONE	2	NONE	NONE	2	NONE	NONE	NONE	1	1	999	HIV	2	999	NONE	999	NONE	999	NONE	999		2	NONE	2	NONE	2	NONE
LH156	LH	Rural	F	56-60	2	1	1	1	1	1	5	999	1	1	1	2,4	2	NONE	2	NONE	2	NONE	NONE	2	NONE	NONE	2	NONE	NONE	NONE	1	1	999	HIV	2	999	NONE	999	NONE	999	NONE	999		2	NONE	2	NONE	2	NONE
LH157	LH	Rural	F	31-35	1	1	1	5	4	2	8	999	2	NONE	2	NONE	2	NONE	2	NONE	2	NONE	NONE	2	NONE	NONE	2	NONE	NONE	NONE	1	1	999	HIV	2	999	NONE	999	NONE	999	NONE	999		2	NONE	2	NONE	2	NONE
LH162	LH	Rural	M	36-40	1	1	1	1	3	2	5	999	2	NONE	2	NONE	2	NONE	2	NONE	2	NONE	NONE	2	NONE	NONE	2	NONE	NONE	NONE	1	1	999	HIV	2	999	NONE	999	NONE	999	NONE	999		2	NONE	2	NONE	1	9
LH169	LH	Rural	F	41-45	1	1	1	1	3	1	5	999	2	NONE	2	NONE	2	NONE	2	NONE	2	NONE	NONE	2	NONE	NONE	2	NONE	NONE	NONE	1	1	999	HIV	2	999	NONE	999	NONE	999	NONE	999		2	NONE	2	NONE	2	NONE
LH174	LH	Rural	M	51-55	2	1	1	1	3	1	16	999	2	NONE	2	NONE	2	NONE	2	NONE	2	NONE	NONE	2	NONE	NONE	2	NONE	NONE	NONE	1	1	999	HIV	2	999	NONE	999	NONE	999	NONE	999		2	NONE	2	NONE	1	13
LH177	LH	Rural	M	26-30	1	1	1	6	4	2	5	999	2	NONE	2	NONE	2	NONE	2	NONE	1	3	2	2	NONE	NONE	2	NONE	NONE	NONE	1	1	1	HIV	2	1	NONE	2	NONE	999	NONE	999		1	try to find solutions to life	2	NONE	1	9
LH178	LH	Rural	F	41-45	2	1	1	5	3	1	7	999	2	NONE	2	NONE	2	NONE	2	NONE	2	NONE	NONE	2	NONE	NONE	2	NONE	NONE	NONE	1	1	999	HIV	2	999	NONE	999	NONE	999	NONE	999		2	NONE	2	NONE	1	2,7,10,18
LH181	LH	Rural	M	18-20	1	1	1	1	3	1	8	999	2	NONE	2	NONE	2	NONE	2	NONE	1	2	2	2	NONE	NONE	2	NONE	NONE	NONE	1	1	999	HIV	2	999	NONE	999	NONE	999	NONE	999		2	NONE	2	NONE	2	NONE
LH184	LH	Rural	M	46-50	2	1	1	1	2	1	5	999	1	1	1	1,9	2	NONE	2	NONE	1	2	2	1	1,9	hypertension	2	NONE	NONE	NONE	1	1	999	HIV	2	999	NONE	999	NONE	999	NONE	999		2	NONE	2	NONE	2	NONE
LH185	LH	Rural	M	56-60	2	4	4	2	2	2	5	999	1	2	2	NONE	2	NONE	2	NONE	2	NONE	NONE	2	NONE	NONE	2	NONE	NONE	NONE	1	1	999	HIV	2	999	NONE	999	NONE	999	NONE	999		2	NONE	2	NONE	2	NONE
LH186	LH	Rural	F	31-35	1	1	1	1	4	1	5	999	2	NONE	2	NONE	2	NONE	2	NONE	2	NONE	NONE	2	NONE	NONE	2	NONE	NONE	NONE	1	1	999	HIV	2	999	NONE	999	NONE	999	NONE	999		2	NONE	2	NONE	1	3
LH187	LH	Rural	F	36-40	1	1	1	1	3	2	8	999	2	NONE	2	NONE	2	NONE	2	NONE	2	NONE	NONE	2	NONE	NONE	2	NONE	NONE	NONE	1	1	999	HIV	2	999	NONE	999	NONE	999	NONE	999		2	NONE	2	NONE	2	NONE
LH188	LH	Rural	M	36-40	1	1	1	6	2	1	8	999	2	NONE	2	NONE	2	NONE	2	NONE	2	NONE	NONE	2	NONE	NONE	2	NONE	NONE	NONE	1	1	999	HIV	2	999	NONE	999	NONE	999	NONE	999		2	NONE	2	NONE	2	NONE
LH189	LH	Rural	F	21-25	1	1	1	1	4	1	8	999	2	NONE	2	NONE	2	NONE	2	NONE	2	NONE	NONE	2	NONE	NONE	2	NONE	NONE	NONE	1	1	3	HIV, cleansing	1	3	cleansing	2	2	3	3	999		1	9,umbulelo	2	NONE	2	NONE
LH197	LH	Rural	F	36-40	2	1	1	1	2	2	7	999	1	2	1	999	2	NONE	2	NONE	1	4	2	2	NONE	NONE	2	NONE	NONE	NONE	1	1	999	HIV	2	999	NONE	999	NONE	999	NONE	999		2	NONE	2	NONE	2	NONE
LH198	LH	Rural	M	46-50	1	1	1	1	4	2	5	999	2	NONE	2	NONE	2	NONE	2	NONE	2	NONE	NONE	2	NONE	NONE	2	NONE	NONE	NONE	1	1	1	HIV,	1	1	999	2	2	3	3	999		2	NONE	2	NONE	2	NONE
LH204	LH	Rural	M	41-45	2	1	1	1	1	1	5	999	2	NONE	2	NONE	2	NONE	2	NONE	2	NONE	NONE	2	NONE	NONE	2	NONE	NONE	NONE	1	1	IBHANDE/medication for shingles	HIV, shingles	2	IBHANDE/medication for shingles	NONE	2	NONE	3	NONE	999		2	NONE	2	NONE	2	NONE
LH208	LH	Rural	M	56-60	2	1	1	6	1	1	7	999	2	NONE	2	NONE	2	NONE	2	NONE	2	NONE	NONE	2	NONE	NONE	2	NONE	NONE	NONE	1	1	999	HIV	2	999	NONE	999	NONE	999	NONE	999		2	NONE	2	NONE	2	NONE
LH212	LH	Rural	M	31-35	1	1	1	1	3	1	7	999	2	NONE	2	NONE	2	NONE	2	NONE	1	3	2	2	NONE	NONE	2	NONE	NONE	NONE	1	1	5	boost immune system, high VL	1	5	boost immune system, high VL	2	2	4	4	999		1	3	1	did not help	1	1,11
OGH215	OGH	Rural	F	36-40	1	1	1	1	3	2	1	3	1	2	2	NONE	2	NONE	2	NONE	2	NONE	NONE	2	NONE	NONE	2	NONE	NONE	NONE	2	2	NONE	NONE	2	NONE	NONE	NONE	NONE	NONE	NONE	999		2	NONE	2	NONE	2	NONE
OGH218	OGH	Rural	F	36-40	1	1	1	8	4	1	NVP,999	3	1	1,2	1	999	2	NONE	1	999	1	3	2	2	NONE	NONE	2	NONE	NONE	NONE	2	2	NONE	NONE	2	NONE	NONE	NONE	NONE	NONE	NONE	999		2	NONE	2	NONE	2	NONE
OGH219	OGH	Rural	F	31-35	1	1	1	1	4	1	1	1	2	NONE	2	NONE	2	NONE	2	NONE	2	2	NONE	2	NONE	NONE	2	NONE	NONE	NONE	2	2	NONE	NONE	2	NONE	NONE	NONE	NONE	NONE	NONE	999		2	NONE	2	NONE	2	NONE
OGH220	OGH	Rural	F	31-35	1	1	1	5	4	2	8	3	2	NONE	2	NONE	2	NONE	2	NONE	1	3	2	2	NONE	NONE	2	NONE	NONE	NONE	2	2	NONE	NONE	2	NONE	NONE	NONE	NONE	NONE	NONE	999		2	NONE	2	NONE	1	2
OGH221	OGH	Rural	F	21-25	1	1	1	1	8	2	999	3	2	NONE	2	NONE	2	NONE	2	NONE	2	NONE	NONE	2	NONE	NONE	2	NONE	NONE	NONE	2	2	NONE	NONE	2	NONE	NONE	NONE	NONE	NONE	NONE	999		2	NONE	2	NONE	2	NONE
OGH223	OGH	Rural	F	36-40	1	1	1	1	4	2	5	2	2	NONE	2	NONE	2	NONE	2	NONE	2	NONE	NONE	2	NONE	NONE	2	NONE	NONE	NONE	2	2	NONE	NONE	2	NONE	NONE	NONE	NONE	NONE	NONE	999		2	NONE	2	NONE	2	NONE
OGH224	OGH	Rural	F	51-55	1	1	1	1	2	3	5	3	2	NONE	2	NONE	2	NONE	2	NONE	2	NONE	NONE	2	NONE	NONE	2	NONE	NONE	NONE	2	2	NONE	NONE	2	NONE	NONE	NONE	NONE	NONE	NONE	999		2	NONE	2	NONE	2	NONE
OGH226	OGH	Rural	F	18-20	1	1	1	1	3	2	999	2	2	NONE	2	NONE	2	NONE	2	NONE	2	NONE	NONE	2	NONE	NONE	2	NONE	NONE	NONE	2	2	NONE	NONE	2	NONE	NONE	NONE	NONE	NONE	NONE	999		2	NONE	2	NONE	2	NONE
OGH227	OGH	Rural	F	36-40	1	1	1	1	4	2	17	3	1	1	2	NONE	2	NONE	2	NONE	1	4	2,flu medicines, flutex	2	NONE	NONE	2	NONE	NONE	NONE	2	2	NONE	NONE	2	NONE	NONE	NONE	NONE	NONE	NONE	999		2	NONE	2	NONE	2	NONE
OGH231	OGH	Rural	F	31-35	1	1	1	1	1	2	8	3	1	7	1	7	2	NONE	2	NONE	2	NONE	NONE	1	epilim	epilepsy	2	NONE	NONE	NONE	2	2	NONE	NONE	2	NONE	NONE	NONE	NONE	NONE	NONE	999		2	NONE	2	NONE	2	NONE
OGH232	OGH	Rural	F	36-40	1	1	1	8	4	2	17	3	2	NONE	2	NONE	2	NONE	2	NONE	1	3	2	2	NONE	NONE	2	NONE	NONE	NONE	2	2	NONE	NONE	2	NONE	NONE	NONE	NONE	NONE	NONE	999		2	NONE	2	NONE	2	NONE
OGH233	OGH	Rural	F	31-35	2	1	1	1	4	2	17	3	2	NONE	2	NONE	2	NONE	2	NONE	2	NONE	NONE	2	NONE	NONE	2	NONE	NONE	NONE	2	2	NONE	NONE	2	NONE	NONE	NONE	NONE	NONE	NONE	999		2	NONE	2	NONE	2	NONE
OGH236	OGH	Rural	F	36-40	1	1	1	1	3	3	17	3	2	NONE	2	NONE	2	NONE	2	NONE	1	1	2	2	NONE	NONE	2	NONE	NONE	NONE	2	2	NONE	NONE	2	NONE	NONE	NONE	NONE	NONE	NONE	999		2	NONE	2	NONE	2	NONE
OGH238	OGH	Rural	F	31-35	1	1	1	1	2	3	5	2	1	5	1	3	2	NONE	1	3	2	NONE	NONE	2	NONE	NONE	2	NONE	NONE	NONE	2	2	NONE	NONE	2	NONE	NONE	NONE	NONE	NONE	NONE	999		2	NONE	2	NONE	2	NONE
OGH240	OGH	Rural	F	56-60	1	1	1	1	1	1	8	3	2	NONE	2	NONE	2	NONE	2	NONE	2	NONE	NONE	2	NONE	NONE	2	NONE	NONE	NONE	2	2	NONE	NONE	2	NONE	NONE	NONE	NONE	NONE	NONE	999		2	NONE	2	NONE	2	NONE
OGH241	OGH	Rural	F	31-35	1	1	1	1	4	2	8	3	1	7, EPILIPSY	1	7	2	NONE	1	7	2	NONE	NONE	1	7	epilepsy	2	NONE	NONE	NONE	2	2	NONE	NONE	2	NONE	NONE	NONE	NONE	NONE	NONE	999		2	NONE	2	NONE	2	NONE
OGH242	OGH	Rural	M	31-35	1	1	2	1	3	2	5	2	2	NONE	2	NONE	2	NONE	2	NONE	2	NONE	NONE	2	NONE	NONE	2	NONE	NONE	NONE	2	2	NONE	NONE	2	NONE	NONE	NONE	NONE	NONE	NONE	999		2	NONE	2	NONE	2	NONE
OGH243	OGH	Rural	F	31-35	1	1	1	1	3	2	8	3	2	NONE	2	NONE	2	NONE	2	NONE	2	NONE	NONE	2	NONE	NONE	2	NONE	NONE	NONE	2	2	NONE	NONE	2	NONE	NONE	NONE	NONE	NONE	NONE	999		2	NONE	2	NONE	2	NONE
OGH245	OGH	Rural	F	31-35	1	1	1	1	3	1	5	3	2	NONE	2	NONE	2	NONE	2	NONE	2	NONE	NONE	2	NONE	NONE	2	NONE	NONE	NONE	2	2	NONE	NONE	2	NONE	NONE	NONE	NONE	NONE	NONE	999		2	NONE	2	NONE	2	NONE
OGH246	OGH	Rural	F	36-40	1	1	1	1	6	2	16	3	2	NONE	2	NONE	1	1	2	NONE	1	2	2	2	NONE	NONE	2	NONE	NONE	NONE	2	2	NONE	NONE	2	NONE	NONE	NONE	NONE	NONE	NONE	999		2	NONE	2	NONE	2	NONE
OGH247	OGH	Rural	F	26-30	1	1	1	1	3	3	8	3	2	NONE	2	NONE	2	NONE	2	NONE	2	NONE	NONE	2	NONE	NONE	2	NONE	NONE	NONE	2	2	NONE	NONE	2	NONE	NONE	NONE	NONE	NONE	NONE	999		2	NONE	2	NONE	2	NONE
OGH249	OGH	Rural	F	21-25	1	1	1	1	3	2	16	2 years	2	NONE	2	NONE	2	NONE	2	NONE	1	2	2	2	NONE	NONE	2	NONE	NONE	NONE	2	2	NONE	NONE	2	NONE	NONE	NONE	NONE	NONE	NONE	999		2	NONE	2	NONE	1	8
OGH250	OGH	Rural	M	31-35	1	1	1	1	4	2	1	2	2	NONE	2	NONE	2	NONE	2	NONE	2	NONE	NONE	2	NONE	NONE	2	NONE	NONE	NONE	2	2	NONE	NONE	2	NONE	NONE	NONE	NONE	NONE	NONE	999		2	NONE	2	NONE	2	NONE
OGH251	OGH	Rural	F	56-60	2	1	1	1	1	2	5	3	1	2	1	6,15	2	NONE	1	6,15	2	NONE	NONE	1	6,15	diabetes	2	NONE	NONE	NONE	2	2	NONE	NONE	2	NONE	NONE	NONE	NONE	NONE	NONE	999		2	NONE	2	NONE	2	NONE
OGH252	OGH	Rural	F	46-50	1	1	1	1	1	1	8	3	2	NONE	2	NONE	2	NONE	2	NONE	2	NONE	NONE	2	NONE	NONE	2	NONE	NONE	NONE	2	2	NONE	NONE	2	NONE	NONE	NONE	NONE	NONE	NONE	999		2	NONE	2	NONE	2	NONE
OGH253	OGH	Rural	F	56-60	1	1	1	1	3	1	3TC/EFV/999	3	1	1,2	1	15	1	1,2	1	16,23	1	3	2	1	15	diabetes	2	NONE	NONE	NONE	2	2	NONE	NONE	2	NONE	NONE	NONE	NONE	NONE	NONE	999		2	NONE	2	NONE	2	NONE
OGH254	OGH	Rural	F	31-35	1	1	1	1	3	1	8	3	1	7	1	7	2	NONE	1	7	2	NONE	NONE	2	NONE	NONE	2	NONE	NONE	NONE	2	2	NONE	NONE	2	NONE	NONE	NONE	NONE	NONE	NONE	999		2	NONE	2	NONE	2	NONE
OGH256	OGH	Rural	M	26-30	1	1	1	1	2	1	1	2	2	NONE	2	NONE	2	NONE	2	NONE	2	NONE	NONE	2	NONE	NONE	2	NONE	NONE	NONE	2	2	NONE	NONE	2	NONE	NONE	NONE	NONE	NONE	NONE	999		2	NONE	2	NONE	2	NONE
OGH257	OGH	Rural	F	36-40	1	1	1	1	3	1	8	3	2	NONE	2	NONE	2	NONE	2	NONE	2	NONE	NONE	2	NONE	NONE	2	NONE	NONE	NONE	2	2	NONE	NONE	2	NONE	NONE	NONE	NONE	NONE	NONE	999		2	NONE	2	NONE	2	NONE
OGH258	OGH	Rural	F	21-25	1	1	1	1	3	1	8	3	2	NONE	2	NONE	2	NONE	2	NONE	2	NONE	NONE	2	NONE	NONE	2	NONE	NONE	NONE	2	2	NONE	NONE	2	NONE	NONE	NONE	NONE	NONE	NONE	999		2	NONE	2	NONE	2	NONE
OGH259	OGH	Rural	F	36-40	1	1	1	1	1	1	1	2	2	NONE	2	NONE	2	NONE	2	NONE	2	NONE	NONE	2	NONE	NONE	2	NONE	NONE	NONE	2	2	NONE	NONE	2	NONE	NONE	NONE	NONE	NONE	NONE	999		2	NONE	2	NONE	2	NONE
OGH261	OGH	Rural	F	51-55	2	1	1	1	3	1	1	3	1	1	1	1,4	1	1	2	NONE	1	3	2	1	1,4	hypertension	2	NONE	NONE	NONE	2	2	NONE	NONE	2	NONE	NONE	NONE	NONE	NONE	NONE	999		2	NONE	2	NONE	2	NONE
OGH262	OGH	Rural	F	41-45	1	1	1	1	4	2	1	3	2	NONE	2	NONE	2	NONE	2	NONE	2	NONE	NONE	2	NONE	NONE	2	NONE	NONE	NONE	2	2	NONE	NONE	2	NONE	NONE	NONE	NONE	NONE	NONE	999		2	NONE	2	NONE	2	NONE
OGH265	OGH	Rural	F	36-40	1	1	1	1	4	2	8	3	2	NONE	2	NONE	2	NONE	2	NONE	1	3	NONE	2	NONE	NONE	2	NONE	NONE	NONE	2	2	NONE	NONE	2	NONE	NONE	NONE	NONE	NONE	NONE	999		2	NONE	2	NONE	2	NONE
OGH267	OGH	Rural	F	18-20	1	1	1	1	1	1	8	3	1	999	1	999	2	NONE	1	999	2	NONE	NONE	2	NONE	NONE	2	NONE	NONE	NONE	2	2	NONE	NONE	2	NONE	NONE	NONE	NONE	NONE	NONE	999		2	NONE	2	NONE	2	NONE
OGH268	OGH	Rural	F	31-35	1	1	1	1	1	1	8	3	2	NONE	2	NONE	2	NONE	2	NONE	1	2	999	2	NONE	NONE	2	NONE	NONE	NONE	2	2	NONE	NONE	2	NONE	NONE	NONE	NONE	NONE	NONE	999		2	NONE	2	NONE	2	NONE
OGH213	OGH	Rural	F	36-40	1	1	1	1	3	2	1	3	2	NONE	2	NONE	2	NONE	2	NONE	2	NONE	NONE	2	NONE	NONE	2	NONE	NONE	NONE	1	1	1	999	2	1	NONE	NONE	NONE	NONE	NONE	999		2	NONE	2	NONE	1	9
OGH214	OGH	Rural	F	41-45	1	1	1	1	3	1	16	3	2	NONE	2	NONE	2	NONE	2	NONE	2	NONE	NONE	2	NONE	NONE	2	NONE	NONE	NONE	1	1	999	999	2	999	NONE	NONE	NONE	NONE	NONE	999		2	NONE	2	NONE	1	2
OGH216	OGH	Rural	F	41-45	1	1	1	8	3	2	8	3	1	6	2	NONE	2	NONE	1	antirhumatoid	2	NONE	NONE	2	NONE	NONE	2	NONE	NONE	NONE	1	1	999	999	2	999	NONE	NONE	NONE	NONE	NONE	999		2	NONE	2	NONE	1	11
OGH217	OGH	Rural	M	56-60	1	1	1	6	3	1	999	3	2	NONE	2	NONE	2	NONE	2	NONE	2	NONE	NONE	2	NONE	NONE	2	NONE	NONE	NONE	1	1	999	HIV	2	999	NONE	NONE	NONE	999	NONE	999		2	NONE	2	NONE	1	17
OGH222	OGH	Rural	F	31-35	1	1	1	6	3	1	1	3	2	NONE	2	NONE	2	NONE	2	NONE	1	999	2	2	NONE	NONE	2	NONE	NONE	NONE	1	1	999	HIV	2	999	NONE	NONE	NONE	999	NONE	999		2	NONE	2	NONE	2	NONE
OGH225	OGH	Rural	F	26-30	1	1	1	6	3	2	1	2	2	NONE	2	NONE	2	NONE	2	NONE	2	NONE	NONE	2	NONE	NONE	2	NONE	NONE	NONE	1	1	6	HIV	2	11	NONE	NONE	NONE	999	NONE	999		2	NONE	2	NONE	1	9,30
OGH228	OGH	Rural	M	36-40	1	1	1	1	4	1	999	999	2	NONE	2	NONE	2	NONE	2	NONE	1	3	2	2	NONE	NONE	2	NONE	NONE	NONE	1	1	999	HIV	2	999	NONE	NONE	NONE	999	NONE	999		2	NONE	2	NONE	2	NONE
OGH229	OGH	Rural	F	36-40	1	1	2	1	3	1	1	2	2	NONE	2	NONE	1	1	1	11 flutex	1	3	1	2	NONE	NONE	2	NONE	NONE	NONE	1	1	999	HIV	2	999	NONE	NONE	NONE	999	NONE	999		2	NONE	2	NONE	2	NONE
OGH230	OGH	Rural	F	26-30	1	1	2	1	3	2	16	3	1	5	1	3	1	1	2	NONE	1	3	2	2	NONE	NONE	2	NONE	NONE	2	1	1	999	HIV	2	999	NONE	NONE	NONE	999	NONE	999		2	NONE	2	NONE	2	NONE
OGH234	OGH	Rural	F	36-40	1	1	1	1	4	3	1	3	2	NONE	2	NONE	2	NONE	2	NONE	1	2	999	2	NONE	NONE	2	NONE	NONE	NONE	1	1	999	HIV	2	999	NONE	NONE	NONE	999	NONE	999		2	NONE	2	NONE	2	NONE
OGH235	OGH	Rural	F	31-35	1	1	1	1	3	3	8	2	2	NONE	2	NONE	2	NONE	2	NONE	1	2	999	2	NONE	NONE	2	NONE	NONE	NONE	1	1	999	HIV	2	999	NONE	NONE	NONE	999	NONE	999		2	NONE	2	NONE	2	NONE
OGH237	OGH	Rural	M	31-35	1	1	1	1	2	1	5	2	2	NONE	2	NONE	2	NONE	2	NONE	2	NONE	NONE	2	NONE	NONE	2	NONE	NONE	NONE	1	1	999	HIV	2	999	NONE	NONE	NONE	999	NONE	999		2	NONE	2	NONE	2	NONE
OGH239	OGH	Rural	M	31-35	2	1	1	5	3	3	1	2	2	NONE	2	NONE	2	NONE	2	NONE	1	2	2	2	NONE	NONE	2	NONE	NONE	NONE	1	1	999	HIV	2	999	NONE	NONE	NONE	999	NONE	999		2	NONE	2	NONE	2	NONE
OGH244	OGH	Rural	F	41-45	2	1	1	1	1	2	5	3	2	NONE	2	NONE	1	1	2	NONE	1	3	999	2	NONE	NONE	2	NONE	NONE	NONE	1	1	999	HIV	2	999	NONE	NONE	NONE	999	NONE	999		2	NONE	2	NONE	2	NONE
OGH248	OGH	Rural	F	36-40	1	1	1	1	4	3	8	3	2	NONE	2	NONE	2	NONE	2	NONE	1	2	1	1	24, 23	enhance appetite	2	NONE	NONE	NONE	1	1	999	Hiv	2	999	NONE	NONE	NONE	999	NONE	999		2	NONE	2	NONE	2	NONE
OGH260	OGH	Rural	F	41-45	1	1	1	1	1	2	3TC/NVP/999	3	1	8	1	17	2	NONE	2	NONE	2	NONE	NONE	1	17	gastric ulcers	2	NONE	NONE	NONE	1	1	999	HIV	2	999	NONE	NONE	NONE	999	NONE	999		2	NONE	2	NONE	2	NONE
OGH263	OGH	Rural	F	31-35	1	1	1	1	4	2	8	3	2	NONE	2	NONE	2	NONE	2	NONE	2	NONE	NONE	2	NONE	NONE	2	NONE	NONE	NONE	1	1	999	HIV	2	999	NONE	NONE	NONE	999	NONE	999		2	NONE	2	NONE	2	NONE
OGH264	OGH	Rural	F	41-45	1	1	1	1	3	2	8	3	2	NONE	2	NONE	2	NONE	2	NONE	1	2	2	2	NONE	NONE	2	NONE	NONE	NONE	1	1	999	HIV	2	999	NONE	NONE	NONE	999	NONE	999		2	NONE	2	NONE	2	NONE
OGH266	OGH	Rural	F	36-40	1	1	1	1	3	2	8	3	2	NONE	2	NONE	2	NONE	2	NONE	1	2	2	2	NONE	NONE	2	NONE	NONE	NONE	1	1	999	HIV	2	999	NONE	NONE	NONE	999	NONE	999		2	NONE	2	NONE	2	NONE
IC270	ICH	Rural	F	36-40	2	1	1	1	3	3	EfV, 999	3	2	NONE	1	999,flu	2	1	1	11	1	3	2, flu , antibiotics	2	NONE	NONE	2	NONE	NONE	NONE	2	2	NONE	NONE	2	NONE	NONE	NONE	NONE	NONE	NONE	999		2	NONE	NONE	NONE	2	NONE
IC271	ICH	Rural	F	41-45	1	1	1	1	3	3	1	3	2	NONE	2	NONE	2	NONE	2	NONE	2	NONE	NONE	2	NONE	NONE	2	NONE	NONE	NONE	2	2	NONE	NONE	2	NONE	NONE	NONE	NONE	NONE	NONE	999		2	NONE	NONE	NONE	2	NONE
IC272	ICH	Rural	F	31-35	1	1	1	1	4	3	5	3	2	NONE	2	NONE	2	NONE	2	NONE	2	NONE	NONE	2	NONE	NONE	2	NONE	NONE	NONE	2	2	NONE	NONE	2	NONE	NONE	NONE	NONE	NONE	NONE	999		2	NONE	NONE	NONE	2	NONE
IC273	ICH	Rural	F	41-45	1	1	1	1	4	2	5	3	2	NONE	2	NONE	2	NONE	2	NONE	2	NONE	NONE	2	NONE	NONE	2	NONE	NONE	NONE	2	2	NONE	NONE	2	NONE	NONE	NONE	NONE	NONE	NONE	999		2	NONE	NONE	NONE	2	NONE
IC276	ICH	Rural	F	31-35	1	1	1	1	4	2	3TC/EFV/999	2	2	NONE	2	NONE	2	NONE	2	NONE	1	1	2	2	NONE	NONE	2	NONE	NONE	NONE	2	2	NONE	NONE	2	NONE	NONE	NONE	NONE	NONE	NONE	999		2	NONE	NONE	NONE	2	NONE
IC277	ICH	Rural	F	31-35	1	1	1	1	3	2	5	2	2	NONE	2	NONE	2	NONE	2	NONE	1	2	2	2	NONE	NONE	2	NONE	NONE	NONE	2	2	NONE	NONE	2	NONE	NONE	NONE	NONE	NONE	NONE	999		2	NONE	NONE	NONE	1	11,9,25,211
IC279	ICH	Rural	F	26-30	1	1	1	1	4	3	5	2	2	NONE	2	NONE	2	NONE	2	NONE	1	2	2	2	NONE	NONE	2	NONE	NONE	NONE	2	2	NONE	NONE	2	NONE	NONE	NONE	NONE	NONE	NONE	999		2	NONE	NONE	NONE	2	NONE
IC281	ICH	Rural	F	56-60	1	1	1	1	1	3	5	3	2	NONE	2	NONE	2	NONE	2	NONE	2	NONE	NONE	2	NONE	NONE	2	NONE	NONE	NONE	2	2	NONE	NONE	2	NONE	NONE	NONE	NONE	NONE	NONE	999		2	NONE	NONE	NONE	2	NONE
IC292	ICH	Rural	F	36-40	2	1	1	1	3	3	5	3	2	NONE	2	NONE	2	2	2	NONE	2	NONE	NONE	2	NONE	NONE	2	NONE	NONE	NONE	2	2	NONE	NONE	2	NONE	NONE	NONE	NONE	NONE	NONE	999		2	NONE	NONE	NONE	2	NONE
IC294	ICH	Rural	F	31-35	1	1	1	1	3	3	5	2	2	NONE	2	NONE	2	NONE	2	NONE	1	2	2	2	NONE	NONE	2	NONE	NONE	NONE	2	2	NONE	NONE	2	NONE	NONE	NONE	NONE	NONE	NONE	999		2	NONE	NONE	NONE	2	NONE
IC295	ICH	Rural	F	31-35	1	1	1	1	3	3	3TC/AZT/999	3	2	NONE	2	NONE	2	NONE	2	NONE	1	2	2	2	NONE	NONE	2	NONE	NONE	NONE	2	2	NONE	NONE	2	NONE	NONE	NONE	NONE	NONE	NONE	999		2	NONE	NONE	NONE	2	NONE
IC296	ICH	Rural	F	31-35	1	1	1	1	3	3	5	2	2	NONE	2	NONE	2	NONE	2	NONE	2	NONE	NONE	2	NONE	NONE	2	NONE	NONE	NONE	2	2	NONE	NONE	2	NONE	NONE	NONE	NONE	NONE	NONE	999		2	NONE	NONE	NONE	2	NONE
IC300	ICH	Rural	M	36-40	1	1	1	1	4	3	5	3	2	NONE	2	NONE	2	NONE	2	NONE	1	3	2	2	NONE	NONE	2	NONE	NONE	NONE	2	2	NONE	NONE	2	NONE	NONE	NONE	NONE	NONE	NONE	999		2	NONE	NONE	NONE	2	NONE
IC302	ICH	Rural	F	31-35	1	1	1	1	3	3	5	3	2	NONE	2	NONE	2	NONE	2	NONE	2	NONE	NONE	2	NONE	NONE	2	NONE	NONE	NONE	2	2	NONE	NONE	2	NONE	NONE	NONE	NONE	NONE	NONE	999		2	NONE	NONE	NONE	2	NONE
IC303	ICH	Rural	F	31-35	1	1	1	1	3	3	5	3	2	NONE	2	NONE	2	NONE	2	NONE	1	3	2	2	NONE	NONE	2	NONE	NONE	NONE	2	2	NONE	NONE	2	NONE	NONE	NONE	NONE	NONE	NONE	999		2	NONE	NONE	NONE	2	NONE
IC304	ICH	Rural	F	41-45	1	1	1	1	3	3	5	2	2	NONE	2	NONE	2	NONE	2	NONE	2	NONE	NONE	2	NONE	NONE	2	NONE	NONE	NONE	2	2	NONE	NONE	2	NONE	NONE	NONE	NONE	NONE	NONE	999		2	NONE	NONE	NONE	1	9
IC305	ICH	Rural	F	46-50	1	1	1	1	2	3	5	3	2	NONE	2	NONE	2	NONE	2	NONE	2	NONE	NONE	2	NONE	NONE	2	NONE	NONE	NONE	2	2	NONE	NONE	2	NONE	NONE	NONE	NONE	NONE	NONE	999		2	NONE	NONE	NONE	2	NONE
IC307	ICH	Rural	M	26-30	1	1	1	1	3	3	5	3	2	NONE	2	NONE	2	NONE	2	NONE	2	NONE	NONE	2	NONE	NONE	2	NONE	NONE	NONE	2	2	NONE	NONE	2	NONE	NONE	NONE	NONE	NONE	NONE	999		2	NONE	NONE	NONE	1	27
IC309	ICH	Rural	F	56-60	1	1	1	1	1	2	5	2	2	NONE	2	NONE	2	NONE	2	NONE	1	2	2	2	NONE	NONE	2	NONE	NONE	NONE	2	2	NONE	NONE	2	NONE	NONE	NONE	NONE	NONE	NONE	999		2	NONE	NONE	NONE	2	NONE
IC310	ICH	Rural	F	31-35	1	1	1	1	4	3	5	3	2	NONE	2	NONE	2	NONE	2	NONE	1	2	2	2	NONE	NONE	2	NONE	NONE	NONE	2	2	NONE	NONE	2	NONE	NONE	NONE	NONE	NONE	NONE	999		2	NONE	NONE	NONE	1	25
IC312	ICH	Rural	F	26-30	1	1	1	1	3	3	5	2	2	NONE	2	NONE	2	NONE	2	NONE	2	NONE	NONE	2	NONE	NONE	2	NONE	NONE	NONE	2	2	NONE	NONE	2	NONE	NONE	NONE	NONE	NONE	NONE	999		2	NONE	NONE	NONE	2	NONE
IC313	ICH	Rural	F	26-30	1	1	1	1	4	3	5	3	2	NONE	2	NONE	2	NONE	2	NONE	2	NONE	NONE	2	NONE	NONE	2	NONE	NONE	NONE	2	2	NONE	NONE	2	NONE	NONE	NONE	NONE	NONE	NONE	999		2	NONE	NONE	NONE	2	NONE
IC314	ICH	Rural	M	36-40	1	1	1	1	3	3	5	3	1	1	1	9	2	NONE	1	9	2	NONE	NONE	2	NONE	NONE	2	NONE	NONE	NONE	2	2	NONE	NONE	2	NONE	NONE	NONE	NONE	NONE	NONE	999		2	NONE	NONE	NONE	2	NONE
IC315	ICH	Rural	F	31-35	1	1	1	1	4	2	5	3	2	NONE	2	NONE	2	NONE	2	NONE	1	999	999	2	NONE	NONE	2	NONE	NONE	NONE	2	2	NONE	NONE	2	NONE	NONE	NONE	NONE	NONE	NONE	999		2	NONE	NONE	NONE	2	NONE
IC317	ICH	Rural	F	21-25	1	1	1	1	4	3	3TC/TDF/999	2	2	NONE	2	NONE	2	NONE	2	NONE	2	NONE	NONE	2	NONE	NONE	2	NONE	NONE	NONE	2	2	NONE	NONE	2	NONE	NONE	NONE	NONE	NONE	NONE	999		2	NONE	NONE	NONE	2	NONE
IC318	ICH	Rural	F	46-50	2	1	1	1	2	3	5	3	2	NONE	2	NONE	2	NONE	2	NONE	2	NONE	NONE	2	NONE	NONE	2	NONE	NONE	NONE	2	2	NONE	NONE	2	NONE	NONE	NONE	NONE	NONE	NONE	999		2	NONE	NONE	NONE	2	NONE
IC319	ICH	Rural	F	31-35	1	1	1	1	4	3	5	3	2	NONE	2	NONE	2	NONE	2	NONE	2	NONE	NONE	2	NONE	NONE	2	NONE	NONE	NONE	2	2	NONE	NONE	2	NONE	NONE	NONE	NONE	NONE	NONE	999		2	NONE	NONE	NONE	2	NONE
IC321	ICH	Rural	M	36-40	1	1	1	1	3	2	5	3	2	NONE	2	NONE	2	NONE	2	NONE	2	NONE	NONE	2	NONE	NONE	2	NONE	NONE	NONE	2	2	NONE	NONE	2	NONE	NONE	NONE	NONE	NONE	NONE	999		2	NONE	NONE	NONE	2	NONE
IC323	ICH	Rural	F	31-35	1	1	1	1	4	2	5	3	2	NONE	2	NONE	2	NONE	2	NONE	2	NONE	NONE	2	NONE	NONE	2	NONE	NONE	NONE	2	2	NONE	NONE	2	NONE	NONE	NONE	NONE	NONE	NONE	999		2	NONE	NONE	NONE	2	NONE
IC324	ICH	Rural	F	31-35	1	1	1	1	4	3	5	2	2	NONE	2	NONE	2	NONE	2	NONE	2	NONE	NONE	2	NONE	NONE	2	NONE	NONE	NONE	2	2	NONE	NONE	2	NONE	NONE	NONE	NONE	NONE	NONE	999		2	NONE	NONE	NONE	2	NONE
IC325	ICH	Rural	F	31-35	1	1	1	1	3	2	5	2	2	NONE	2	NONE	2	NONE	2	NONE	2	NONE	NONE	2	NONE	NONE	2	NONE	NONE	NONE	2	2	NONE	NONE	2	NONE	NONE	NONE	NONE	NONE	NONE	999		2	NONE	NONE	NONE	2	NONE
IC326	ICH	Rural	F	51-55	1	1	1	1	1	3	5	2	1	9	2	NONE	2	NONE	2	NONE	1	2	999	2	NONE	NONE	2	NONE	NONE	NONE	2	2	NONE	NONE	2	NONE	NONE	NONE	NONE	NONE	NONE	999		2	NONE	NONE	NONE	2	NONE
IC327	ICH	Rural	F	31-35	1	1	1	1	3	2	5	2	2	NONE	2	NONE	2	NONE	2	NONE	2	NONE	NONE	2	NONE	NONE	2	NONE	NONE	NONE	2	2	NONE	NONE	2	NONE	NONE	NONE	NONE	NONE	NONE	999		2	NONE	NONE	NONE	2	NONE
IC328	ICH	Rural	F	26-30	1	1	1	1	3	2	17	3	1	10	1	12	2	NONE	1	12	1	2	2	2	NONE	NONE	2	NONE	NONE	NONE	2	2	NONE	NONE	2	NONE	NONE	NONE	NONE	NONE	NONE	999		2	NONE	NONE	NONE	2	NONE
IC332	ICH	Rural	F	31-35	1	1	1	1	3	3	8	3	2	NONE	2	NONE	2	NONE	2	NONE	2	NONE	NONE	2	NONE	NONE	2	NONE	NONE	NONE	2	2	NONE	NONE	2	NONE	NONE	NONE	NONE	NONE	NONE	999		2	NONE	NONE	NONE	2	NONE
IC333	ICH	Rural	F	31-35	1	1	1	1	3	3	8	2	2	NONE	2	NONE	2	NONE	2	NONE	2	NONE	NONE	2	NONE	NONE	2	NONE	NONE	NONE	2	2	NONE	NONE	2	NONE	NONE	NONE	NONE	NONE	NONE	999		2	NONE	NONE	NONE	2	NONE
IC336	ICH	Rural	F	21-25	1	1	1	1	4	2	8	2	2	NONE	1	flupen 272, acute	2	NONE	1	ear drops,ear inf	1	1	2,ear infections, ear drops	2	NONE	NONE	2	NONE	NONE	NONE	2	2	NONE	NONE	2	NONE	NONE	NONE	NONE	NONE	NONE	999		2	NONE	NONE	NONE	1	999
IC339	ICH	Rural	F	46-50	1	1	1	1	2	3	5	2	2	NONE	2	NONE	2	NONE	2	NONE	2	NONE	NONE	2	NONE	NONE	2	NONE	NONE	NONE	2	2	NONE	NONE	2	NONE	NONE	NONE	NONE	NONE	NONE	999		2	NONE	NONE	NONE	2	NONE
IC340	ICH	Rural	F	18-20	1	1	1	1	1	2	5	2	2	NONE	2	NONE	2	NONE	2	NONE	2	NONE	NONE	2	NONE	NONE	2	NONE	NONE	NONE	2	2	NONE	NONE	2	NONE	NONE	NONE	NONE	NONE	NONE	999		2	NONE	NONE	NONE	2	NONE
IC344	ICH	Rural	F	26-30	1	1	1	1	3	3	5	3	2	NONE	2	NONE	2	NONE	2	NONE	2	NONE	NONE	2	NONE	NONE	2	NONE	NONE	NONE	2	2	NONE	NONE	2	NONE	NONE	NONE	NONE	NONE	NONE	999		2	NONE	NONE	NONE	2	NONE
IC345	ICH	Rural	F	41-45	1	1	1	1	3	2	EFV,999	3	2	NONE	2	NONE	2	NONE	2	NONE	2	NONE	NONE	2	NONE	NONE	2	NONE	NONE	NONE	2	2	NONE	NONE	2	NONE	NONE	NONE	NONE	NONE	NONE	999		2	NONE	NONE	NONE	2	NONE
IC347	ICH	Rural	F	999	1	1	1	1	2	2	5	2	2	NONE	2	NONE	2	NONE	2	NONE	2	NONE	NONE	2	NONE	NONE	2	NONE	NONE	NONE	2	2	NONE	NONE	2	NONE	NONE	NONE	NONE	NONE	NONE	999		2	NONE	NONE	NONE	2	NONE
IC349	ICH	Rural	F	41-45	2	1	1	1	3	2	3TC/NVP/999	3	2	NONE	2	NONE	2	NONE	2	NONE	1	3	2,flu	2	NONE	NONE	2	NONE	NONE	NONE	2	2	NONE	NONE	2	NONE	NONE	NONE	NONE	NONE	NONE	999		2	NONE	NONE	NONE	2	NONE
IC350	ICH	Rural	F	36-40	1	1	1	1	3	3	16	3	1	1	1	999	1	7,other	1	999	1	2	2	1	999	hypertension	2	NONE	NONE	NONE	2	2	NONE	NONE	2	NONE	NONE	NONE	NONE	NONE	NONE	999		2	NONE	NONE	NONE	2	NONE
IC352	ICH	Rural	F	21-25	1	1	1	8	3	2	1	2	2	NONE	2	NONE	2	NONE	2	NONE	2	NONE	NONE	2	NONE	NONE	2	NONE	NONE	NONE	2	2	NONE	NONE	2	NONE	NONE	NONE	NONE	NONE	NONE	999		2	NONE	NONE	NONE	1	4
IC354	ICH	Rural	F	46-50	2	1	1	8	3	2	1	3	2	NONE	2	NONE	2	NONE	2	NONE	2	NONE	NONE	2	NONE	NONE	2	NONE	NONE	NONE	2	2	NONE	NONE	2	NONE	NONE	NONE	NONE	NONE	NONE	999		2	NONE	NONE	NONE	2	NONE
IC356	ICH	Rural	F	26-30	1	1	1	8	999	2	8	3	2	NONE	2	NONE	2	NONE	2	NONE	1	3	2	2	NONE	NONE	2	NONE	NONE	NONE	2	2	NONE	NONE	2	NONE	NONE	NONE	NONE	NONE	NONE	999		2	NONE	NONE	NONE	2	NONE
IC357	ICH	Rural	F	31-35	1	1	1	5	3	2	1	3	2	NONE	2	NONE	2	NONE	2	NONE	2	NONE	NONE	2	NONE	NONE	2	NONE	NONE	NONE	2	2	NONE	NONE	2	NONE	NONE	NONE	NONE	NONE	NONE	999		2	NONE	NONE	NONE	1	9
IC358	ICH	Rural	F	31-35	1	1	1	8	3	2	3TC/NVP/999	3	2	NONE	2	NONE	2	NONE	2	NONE	2	NONE	NONE	2	NONE	NONE	2	NONE	NONE	NONE	2	2	NONE	NONE	2	NONE	NONE	NONE	NONE	NONE	NONE	999		2	NONE	NONE	NONE	2	NONE
IC361	ICH	Rural	M	51-55	2	1	1	1	3	2	5	1	2	NONE	2	NONE	2	NONE	2	NONE	2	NONE	NONE	2	NONE	NONE	2	NONE	NONE	NONE	2	2	NONE	NONE	2	NONE	NONE	NONE	NONE	NONE	NONE	999		2	NONE	NONE	NONE	2	NONE
IC362	ICH	Rural	F	46-50	1	1	1	8	3	2	5	3	1	1.2	1	4	2	NONE	2	NONE	2	NONE	NONE	1	4	hypertension	2	NONE	NONE	NONE	2	2	NONE	NONE	2	NONE	NONE	NONE	NONE	NONE	NONE	999		2	NONE	NONE	NONE	2	NONE
IC363	ICH	Rural	F	26-30	1	1	1	1	3	2	5	1	1	5	1	3	2	NONE	2	NONE	2	NONE	NONE	2	NONE	NONE	2	NONE	NONE	NONE	2	2	NONE	NONE	2	NONE	NONE	NONE	NONE	NONE	NONE	999		2	NONE	NONE	NONE	1	28
IC364	ICH	Rural	F	26-30	1	1	1	1	3	2	3TC/NVP/999	3	2	NONE	2	NONE	2	NONE	2	NONE	1	3	999	2	NONE	NONE	2	NONE	NONE	NONE	2	2	NONE	NONE	2	NONE	NONE	NONE	NONE	NONE	NONE	999		2	NONE	NONE	NONE	1	9
IC365	ICH	Rural	F	31-35	1	1	1	1	999	2	1	1	2	NONE	2	NONE	2	NONE	2	NONE	2	NONE	NONE	2	NONE	NONE	2	NONE	NONE	NONE	2	2	NONE	NONE	2	NONE	NONE	NONE	NONE	NONE	NONE	999		2	NONE	NONE	NONE	2	NONE
IC366	ICH	Rural	F	26-30	1	1	1	8	3	2	17	3	2	NONE	2	NONE	2	NONE	2	NONE	2	NONE	NONE	2	NONE	NONE	2	NONE	NONE	NONE	2	2	NONE	NONE	2	NONE	NONE	NONE	NONE	NONE	NONE	999		2	NONE	NONE	NONE	2	NONE
IC367	ICH	Rural	F	31-35	1	1	1	1	2	2	1	3	2	NONE	2	NONE	2	NONE	2	NONE	2	NONE	NONE	2	NONE	NONE	2	NONE	NONE	NONE	2	2	NONE	NONE	2	NONE	NONE	NONE	NONE	NONE	NONE	999		2	NONE	NONE	NONE	2	NONE
IC368	ICH	Rural	F	21-25	1	1	1	5	4	2	3TC/NVP/999	3	2	NONE	2	NONE	2	NONE	2	NONE	2	NONE	NONE	2	NONE	NONE	2	NONE	NONE	NONE	2	2	NONE	NONE	2	NONE	NONE	NONE	NONE	NONE	NONE	999		2	NONE	NONE	NONE	2	NONE
IC370	ICH	Rural	F	31-35	1	1	1	8	3	2	1	3	2	NONE	2	NONE	2	NONE	2	NONE	2	NONE	NONE	2	NONE	NONE	2	NONE	NONE	NONE	2	2	NONE	NONE	2	NONE	NONE	NONE	NONE	NONE	NONE	999		2	NONE	NONE	NONE	2	NONE
IC373	ICH	Rural	F	41-45	1	1	1	1	3	2	1	999	2	NONE	2	NONE	2	NONE	2	NONE	2	NONE	NONE	2	NONE	NONE	2	NONE	NONE	NONE	2	2	NONE	NONE	2	NONE	NONE	NONE	NONE	NONE	NONE	999		2	NONE	NONE	NONE	2	NONE
IC374	ICH	Rural	F	41-45	1	1	1	8	2	2	1	3	2	NONE	2	NONE	2	NONE	2	NONE	2	NONE	NONE	2	NONE	NONE	2	NONE	NONE	NONE	2	2	NONE	NONE	2	NONE	NONE	NONE	NONE	NONE	NONE	999		2	NONE	NONE	NONE	1	8,29
IC375	ICH	Rural	F	41-45	1	1	1	5	3	2	EFV/999	3	1	1	1	4	2	NONE	1	4	2	NONE	NONE	2	NONE	NONE	2	NONE	NONE	NONE	2	2	NONE	NONE	2	NONE	NONE	NONE	NONE	NONE	NONE	999		2	NONE	NONE	NONE	2	NONE
IC376	ICH	Rural	M	31-35	1	1	1	6	4	2	1	3	2	NONE	2	NONE	2	NONE	2	NONE	2	NONE	NONE	2	NONE	NONE	2	NONE	NONE	NONE	2	2	NONE	NONE	2	NONE	NONE	NONE	NONE	NONE	NONE	999		2	NONE	NONE	NONE	2	NONE
IC377	ICH	Rural	F	46-50	2	1	1	1	3	1	1	3	1	1	1	4	2	NONE	2	NONE	2	NONE	NONE	1	4	hypertension	2	NONE	NONE	NONE	2	2	NONE	NONE	2	NONE	NONE	NONE	NONE	NONE	NONE	999		2	NONE	NONE	NONE	2	NONE
IC379	ICH	Rural	F	26-30	1	1	1	6	4	1	5	1	2	NONE	2	NONE	2	NONE	2	NONE	1	3	2	2	NONE	NONE	2	NONE	NONE	NONE	2	2	NONE	NONE	2	NONE	NONE	NONE	NONE	NONE	NONE	999		2	NONE	NONE	NONE	2	NONE
IC380	ICH	Rural	F	21-25	1	1	1	1	3	1	5	1	2	NONE	2	NONE	2	NONE	2	NONE	2	NONE	NONE	2	NONE	NONE	2	NONE	NONE	NONE	2	2	NONE	NONE	2	NONE	NONE	NONE	NONE	NONE	NONE	999		2	NONE	NONE	NONE	1	9
IC381	ICH	Rural	F	36-40	2	1	1	1	2	1	17	3	2	NONE	2	NONE	2	NONE	2	NONE	2	NONE	NONE	2	NONE	NONE	2	NONE	NONE	NONE	2	2	NONE	NONE	2	NONE	NONE	NONE	NONE	NONE	NONE	999		2	NONE	NONE	NONE	2	NONE
IC382	ICH	Rural	F	51-55	1	1	1	1	2	1	5	3	2	NONE	2	NONE	2	NONE	2	NONE	2	NONE	NONE	2	NONE	NONE	2	NONE	NONE	NONE	2	2	NONE	NONE	2	NONE	NONE	NONE	NONE	NONE	NONE	999		2	NONE	NONE	NONE	1	999
IC384	ICH	Rural	F	21-25	1	1	1	6	4	1	5	2	2	NONE	2	NONE	2	NONE	2	NONE	2	NONE	NONE	2	NONE	NONE	2	NONE	NONE	NONE	2	2	NONE	NONE	2	NONE	NONE	NONE	NONE	NONE	NONE	999		2	NONE	NONE	NONE	1	9,30
IC385	ICH	Rural	F	18-20	1	1	1	6	2	1	5	1	2	NONE	2	NONE	2	NONE	2	NONE	2	NONE	NONE	2	NONE	NONE	2	NONE	NONE	NONE	2	2	NONE	NONE	2	NONE	NONE	NONE	NONE	NONE	NONE	999		2	NONE	NONE	NONE	1	4
IC388	ICH	Rural	F	26-30	1	1	1	1	4	1	1	3	2	NONE	2	NONE	2	NONE	2	NONE	2	NONE	NONE	2	NONE	NONE	2	NONE	NONE	NONE	2	2	NONE	NONE	2	NONE	NONE	NONE	NONE	NONE	NONE	999		2	NONE	NONE	NONE	2	NONE
IC390	ICH	Rural	F	31-35	1	1	1	1	4	1	1	3	2	NONE	2	NONE	2	NONE	2	NONE	2	NONE	NONE	2	NONE	NONE	2	NONE	NONE	NONE	2	2	NONE	NONE	2	NONE	NONE	NONE	NONE	NONE	NONE	999		2	NONE	NONE	NONE	2	NONE
IC391	ICH	Rural	F	11	1	1	1	8	1	1	EFV/999	2	2	NONE	2	NONE	2	NONE	2	NONE	2	NONE	NONE	2	NONE	NONE	2	NONE	NONE	NONE	2	2	NONE	NONE	2	NONE	NONE	NONE	NONE	NONE	NONE	999		2	NONE	NONE	NONE	2	NONE
IC392	ICH	Rural	F	26-30	1	1	1	1	4	1	1	2	2	NONE	2	NONE	2	NONE	2	NONE	2	NONE	NONE	2	NONE	NONE	2	NONE	NONE	NONE	2	2	NONE	NONE	2	NONE	NONE	NONE	NONE	NONE	NONE	999		2	NONE	NONE	NONE	2	NONE
IC396	ICH	Rural	F	51-55	2	1	1	1	1	3	5	3	1	1	1	4	2	NONE	1	4	2	NONE	NONE	1	4	hypertension	2	NONE	NONE	NONE	2	2	NONE	NONE	2	NONE	NONE	NONE	NONE	NONE	NONE	999		2	NONE	NONE	NONE	2	NONE
IC397	ICH	Rural	F	31-35	1	1	1	1	4	1	3TC/EFV/999	3	2	NONE	2	NONE	2	NONE	2	NONE	2	NONE	NONE	2	NONE	NONE	2	NONE	NONE	NONE	2	2	NONE	NONE	2	NONE	NONE	NONE	NONE	NONE	NONE	999		2	NONE	NONE	NONE	1	9
IC3999	ICH	Rural	F	56-60	1	1	1	1	3	1	5	1	2	NONE	2	NONE	2	NONE	2	NONE	2	NONE	NONE	2	NONE	NONE	2	NONE	NONE	NONE	2	2	NONE	NONE	2	NONE	NONE	NONE	NONE	NONE	NONE	999		2	NONE	NONE	NONE	1	31
IC400	ICH	Rural	F	26-30	1	1	1	1	3	1	3TC/NVP/999	3	2	NONE	2	NONE	2	NONE	2	NONE	2	NONE	NONE	2	NONE	NONE	2	NONE	NONE	NONE	2	2	NONE	NONE	2	NONE	NONE	NONE	NONE	NONE	NONE	999		2	NONE	NONE	NONE	2	NONE
IC402	ICH	Rural	F	51-55	1	1	1	5	2	1	1	3	1	1	1	1,4.13	2	NONE	1	1,4,13	2	NONE	NONE	1	1,4,13	hypertension	2	NONE	NONE	NONE	2	2	NONE	NONE	2	NONE	NONE	NONE	NONE	NONE	NONE	999		2	NONE	NONE	NONE	2	NONE
IC403	ICH	Rural	M	41-45	1	1	1	8	4	1	1	3	2	NONE	2	NONE	2	NONE	2	NONE	2	NONE	NONE	2	NONE	NONE	2	NONE	NONE	NONE	2	2	NONE	NONE	2	NONE	NONE	NONE	NONE	NONE	NONE	999		2	NONE	NONE	NONE	1	15
IC404	ICH	Rural	F	21-25	1	1	1	1	4	1	1	3	2	NONE	2	NONE	2	NONE	2	NONE	2	NONE	NONE	2	NONE	NONE	2	NONE	NONE	NONE	2	2	NONE	NONE	2	NONE	NONE	NONE	NONE	NONE	NONE	999		2	NONE	NONE	NONE	2	NONE
IC406	ICH	Rural	F	36-40	1	1	1	8	2	1	1	3	2	NONE	2	NONE	2	NONE	2	NONE	2	NONE	NONE	2	NONE	NONE	2	NONE	NONE	NONE	2	2	NONE	NONE	2	NONE	NONE	NONE	NONE	NONE	NONE	999		2	NONE	NONE	NONE	2	NONE
IC409	ICH	Rural	F	36-40	1	1	1	8	3	2	1	3	1	5	1	999	2	NONE	1	999	2	NONE	NONE	2	NONE	NONE	2	NONE	NONE	NONE	2	2	NONE	NONE	2	NONE	NONE	NONE	NONE	NONE	NONE	999		2	NONE	NONE	NONE	1	20
IC410	ICH	Rural	F	46-50	1	1	1	8	2	1	5	2	2	NONE	2	NONE	2	NONE	2	NONE	2	NONE	NONE	2	NONE	NONE	2	NONE	NONE	NONE	2	2	NONE	NONE	2	NONE	NONE	NONE	NONE	NONE	NONE	999		2	NONE	NONE	NONE	2	NONE
IC269	ICH	Rural	F	26-30	1	1	1	1	3	3	5	2	2	NONE	2	NONE	2	NONE	2	NONE	1	2	999	2	NONE	NONE	2	NONE	NONE	NONE	1	1	999	HIV	2	999	NONE	999	NONE	999	NONE	999		2	NONE	2	NONE	1	9
IC274	ICH	Rural	F	26-30	1	1	1	2	2	3	5	2	2	NONE	2	NONE	2	NONE	2	NONE	1	3	2	2	NONE	NONE	2	NONE	NONE	NONE	1	1	999	HIV	2	999	NONE	999	NONE	999	NONE	999		2	NONE	2	NONE	2	NONE
IC275	ICH	Rural	M	31-35	1	1	1	1	4	3	5	3	2	NONE	2	NONE	2	NONE	2	NONE	2	NONE	NONE	2	NONE	NONE	2	NONE	NONE	NONE	1	1	999	HIV	2	999	NONE	999	NONE	999	NONE	999		2	NONE	2	NONE	2	NONE
IC278	ICH	Rural	F	26-30	1	1	1	1	3	3	5	3	2	NONE	2	NONE	2	NONE	2	NONE	2	NONE	NONE	2	NONE	NONE	2	NONE	NONE	NONE	1	1	999	hIV	2	999	NONE	999	NONE	999	NONE	999		2	NONE	2	NONE	2	NONE
IC280	ICH	Rural	M	41-45	1	1	1	1	4	3	5	3	2	NONE	2	NONE	2	NONE	2	NONE	2	NONE	NONE	2	NONE	NONE	2	NONE	NONE	NONE	1	1	999	HIV	2	999	NONE	999	NONE	999	NONE	999		2	NONE	2	NONE	2	NONE
IC282	ICH	Rural	F	26-30	1	1	1	1	1	3	5	2	1	5	1	3	2	NONE	1	3	2	NONE	NONE	2	NONE	NONE	2	NONE	NONE	NONE	1	1	999	HIV	2	999	NONE	999	NONE	999	NONE	999		2	NONE	2	NONE	2	NONE
IC283	ICH	Rural	F	46-50	2	1	1	1	2	3	5	3	2	NONE	2	NONE	2	NONE	2	NONE	2	NONE	NONE	2	NONE	NONE	2	NONE	NONE	NONE	1	1	999	HIV	2	999	NONE	999	NONE	999	NONE	999		2	NONE	2	NONE	2	NONE
IC284	ICH	Rural	F	46-50	1	1	1	1	3	3	16	2	2	NONE	2	NONE	2	NONE	2	NONE	1	2	2	2	NONE	NONE	2	NONE	NONE	NONE	1	1	999	HIV	2	999	NONE	999	NONE	999	NONE	999		2	NONE	2	NONE	2	NONE
IC285	ICH	Rural	F	41-45	2	1	1	1	3	3	7	3	1	1	1	4	2	NONE	2	NONE	2	NONE	NONE	1	4	hypertension	2	NONE	NONE	NONE	1	1	999	HIV	2	999	NONE	999	NONE	999	NONE	999		2	NONE	2	NONE	2	NONE
IC286	ICH	Rural	F	41-45	1	1	1	1	3	3	8	3	2	NONE	2	NONE	2	NONE	2	NONE	2	NONE	NONE	2	NONE	NONE	2	NONE	NONE	NONE	1	1	999	HIV	2	999	NONE	999	NONE	999	NONE	999		2	NONE	2	NONE	2	NONE
IC287	ICH	Rural	F	36-40	1	1	1	1	4	3	5	3	2	NONE	2	NONE	2	NONE	2	NONE	2	NONE	NONE	2	NONE	NONE	2	NONE	NONE	NONE	1	1	999	HIV	2	999	NONE	999	NONE	999	NONE	999		2	NONE	2	NONE	2	NONE
IC288	ICH	Rural	M	36-40	1	1	1	1	1	1	3TC/TDF/999	2	1	5	1	3	2	NONE	2	NONE	2	NONE	NONE	2	NONE	NONE	2	NONE	NONE	NONE	1	1	999	HIV	2	999	NONE	999	NONE	999	NONE	999		2	NONE	2	NONE	2	NONE
IC289	ICH	Rural	F	36-40	2	1	1	1	3	3	7	3	1	1	1	999	2	NONE	2	NONE	1	2	2	1	999	hypertension	2	NONE	NONE	NONE	1	1	999	HIV	1	999	HIV	3	3	999	999	999	2	1	9	2	NONE	1	11
IC290	ICH	Rural	M	31-35	1	1	1	1	3	3	5	2	2	NONE	2	NONE	2	NONE	2	NONE	1	2	2	2	NONE	NONE	2	NONE	NONE	NONE	1	1	999	HIV	2	999	NONE	999	NONE	999	NONE	999	NONE	2	NONE	2	NONE	2	NONE
IC291	ICH	Rural	M	31-35	1	1	1	1	4	3	5	3	2	NONE	2	NONE	2	NONE	2	NONE	1	2	2	2	NONE	NONE	2	NONE	NONE	NONE	1	1	999	HIV	2	999	NONE	999	NONE	999	NONE	999	NONE	2	NONE	2	NONE	2	NONE
IC293	ICH	Rural	M	36-40	1	1	1	1	1	2	5	3	2	NONE	2	NONE	2	NONE	2	NONE	1	1	2	2	NONE	NONE	2	NONE	NONE	NONE	1	1	999	HIV	2	999	NONE	999	NONE	999	NONE	999	NONE	2	NONE	2	NONE	2	NONE
IC297	ICH	Rural	F	46-50	1	1	1	1	3	3	5	3	2	NONE	2	NONE	2	NONE	2	NONE	1	2	2	2	NONE	NONE	2	NONE	NONE	NONE	1	1	999	HIV	2	999	NONE	999	NONE	999	NONE	999	NONE	2	NONE	2	NONE	1	27,33
IC298	ICH	Rural	F	51-55	1	1	1	1	1	3	5	3	2	NONE	2	NONE	2	NONE	2	NONE	1	2	2	2	NONE	NONE	2	NONE	NONE	NONE	1	1	999	HIV	2	999	NONE	999	NONE	999	NONE	999	NONE	1	999	2	NONE	2	NONE
IC2999	ICH	Rural	M	18-20	1	1	1	1	3	3	5	3	2	NONE	2	NONE	2	NONE	2	NONE	1	2	2	2	NONE	NONE	2	NONE	NONE	NONE	1	1	999	HIV	2	999	NONE	999	NONE	999	NONE	999	NONE	2	NONE	2	NONE	2	NONE
IC301	ICH	Rural	M	46-50	1	1	1	1	2	2	5	2	2	NONE	2	NONE	2	NONE	2	NONE	2	NONE	NONE	2	NONE	NONE	2	NONE	NONE	NONE	1	1	999	HIV	2	999	NONE	999	NONE	999	NONE	999	NONE	2	NONE	2	NONE	2	NONE
IC306	ICH	Rural	M	21-25	1	1	1	1	1	1	5	2	1	5	1	999	2	NONE	2	NONE	2	NONE	NONE	2	NONE	NONE	2	NONE	NONE	NONE	1	1	999	hIV	2	999	NONE	999	NONE	999	NONE	999	NONE	2	NONE	2	NONE	2	NONE
IC308	ICH	Rural	M	31-35	1	1	1	1	3	3	5	3	2	NONE	2	NONE	2	NONE	2	NONE	1	1	2	2	NONE	NONE	2	NONE	NONE	NONE	1	1	999	HIV	2	999	NONE	999	NONE	999	999	999	NONE	2	NONE	2	NONE	1	9
IC311	ICH	Rural	M	36-40	1	1	1	1	2	3	5	3	2	NONE	2	NONE	2	NONE	2	NONE	2	NONE	NONE	2	NONE	NONE	2	NONE	NONE	NONE	1	1	999	HIV	2	999	NONE	999	NONE	999	999	999	NONE	2	NONE	2	NONE	2	NONE
IC316	ICH	Rural	M	31-35	1	1	1	1	5	3	5	3	2	NONE	2	NONE	2	NONE	2	NONE	1	1	2	2	NONE	NONE	2	NONE	NONE	NONE	1	1	999	HIV	1	999	HIV	999	999	999	999	999	999	1	9	2	NONE	2	NONE
IC320	ICH	Rural	F	21-25	1	1	1	1	3	3	999	2	2	NONE	2	NONE	2	NONE	2	NONE	2	NONE	NONE	2	NONE	NONE	2	NONE	NONE	NONE	1	1	999	HIV	2	999	NONE	999	NONE	999	NONE	999	NONE	2	NONE	2	NONE	2	NONE
IC322	ICH	Rural	M	31-35	1	1	1	1	3	2	5	3	2	NONE	2	NONE	2	NONE	2	NONE	2	NONE	NONE	2	NONE	NONE	2	NONE	NONE	NONE	1	1	999	HIV	1	999	999	999	999	999	999	999	999	1	9	2	NONE	2	NONE
IC329	ICH	Rural	M	36-40	1	1	1	1	4	2	17	3	2	NONE	2	NONE	2	NONE	2	NONE	1	1	2	2	NONE	NONE	2	NONE	NONE	NONE	1	1	999	HIV	2	999	NONE	999	NONE	999	NONE	999	NONE	2	NONE	2	NONE	1	4
IC330	ICH	Rural	M	31-35	1	1	1	1	4	3	5	3	2	NONE	2	NONE	2	NONE	2	NONE	2	NONE	NONE	2	NONE	NONE	2	NONE	NONE	NONE	1	1	999	HIV	2	999	NONE	999	NONE	999	NONE	999	NONE	1	9	2	NONE	2	NONE
IC331	ICH	Rural	M	36-40	1	1	1	1	3	3	5	2	2	NONE	2	NONE	2	NONE	2	NONE	2	NONE	NONE	2	NONE	NONE	2	NONE	NONE	NONE	1	1	999	HIV	2	999	NONE	999	NONE	999	NONE	999	NONE	2	NONE	2	NONE	2	NONE
IC334	ICH	Rural	F	41-45	1	1	2	1	1	1	5	2	1	9	1	999	2	NONE	1	10	1	3	2	2	NONE	NONE	2	NONE	NONE	NONE	1	1	999	HIV	2	999	NONE	999	NONE	999	NONE	999	NONE	2	NONE	2	NONE	2	NONE
IC335	ICH	Rural	F	26-30	1	1	1	1	1	1	8	3	2	NONE	2	NONE	2	NONE	2	NONE	2	NONE	NONE	2	NONE	NONE	2	NONE	NONE	NONE	1	1	999	HIV	2	999	NONE	999	NONE	999	NONE	999	NONE	2	NONE	2	NONE	2	NONE
IC337	ICH	Rural	F	21-25	1	1	1	1	4	3	8	2	2	NONE	2	NONE	2	NONE	2	NONE	1	2	2	2	NONE	NONE	2	NONE	NONE	NONE	1	1	999	HIV	2	999	NONE	999	NONE	999	NONE	999	NONE	2	NONE	2	NONE	2	NONE
IC338	ICH	Rural	M	51-55	1	1	1	1	2	3	3TC/TDF/999	2	1	2	1	15	1	1	1	15	1	2	2	1	15	diabetes	2	NONE	NONE	NONE	1	1	999	HIV	2	999	NONE	999	NONE	999	NONE	999	NONE	2	NONE	2	NONE	2	NONE
IC341	ICH	Rural	F	51-55	2	1	1	1	4	2	5	999	1	1	1	999	2	NONE	2	NONE	2	NONE	NONE	1	999	hypertension	2	NONE	NONE	NONE	1	1	999	HIV	2	999	NONE	999	NONE	999	NONE	999	NONE	2	NONE	2	NONE	2	NONE
IC342	ICH	Rural	M	41-45	1	1	1	8	3	2	1	3	2	NONE	2	999	2	NONE	2	NONE	2	NONE	NONE	2	NONE	NONE	2	NONE	NONE	NONE	1	1	999	HIV	2	999	NONE	999	NONE	999	NONE	999	NONE	2	NONE	2	NONE	2	NONE
IC343	ICH	Rural	M	31-35	1	1	1	1	4	3	5	3	2	NONE	2	999	1	1	2	NONE	1	NONE	NONE	2	NONE	NONE	2	NONE	NONE	NONE	1	1	999	HIV	2	999	NONE	999	NONE	999	NONE	999	NONE	2	NONE	2	NONE	2	NONE
IC346	ICH	Rural	M	31-35	1	1	1	1	1	3	5	2	2	NONE	2	NONE	2	NONE	2	NONE	1	1	2	2	NONE	NONE	2	NONE	NONE	NONE	1	1	999	HIV	2	999	NONE	999	NONE	999	NONE	999	NONE	2	NONE	2	NONE	2	NONE
IC348	ICH	Rural	F	21-25	1	1	1	1	4	3	5	2	2	NONE	2	NONE	2	NONE	2	NONE	2	NONE	NONE	2	NONE	NONE	2	NONE	NONE	NONE	1	1	999	HIV	2	999	NONE	999	NONE	999	NONE	999	NONE	1	9	2	NONE	2	NONE
IC351	ICH	Rural	M	31-35	1	1	2	8	3	2	17	3	2	NONE	2	NONE	2	NONE	2	NONE	1	3	2	2	NONE	NONE	2	NONE	NONE	NONE	1	1	999	HIV	2	999	NONE	999	NONE	999	NONE	999	NONE	2	NONE	2	NONE	2	NONE
IC353	ICH	Rural	F	31-35	1	1	1	5	3	2	5	3	2	NONE	2	NONE	2	NONE	2	NONE	2	NONE	NONE	2	NONE	NONE	2	NONE	NONE	NONE	1	1	999	HIV	2	999	NONE	999	NONE	999	NONE	999	NONE	2	NONE	2	NONE	2	NONE
IC355	ICH	Rural	M	36-40	1	1	2	1	3	2	1	3	2	NONE	2	NONE	2	NONE	2	NONE	1	3	999	2	NONE	NONE	2	NONE	NONE	NONE	1	1	999	HIV	2	999	NONE	999	NONE	999	NONE	999	NONE	2	NONE	2	NONE	2	NONE
IC359	ICH	Rural	M	21-25	1	1	1	1	4	2	1	3	2	NONE	2	NONE	2	NONE	2	NONE	1	3	2	2	NONE	NONE	2	NONE	NONE	NONE	1	1	999	HIV	2	999	NONE	999	NONE	999	NONE	999	NONE	2	NONE	2	NONE	1	7,8
IC360	ICH	Rural	M	41-45	1	1	1	6	1	2	1	3	5	5	1	3	2	NONE	2	NONE	2	NONE	NONE	2	NONE	NONE	2	NONE	NONE	NONE	1	1	IBHANDE/medication for shingles	HIV,shingles	1	IBHANDE/medication for shingles	HIV	2	2	sometimes in a month	sometimes in a month	999	2	1	9	2	NONE	2	NONE
IC369	ICH	Rural	F	21-25	1	1	1	8	4	2	1	1	2	NONE	2	NONE	2	NONE	2	NONE	2	NONE	NONE	2	NONE	NONE	2	NONE	NONE	NONE	1	1	999	HIV	2	999	HIV	999	NONE	999	NONE	999	NONE	2	NONE	2	NONE	1	34
IC371	ICH	Rural	F	31-35	1	1	1	1	4	2	1	3	2	NONE	2	NONE	2	NONE	2	NONE	2	NONE	NONE	2	NONE	NONE	2	NONE	NONE	NONE	1	1	999	HIV	2	999	HIV	999	NONE	999	NONE	999	NONE	2	NONE	2	NONE	1	11
IC372	ICH	Rural	F	46-50	1	1	1	8	2	2	1	2	2	NONE	2	NONE	2	NONE	2	NONE	2	NONE	NONE	2	NONE	NONE	2	NONE	NONE	NONE	1	1	999	HIV	2	999	NONE	999	NONE	999	NONE	999	NONE	2	NONE	2	NONE	1	35
IC378	ICH	Rural	F	51-55	1	1	1	1	2	2	5	1	1	10	1	12	2	NONE	2	NONE	1	1	2	1	12	asthma	2	NONE	NONE	NONE	1	1	999	HIV	2	999	NONE	999	NONE	999	NONE	999	NONE	2	NONE	2	NONE	2	NONE
IC383	ICH	Rural	F	36-40	1	1	1	8	3	2	5	3	2	NONE	2	NONE	2	NONE	2	NONE	2	NONE	NONE	2	NONE	NONE	2	NONE	NONE	NONE	1	1	8	HIV	2	8	NONE	2	NONE	999	NONE	999	NONE	2	NONE	2	NONE	1	9
IC386	ICH	Rural	F	36-40	1	1	1	1	4	2	5	1	2	NONE	2	NONE	2	NONE	2	NONE	2	NONE	NONE	2	NONE	NONE	2	NONE	NONE	NONE	1	1	999	HIV	2	999	NONE	999	NONE	999	NONE	999	NONE	2	NONE	2	NONE	2	NONE
IC387	ICH	Rural	F	31-35	1	1	1	8	3	2	5	1	2	NONE	2	NONE	2	NONE	2	NONE	2	NONE	NONE	2	NONE	NONE	2	NONE	NONE	NONE	1	1	9	HIV	2	9	NONE	999	NONE	999	NONE	999	NONE	2	NONE	2	NONE	1	34
IC389	ICH	Rural	F	51-55	1	1	1	8	1	1	1	3	2	NONE	2	NONE	2	NONE	2	NONE	2	NONE	NONE	2	NONE	NONE	2	NONE	NONE	NONE	1	1	999	HIV	2	999	NONE	999	NONE	999	NONE	999	NONE	2	NONE	2	NONE	1	11
IC393	ICH	Rural	F	26-30	1	1	1	1	4	2	1	2	2	NONE	2	NONE	2	NONE	2	NONE	1	3	2	2	NONE	NONE	2	NONE	NONE	NONE	1	1	999	HIV	2	999	NONE	999	NONE	999	NONE	999	NONE	2	NONE	2	NONE	1	36=spots on body
IC394	ICH	Rural	F	46-50	1	1	1	1	4	2	1	3	1	1	1	4	2	NONE	2	NONE	1	3	2	1	4	hypertension	2	NONE	NONE	NONE	1	1	999	HIV	2	999	NONE	999	NONE	999	NONE	999	NONE	2	NONE	2	NONE	2	NONE
IC395	ICH	Rural	M	46-50	1	1	1	5	3	2	1	1	1	5	1	do not know the name	2	NONE	2	NONE	2	NONE	NONE	2	NONE	NONE	2	NONE	NONE	NONE	1	1	999	HIV	2	999	NONE	999	NONE	999	NONE	999	NONE	2	NONE	2	NONE	1	37,38
IC398	ICH	Rural	M	21-25	1	1	1	1	4	2	1	3	2	NONE	2	NONE	2	NONE	2	NONE	2	NONE	NONE	2	NONE	NONE	2	NONE	NONE	NONE	1	1	10	HIV	2	10	NONE	999	NONE	999	NONE	999	NONE	2	NONE	2	NONE	1	4
IC401	ICH	Rural	M	46-50	1	1	1	6	3	2	1	3	2	NONE	2	NONE	2	NONE	2	NONE	2	NONE	NONE	2	NONE	NONE	2	NONE	NONE	NONE	1	1	11	HIV to vomit evil things	1	11	to vomit evil things	1	1	from time to time	from time to time	999	life long	2	NONE	2	NONE	2	NONE
IC405	ICH	Rural	F	46-50	1	1	1	5	3	2	5	1	2	NONE	2	NONE	2	NONE	2	NONE	2	NONE	NONE	2	NONE	NONE	2	NONE	NONE	NONE	1	1	12=isiwasho(HOLY WATER), 25=Ubhokwe	HIV, increase appetite,booster, cleanser	2	12=isiwasho(HOLY WATER), 25=Ubhokwe	NONE	999	NONE	999	NONE	999	NONE	2	NONE	2	NONE	1	28
IC407	ICH	Rural	F	41-45	1	1	1	5	3	2	1	3	1	5	1	12,3	2	NONE	2	NONE	1	2	2	1	12	asthma	2	NONE	NONE	NONE	1	1	uzifozonke	HIV,change in skin color	2	uzifozonke	NONE	999	NONE	999	NONE	999	NONE	2	NONE	2	NONE	2	NONE
IC408	ICH	Rural	F	41-45	1	1	1	5	1	2	5	3	1	6	1	19	1	1	1	19	2	NONE	NONE	2	NONE	NONE	2	NONE	NONE	NONE	1	1	999	HIV	2	999	NONE	999	NONE	999	NONE	999	NONE	2	NONE	2	NONE	1	11
WC 412	WWH	Urban	F	41-45	4	2	4	1	3	1	1	3	2	2	2	NONE	2	NONE	2	NONE	2	NONE	NONE	2	NONE	NONE	2	NONE	NONE	NONE	2	2	NONE	NONE	2	NONE	NONE	NONE	NONE	NONE	NONE	999	NONE	2	NONE	2	NONE	2	NONE
WC 413	WWH	Urban	F	41-45	4	1	1	1	3	1	5	3	2	2	2	NONE	2	NONE	2	NONE	2	NONE	NONE	2	NONE	NONE	2	NONE	NONE	NONE	2	2	NONE	NONE	2	NONE	NONE	NONE	NONE	NONE	NONE	999	NONE	2	NONE	2	NONE	2	NONE
WC 414	WWH	Urban	F	41-45	4	2	4	1	3	1	1	3	2	2	2	NONE	2	NONE	2	NONE	2	NONE	NONE	2	NONE	NONE	2	NONE	NONE	NONE	2	2	NONE	NONE	2	NONE	NONE	NONE	NONE	NONE	NONE	999	NONE	2	NONE	2	NONE	2	NONE
WC 415	WWH	Urban	M	41-45	4	1	1	1	3	1	5	3	2	2	2	NONE	2	NONE	2	NONE	2	NONE	NONE	2	NONE	NONE	2	NONE	NONE	NONE	2	2	NONE	NONE	2	NONE	NONE	NONE	NONE	NONE	NONE	999	NONE	2	NONE	2	NONE	2	NONE
WC 416	WWH	Urban	F	46-50	2	1	1	7	3	1	5	3	2	2	2	NONE	2	NONE	2	NONE	2	NONE	NONE	2	NONE	NONE	2	NONE	NONE	NONE	2	2	NONE	NONE	2	NONE	NONE	NONE	NONE	NONE	NONE	999	NONE	2	NONE	2	NONE	2	NONE
WC 418	WWH	Urban	F	41-45	4	1	1	7	3	1	1	3	2	2	2	NONE	2	NONE	2	NONE	2	NONE	NONE	2	NONE	NONE	2	NONE	NONE	NONE	2	2	NONE	NONE	2	NONE	NONE	NONE	NONE	NONE	NONE	999	NONE	1	NONE	2	NONE	2	NONE
WC 419	WWH	Urban	F	41-45	4	1	1	1	4	1	1	3	2	2	2	NONE	2	NONE	2	NONE	2	NONE	NONE	2	NONE	NONE	2	NONE	NONE	NONE	2	2	NONE	NONE	2	NONE	NONE	NONE	NONE	NONE	NONE	999	NONE	2	NONE	2	NONE	2	NONE
WC 420	WWH	Urban	F	36-40	1	2	4	1	3	1	1	3	2	2	2	NONE	2	NONE	2	NONE	2	NONE	NONE	2	NONE	NONE	2	NONE	NONE	NONE	2	2	NONE	NONE	2	NONE	NONE	NONE	NONE	NONE	NONE	999	NONE	2	NONE	2	NONE	1	8, 9
WC 422	WWH	Urban	M	41-45	4	1	1	1	3	1	1	3	2	2	2	NONE	2	NONE	2	NONE	2	NONE	NONE	2	NONE	NONE	2	NONE	NONE	NONE	2	2	NONE	NONE	2	NONE	NONE	NONE	NONE	NONE	NONE	999	NONE	2	NONE	2	NONE	2	NONE
WC 423	WWH	Urban	F	31-35	4	1	1	1	3	1	1	3	2	2	2	NONE	2	NONE	2	NONE	2	NONE	NONE	2	NONE	NONE	2	NONE	NONE	NONE	2	2	NONE	NONE	2	NONE	NONE	NONE	NONE	NONE	NONE	999	NONE	2	NONE	2	NONE	2	NONE
WC 424	WWH	Urban	F	41-45	4	1	1	1	3	1	1	3	2	2	2	NONE	2	NONE	2	NONE	2	NONE	NONE	2	NONE	NONE	2	NONE	NONE	NONE	2	2	NONE	NONE	2	NONE	NONE	NONE	NONE	NONE	NONE	999	NONE	2	NONE	2	NONE	2	NONE
WC 425	WWH	Urban	M	36-40	4	1	1	1	3	1	1	3	2	2	2	NONE	2	NONE	2	NONE	1	3	2	2	31	NONE	2	NONE	NONE	NONE	2	2	NONE	NONE	2	NONE	NONE	NONE	NONE	NONE	NONE	999	NONE	2	NONE	2	NONE	2	NONE
WC 426	WWH	Urban	F	36-40	2	2	4	1	4	1	1	3	2	2	2	NONE	2	NONE	2	NONE	1	3	4	2	31	NONE	2	NONE	NONE	NONE	2	2	NONE	NONE	2	NONE	NONE	NONE	NONE	NONE	NONE	999	NONE	2	NONE	2	NONE	2	NONE
WC 427	WWH	Urban	F	41-45	1	1	1	1	3	1	5	3	2	2	2	NONE	2	NONE	2	NONE	1	4	1	2	31,33	NONE	2	NONE	NONE	NONE	2	2	NONE	NONE	2	NONE	NONE	NONE	NONE	NONE	NONE	999	NONE	2	NONE	2	NONE	1	9,65
WC 428	WWH	Urban	F	46-50	4	1	1	1	3	1	1	2	2	2	2	NONE	2	NONE	2	NONE	2	NONE	NONE	2	NONE	NONE	2	NONE	NONE	NONE	2	2	NONE	NONE	2	NONE	NONE	NONE	NONE	NONE	NONE	999	NONE	2	NONE	2	NONE	2	NONE
WC 429	WWH	Urban	F	41-45	2	1	2	1	3	1	24	3	2	2	2	NONE	2	NONE	2	NONE	2	NONE	NONE	2	NONE	NONE	2	NONE	NONE	NONE	2	2	NONE	NONE	2	NONE	NONE	NONE	NONE	NONE	NONE	999	NONE	2	NONE	2	NONE	1	9
WC 430	WWH	Urban	F	41-45	1	1	1	5	2	1	1	3	2	2	2	NONE	2	NONE	2	NONE	1	3	1	2	31	NONE	2	NONE	NONE	NONE	2	2	NONE	NONE	2	NONE	NONE	NONE	NONE	NONE	NONE	999	NONE	2	NONE	2	NONE	2	NONE
WC 431	WWH	Urban	F	41-45	4	1	1	7	3	1	5	3	2	2	1	NONE	2	NONE	2	NONE	1	4	1	2	31	NONE	2	NONE	NONE	NONE	2	2	NONE	NONE	2	NONE	NONE	NONE	NONE	NONE	NONE	999	NONE	2	NONE	2	NONE	2	NONE
WC 432	WWH	Urban	M	41-45	4	1	1	1	3	1	1	3	2	2	2	NONE	2	NONE	2	NONE	2	NONE	NONE	2	NONE	NONE	2	NONE	NONE	NONE	2	2	NONE	NONE	2	NONE	NONE	NONE	NONE	NONE	NONE	999	NONE	2	NONE	2	NONE	2	NONE
WC 433	WWH	Urban	F	46-50	4	1	1	1	3	1	5	3	2	2	2	NONE	2	NONE	2	NONE	2	NONE	NONE	2	NONE	NONE	2	NONE	NONE	NONE	2	2	NONE	NONE	2	NONE	NONE	NONE	NONE	NONE	NONE	999	NONE	2	NONE	2	NONE	2	NONE
WC 434	WWH	Urban	F	36-40	4	1	1	7	3	1	1	3	2	2	1	23	2	NONE	2	NONE	1	4	1	2	31,33	NONE	2	NONE	NONE	NONE	2	2	NONE	NONE	2	NONE	NONE	NONE	NONE	NONE	NONE	999	NONE	2	NONE	2	NONE	2	NONE
WC 436	WWH	Urban	M	51-55	4	1	1	1	4	1	1	3	1	1	1	1	2	NONE	2	NONE	2	NONE	NONE	2	NONE	NONE	2	NONE	NONE	NONE	2	2	NONE	NONE	2	NONE	NONE	NONE	NONE	NONE	NONE	999	NONE	2	NONE	2	NONE	2	NONE
WC 437	WWH	Urban	F	41-45	4	1	1	5	3	1	1	3	2	2	2	NONE	2	NONE	2	NONE	2	NONE	NONE	2	NONE	NONE	2	NONE	NONE	NONE	2	2	NONE	NONE	2	NONE	NONE	NONE	NONE	NONE	NONE	999	NONE	2	NONE	2	NONE	2	NONE
WC 438	WWH	Urban	F	36-40	4	1	1	1	3	1	1	2	2	2	2	NONE	2	NONE	2	NONE	2	NONE	NONE	2	NONE	NONE	2	NONE	NONE	NONE	2	2	NONE	NONE	2	NONE	NONE	NONE	NONE	NONE	NONE	999	NONE	2	NONE	2	NONE	2	NONE
WC 439	WWH	Urban	F	36-40	4	1	1	7	3	1	1	3	2	2	2	NONE	2	NONE	2	NONE	1	3	2	2	31	NONE	2	NONE	NONE	NONE	2	2	NONE	NONE	2	NONE	NONE	NONE	NONE	NONE	NONE	999	NONE	2	NONE	2	NONE	2	NONE
WC 440	WWH	Urban	M	31-35	4	1	1	1	3	1	1	3	2	2	2	NONE	2	NONE	2	NONE	2	NONE	NONE	2	NONE	NONE	2	NONE	NONE	NONE	2	2	NONE	NONE	2	NONE	NONE	NONE	NONE	NONE	NONE	999	NONE	2	NONE	1	NONE	2	NONE
WC 441	WWH	Urban	M	31-35	2	1	1	1	4	1	1	3	2	NONE	2	NONE	2	NONE	2	NONE	2	NONE	NONE	2	NONE	NONE	2	NONE	NONE	NONE	2	2	NONE	NONE	2	NONE	NONE	NONE	NONE	NONE	NONE	999	NONE	2	NONE	2	NONE	2	NONE
WC 442	WWH	Urban	M	41-45	2	1	1	1	3	1	21	3	2	NONE	2	NONE	2	NONE	2	NONE	2	NONE	NONE	2	NONE	NONE	2	NONE	NONE	NONE	2	2	NONE	NONE	2	NONE	NONE	NONE	NONE	NONE	NONE	999	NONE	2	NONE	2	NONE	2	NONE
WC 443	WWH	Urban	M	46-50	4	1	1	7	3	1	1	3	2	NONE	2	NONE	2	NONE	2	NONE	2	NONE	NONE	2	NONE	NONE	2	NONE	NONE	NONE	2	2	NONE	NONE	2	NONE	NONE	NONE	NONE	NONE	NONE	999	NONE	2	NONE	2	NONE	2	NONE
WC 444	WWH	Urban	M	36-40	4	1	1	1	3	1	5	3	2	NONE	2	NONE	2	NONE	2	NONE	2	NONE	NONE	2	NONE	NONE	2	NONE	NONE	NONE	2	2	NONE	NONE	2	NONE	NONE	NONE	NONE	NONE	NONE	999	NONE	2	NONE	2	NONE	2	NONE
WC 445	WWH	Urban	M	36-40	4	1	1	1	3	1	1	3	2	NONE	2	NONE	2	NONE	2	NONE	2	NONE	NONE	2	NONE	NONE	2	NONE	NONE	NONE	2	2	NONE	NONE	2	NONE	NONE	NONE	NONE	NONE	NONE	999	NONE	2	NONE	2	NONE	2	NONE
WC 446	WWH	Urban	M	36-40	4	1	1	5	3	1	21	2	2	NONE	2	NONE	2	NONE	2	NONE	2	NONE	NONE	2	NONE	NONE	2	NONE	NONE	NONE	2	2	NONE	NONE	2	NONE	NONE	NONE	NONE	NONE	NONE	999	NONE	2	NONE	2	NONE	2	NONE
WC 447	WWH	Urban	F	41-45	2	2	4	1	1	1	16	2	2	NONE	2	NONE	2	NONE	2	NONE	2	NONE	NONE	2	NONE	NONE	2	NONE	NONE	NONE	2	2	NONE	NONE	2	NONE	NONE	NONE	NONE	NONE	NONE	999	NONE	2	NONE	2	NONE	2	NONE
WC 448	WWH	Urban	M	41-45	4	2	4	1	6	1	1	3	2	NONE	2	NONE	2	NONE	2	NONE	2	NONE	NONE	2	NONE	NONE	2	NONE	NONE	NONE	2	2	NONE	NONE	2	NONE	NONE	NONE	NONE	NONE	NONE	999	NONE	2	NONE	2	NONE	2	NONE
WC 449	WWH	Urban	M	36-40	4	2	4	1	5	1	21	2	2	NONE	2	NONE	2	NONE	2	NONE	2	NONE	NONE	2	NONE	NONE	2	NONE	NONE	NONE	2	2	NONE	NONE	2	NONE	NONE	NONE	NONE	NONE	NONE	999	NONE	2	NONE	2	NONE	2	NONE
WC 450	WWH	Urban	F	41-45	4	1	1	1	3	1	5	2	2	NONE	2	NONE	2	NONE	2	NONE	2	NONE	NONE	2	NONE	NONE	2	NONE	NONE	NONE	2	2	NONE	NONE	2	NONE	NONE	NONE	NONE	NONE	NONE	999	NONE	2	NONE	2	NONE	1	9, 15
WC 451	WWH	Urban	F	51-55	4	1	1	1	3	1	24	3	2	NONE	2	NONE	2	NONE	2	NONE	2	NONE	NONE	2	NONE	NONE	2	NONE	NONE	NONE	2	2	NONE	NONE	2	NONE	NONE	NONE	NONE	NONE	NONE	999	NONE	2	NONE	2	NONE	2	NONE
WC 461	WWH	Urban	M	36-40	4	1	1	1	3	1	1	3	2	NONE	2	NONE	2	NONE	2	NONE	2	NONE	NONE	2	NONE	NONE	2	NONE	NONE	NONE	2	2	NONE	NONE	2	NONE	NONE	NONE	NONE	NONE	NONE	999	NONE	2	NONE	2	NONE	2	NONE
WC 463	WWH	Urban	M	41-45	4	2	4	1	4	1	1	3	2	NONE	2	NONE	2	NONE	2	NONE	2	NONE	NONE	2	NONE	NONE	2	NONE	NONE	NONE	2	2	NONE	NONE	2	NONE	NONE	NONE	NONE	NONE	NONE	999	NONE	2	NONE	2	NONE	2	NONE
WC 464	WWH	Urban	M	36-40	4	2	4	1	6	1	1	3	2	NONE	2	NONE	2	NONE	2	NONE	1	3	1 FLU	2	NONE	NONE	2	NONE	NONE	NONE	2	2	NONE	NONE	2	NONE	NONE	NONE	NONE	NONE	NONE	999	NONE	2	NONE	2	NONE	2	NONE
WC 466	WWH	Urban	F	36-40	4	1	1	1	3	1	1	3	2	NONE	2	NONE	2	NONE	2	NONE	2	NONE	NONE	2	NONE	NONE	2	NONE	NONE	NONE	2	2	NONE	NONE	2	NONE	NONE	NONE	NONE	NONE	NONE	999	NONE	2	NONE	2	NONE	2	NONE
WC 467	WWH	Urban	M	36-40	4	1	1	5	3	1	21	3	2	NONE	2	NONE	2	NONE	2	NONE	2	NONE	NONE	2	NONE	NONE	2	NONE	NONE	NONE	2	2	NONE	NONE	2	NONE	NONE	NONE	NONE	NONE	NONE	999	NONE	2	NONE	2	NONE	2	NONE
WC 468	WWH	Urban	F	36-40	4	1	1	1	3	1	1	3	2	NONE	2	NONE	2	NONE	2	NONE	1	3	1	2	31,33	NONE	2	NONE	NONE	NONE	2	2	NONE	NONE	2	NONE	NONE	NONE	NONE	NONE	NONE	999	NONE	2	NONE	2	NONE	2	NONE
WC 470	WWH	Urban	F	31-35	4	1	1	1	4	1	1	3	2	NONE	2	NONE	2	NONE	2	NONE	2	NONE	NONE	2	NONE	NONE	2	NONE	NONE	NONE	2	2	NONE	NONE	2	NONE	NONE	NONE	NONE	NONE	NONE	999	NONE	2	NONE	2	NONE	2	NONE
WC 471	WWH	Urban	F	51-55	3	3	4	1	3	1	1	1	2	NONE	2	NONE	2	NONE	2	NONE	2	NONE	NONE	2	NONE	NONE	2	NONE	NONE	NONE	2	2	NONE	NONE	2	NONE	NONE	NONE	NONE	NONE	NONE	999	NONE	2	NONE	2	NONE	2	NONE
WC 472	WWH	Urban	F	41-45	2	1	1	7	3	1	1	3	2	NONE	2	NONE	2	NONE	2	NONE	2	NONE	NONE	2	NONE	NONE	2	NONE	NONE	NONE	2	2	NONE	NONE	2	NONE	NONE	NONE	NONE	NONE	NONE	999	NONE	2	NONE	2	NONE	2	NONE
WC 473	WWH	Urban	F	36-40	4	1	1	1	4	1	UNSURE	3	2	NONE	2	NONE	2	NONE	2	NONE	2	NONE	NONE	2	NONE	NONE	2	NONE	NONE	NONE	2	2	NONE	NONE	2	NONE	NONE	NONE	NONE	NONE	NONE	999	NONE	2	NONE	2	NONE	2	NONE
WC 474	WWH	Urban	F	46-50	1	3	4	1	4	999	1	2	1	1,2	1	1,6,65,67	2	NONE	2	NONE	2	NONE	NONE	2	NONE	NONE	2	NONE	NONE	NONE	2	2	NONE	NONE	2	NONE	NONE	NONE	NONE	NONE	NONE	999	NONE	2	NONE	2	NONE	2	NONE
WC 475	WWH	Urban	F	18-20	4	1	1	1	2	1	9	3	2	NONE	1	NONE	2	NONE	2	NONE	1	2	1	2	NONE	NONE	2	NONE	NONE	NONE	2	2	NONE	NONE	2	NONE	NONE	NONE	NONE	NONE	NONE	999	NONE	2	NONE	2	NONE	2	NONE
WC 476	WWH	Urban	F	46-50	4	1	1	1	4	1	16	3	1	1	1	4	1	2	1	4	1	2	1	2	NONE	NONE	2	NONE	NONE	NONE	2	2	NONE	NONE	2	NONE	NONE	NONE	NONE	NONE	NONE	999	NONE	2	NONE	2	NONE	2	NONE
WC 477	WWH	Urban	F	36-40	4	1	1	1	4	1	1	1	2	NONE	2	NONE	2	NONE	2	NONE	2	NONE	NONE	2	NONE	NONE	2	NONE	NONE	NONE	2	2	NONE	NONE	2	NONE	NONE	NONE	NONE	NONE	NONE	999	NONE	2	NONE	2	NONE	2	NONE
WC 478	WWH	Urban	F	18-20	4	1	1	1	3	1	16	3	2	NONE	1	MVT=23	2	NONE	2	NONE	1	2	2	2	31,33	NONE	2	NONE	NONE	NONE	2	2	NONE	NONE	2	NONE	NONE	NONE	NONE	NONE	NONE	999	NONE	2	NONE	2	NONE	1	4,32
WC 479	WWH	Urban	M	46-50	2	3	4	1	4	1	1	2	2	NONE	2	NONE	2	NONE	2	NONE	1	3	4	2	999	NONE	2	NONE	NONE	NONE	2	2	NONE	NONE	2	NONE	NONE	NONE	NONE	NONE	NONE	999	NONE	2	NONE	2	NONE	2	NONE
WC 480	WWH	Urban	F	31-35	1	1	1	1	5	1	1	3	1	1	999	999	2	NONE	2	NONE	1	2	1	2	999	NONE	2	NONE	NONE	NONE	2	2	NONE	NONE	2	NONE	NONE	NONE	NONE	NONE	NONE	999	NONE	2	NONE	2	NONE	2	NONE
WC 482	WWH	Urban	F	31-35	4	1	1	1	3	1	1	3	2	NONE	2	NONE	2	NONE	2	NONE	2	NONE	NONE	2	NONE	NONE	2	NONE	NONE	NONE	2	2	NONE	NONE	2	NONE	NONE	NONE	NONE	NONE	NONE	999	NONE	2	NONE	2	NONE	2	NONE
WC 483	WWH	Urban	F	41-45	4	1	1	7	2	1	21	3	2	NONE	2	NONE	2	NONE	2	NONE	2	NONE	NONE	2	NONE	NONE	2	NONE	NONE	NONE	2	2	NONE	NONE	2	NONE	NONE	NONE	NONE	NONE	NONE	999	NONE	2	NONE	2	NONE	2	NONE
WC 484	WWH	Urban	F	41-45	4	1	1	7	2	1	21	2	2	NONE	2	NONE	2	NONE	2	NONE	1	3	2	2	31,33	NONE	2	NONE	NONE	NONE	2	2	NONE	NONE	2	NONE	NONE	NONE	NONE	NONE	NONE	999	NONE	2	NONE	2	NONE	2	NONE
WC 485	WWH	Urban	F	51-55	4	1	1	1	3	1	1	3	1	1	1	1	2	NONE	2	NONE	1	3	999	2	23,33	NONE	2	NONE	NONE	NONE	2	2	NONE	NONE	2	NONE	NONE	NONE	NONE	NONE	NONE	999	NONE	2	NONE	2	NONE	2	NONE
WC 487	WWH	Urban	F	31-35	4	2	4	1	4	1	1	3	2	NONE	2	NONE	2	NONE	2	NONE	2	NONE	NONE	2	NONE	NONE	2	NONE	NONE	NONE	2	2	NONE	NONE	2	NONE	NONE	NONE	NONE	NONE	NONE	999	NONE	2	NONE	2	NONE	2	NONE
WC 488	WWH	Urban	F	31-35	4	1	1	1	3	1	1	3	2	NONE	1	23	2	NONE	2	NONE	2	NONE	NONE	2	NONE	NONE	2	NONE	NONE	NONE	2	2	NONE	NONE	2	NONE	NONE	NONE	NONE	NONE	NONE	999	NONE	2	NONE	2	NONE	2	NONE
WC 489	WWH	Urban	F	41-45	4	1	1	7	2	1	1	3	2	NONE	2	NONE	2	NONE	2	NONE	1	3	2	2	31	NONE	2	NONE	NONE	NONE	2	2	NONE	NONE	2	NONE	NONE	NONE	NONE	NONE	NONE	999	NONE	2	NONE	2	NONE	2	NONE
WC 490	WWH	Urban	M	41-45	4	1	1	1	3	1	1	3	2	NONE	2	NONE	2	NONE	2	NONE	2	NONE	NONE	2	NONE	NONE	2	NONE	NONE	NONE	2	2	NONE	NONE	2	NONE	NONE	NONE	NONE	NONE	NONE	999	NONE	2	NONE	2	NONE	2	NONE
WC 491	WWH	Urban	M	31-35	4	1	1	1	3	1	1	3	2	NONE	2	NONE	2	NONE	2	NONE	1	4	4	2	33	NONE	2	NONE	NONE	NONE	2	2	NONE	NONE	2	NONE	NONE	NONE	NONE	NONE	NONE	999	NONE	2	NONE	2	NONE	2	NONE
WC 492	WWH	Urban	F	46-50	3	1	1	1	4	1	14	3	2	NONE	2	NONE	2	NONE	2	NONE	2	NONE	NONE	2	NONE	NONE	2	NONE	NONE	NONE	2	2	NONE	NONE	2	NONE	NONE	NONE	NONE	NONE	NONE	999	NONE	2	NONE	2	NONE	2	NONE
WC 494	WWH	Urban	F	36-40	1	1	1	1	2	1	1	3	2	NONE	1	23,24	2	NONE	2	NONE	1	2	1	2	999	NONE	2	NONE	NONE	NONE	2	2	NONE	NONE	2	NONE	NONE	NONE	NONE	NONE	NONE	999	NONE	2	NONE	2	NONE	2	NONE
WC 495	WWH	Urban	F	31-35	2	1	1	1	6	1	1	3	2	NONE	2	NONE	2	NONE	2	NONE	1	4	1	2	18	NONE	2	NONE	NONE	NONE	2	2	NONE	NONE	2	NONE	NONE	NONE	NONE	NONE	NONE	999	NONE	2	NONE	2	NONE	2	NONE
WC 496	WWH	Urban	F	26-30	4	1	1	1	3	1	1	2	2	NONE	2	NONE	2	NONE	2	NONE	2	NONE	NONE	2	NONE	NONE	2	NONE	NONE	NONE	2	2	NONE	NONE	2	NONE	NONE	NONE	NONE	NONE	NONE	999	NONE	2	NONE	2	NONE	1	9
WC 497	WWH	Urban	F	26-30	4	1	1	7	3	1	1	3	2	NONE	2	NONE	2	NONE	2	NONE	2	NONE	NONE	2	NONE	NONE	2	NONE	NONE	NONE	2	2	NONE	NONE	2	NONE	NONE	NONE	NONE	NONE	NONE	999	NONE	2	NONE	2	NONE	2	NONE
WC 498	WWH	Urban	F	46-50	4	1	1	7	4	1	1	3	1	1	1	1	2	NONE	2	NONE	1	2	2	2	23	NONE	2	NONE	NONE	NONE	2	2	NONE	NONE	2	NONE	NONE	NONE	NONE	NONE	NONE	999	NONE	2	NONE	2	NONE	2	NONE
WC 500	WWH	Urban	M	51-55	3	2	4	7	3	1	1	3	1	1	1	1	2	NONE	2	NONE	2	NONE	NONE	2	NONE	NONE	2	NONE	NONE	NONE	2	2	NONE	NONE	2	NONE	NONE	NONE	NONE	NONE	NONE	999	NONE	2	NONE	2	NONE	2	NONE
WC 501	WWH	Urban	F	51-55	6	3	4	3	3	1	1	3	1	1,2	1	4,6,23, 24	2	NONE	2	NONE	1	2	1	2	999	NONE	2	NONE	NONE	NONE	2	2	NONE	NONE	2	NONE	NONE	NONE	NONE	NONE	NONE	999	NONE	2	NONE	2	NONE	2	NONE
WC 502	WWH	Urban	F	36-40	2	1	1	7	4	1	1	1	2	NONE	2	NONE	2	NONE	2	NONE	2	NONE	NONE	2	NONE	NONE	2	NONE	NONE	NONE	2	2	NONE	NONE	2	NONE	NONE	NONE	NONE	NONE	NONE	999	NONE	2	NONE	2	NONE	2	NONE
WC 503	WWH	Urban	F	46-50	4	1	1	7	3	1	1	3	2	NONE	2	NONE	2	NONE	2	NONE	1	2	1	2	23	NONE	2	NONE	NONE	NONE	2	2	NONE	NONE	2	NONE	NONE	NONE	NONE	NONE	NONE	999	NONE	2	NONE	2	NONE	1	8
WC 504	WWH	Urban	F	36-40	1	1	1	7	3	1	5	3	2	NONE	2	NONE	2	NONE	2	NONE	2	NONE	NONE	2	NONE	NONE	2	NONE	NONE	NONE	2	2	NONE	NONE	2	NONE	NONE	NONE	NONE	NONE	NONE	999	NONE	2	NONE	2	NONE	2	NONE
WC 505	WWH	Urban	F	36-40	4	1	1	1	3	1	1	3	2	NONE	2	NONE	2	NONE	2	NONE	1	3	2	2	31	NONE	2	NONE	NONE	NONE	2	2	NONE	NONE	2	NONE	NONE	NONE	NONE	NONE	NONE	999	NONE	2	NONE	2	NONE	2	NONE
WC 506	WWH	Urban	M	36-40	4	2	4	1	3	1	1	3	2	NONE	2	NONE	2	NONE	2	NONE	2	NONE	NONE	2	NONE	NONE	2	NONE	NONE	NONE	2	2	NONE	NONE	2	NONE	NONE	NONE	NONE	NONE	NONE	999	NONE	2	NONE	2	NONE	2	NONE
WC 507	WWH	Urban	F	36-40	4	1	1	1	3	1	1	3	2	NONE	2	NONE	2	NONE	2	NONE	2	NONE	NONE	2	NONE	NONE	2	NONE	NONE	NONE	2	2	NONE	NONE	2	NONE	NONE	NONE	NONE	NONE	NONE	999	NONE	2	NONE	2	NONE	2	NONE
WC 508	WWH	Urban	F	36-40	4	1	1	7	2	1	21	3	2	NONE	2	NONE	2	NONE	2	NONE	2	NONE	NONE	2	NONE	NONE	2	NONE	NONE	NONE	2	2	NONE	NONE	2	NONE	NONE	NONE	NONE	NONE	NONE	999	NONE	2	NONE	2	NONE	2	NONE
WC 509	WWH	Urban	M	36-40	2	1	1	1	3	1	1	3	2	NONE	2	NONE	2	NONE	2	NONE	2	NONE	NONE	2	NONE	NONE	2	NONE	NONE	NONE	2	2	NONE	NONE	2	NONE	NONE	NONE	NONE	NONE	NONE	999	NONE	2	NONE	2	NONE	2	NONE
WC 510	WWH	Urban	M	36-40	1	1	1	1	4	1	1	3	2	NONE	2	NONE	2	NONE	2	NONE	2	NONE	NONE	2	NONE	NONE	2	NONE	NONE	NONE	2	2	NONE	NONE	2	NONE	NONE	NONE	NONE	NONE	NONE	999	NONE	2	NONE	2	NONE	1	9
WC 511	WWH	Urban	F	46-50	1	1	1	1	3	1	1	3	1	1	1	4	2	NONE	2	NONE	1	2	1	2	999	NONE	2	NONE	NONE	NONE	2	2	NONE	NONE	2	NONE	NONE	NONE	NONE	NONE	NONE	999	NONE	2	NONE	2	NONE	2	NONE
WC 512	WWH	Urban	F	36-40	4	1	1	7	3	1	5	3	2	NONE	2	NONE	2	NONE	2	NONE	2	NONE	NONE	2	NONE	NONE	2	NONE	NONE	NONE	2	2	NONE	NONE	2	NONE	NONE	NONE	NONE	NONE	NONE	999	NONE	2	NONE	2	NONE	2	NONE
WC 514	WWH	Urban	M	31-35	2	2	4	1	4	1	1	3	2	NONE	2	NONE	2	NONE	2	NONE	1	5	2	2	31,33	NONE	2	NONE	NONE	NONE	2	2	NONE	NONE	2	NONE	NONE	NONE	NONE	NONE	NONE	999	NONE	2	NONE	2	NONE	2	NONE
WC 515	WWH	Urban	F	36-40	1	1	11	1	3	1	5	3	2	NONE	1	23,24	2	NONE	2	NONE	2	NONE	NONE	2	NONE	NONE	2	NONE	NONE	NONE	2	2	NONE	NONE	2	NONE	NONE	NONE	NONE	NONE	NONE	999	NONE	2	NONE	2	NONE	2	NONE
WC 516	WWH	Urban	M	51-55	2	1	1	1	3	1	1	3	2	NONE	1	23	2	NONE	2	NONE	2	NONE	NONE	2	NONE	NONE	2	NONE	NONE	NONE	2	2	NONE	NONE	2	NONE	NONE	NONE	NONE	NONE	NONE	999	NONE	2	NONE	2	NONE	2	NONE
WC 517	WWH	Urban	M	36-40	2	1	1	1	3	1	1	3	2	NONE	1	23,24	2	NONE	2	NONE	2	NONE	NONE	2	NONE	NONE	2	NONE	NONE	NONE	2	2	NONE	NONE	2	NONE	NONE	NONE	NONE	NONE	NONE	999	NONE	2	NONE	2	NONE	2	NONE
WC 518	WWH	Urban	F	31-35	4	2	4	1	2	2	1	3	1	1	2	NONE	2	NONE	2	NONE	2	NONE	NONE	2	NONE	NONE	2	NONE	NONE	NONE	2	2	NONE	NONE	2	NONE	NONE	NONE	NONE	NONE	NONE	999	NONE	2	NONE	2	NONE	2	NONE
WC 519	WWH	Urban	F	36-40	4	1	1	1	3	2	1	3	2	NONE	2	NONE	2	NONE	2	NONE	2	NONE	NONE	2	NONE	NONE	2	NONE	NONE	NONE	2	2	NONE	NONE	2	NONE	NONE	NONE	NONE	NONE	NONE	999	NONE	2	NONE	2	NONE	2	NONE
WC 520	WWH	Urban	M	41-45	2	3	4	3	4	2	16	3	1	2	1	6,15,23	2	NONE	2	NONE	1	2	1	2	999	NONE	2	NONE	NONE	NONE	2	2	NONE	NONE	2	NONE	NONE	NONE	NONE	NONE	NONE	999	NONE	2	NONE	2	NONE	2	NONE
WC 521	WWH	Urban	F	46-50	1	1	1	7	4	2	16	3	1	1	1	4	2	NONE	2	NONE	2	NONE	NONE	2	NONE	NONE	2	NONE	NONE	NONE	2	2	NONE	NONE	2	NONE	NONE	NONE	NONE	NONE	NONE	999	NONE	2	NONE	2	NONE	1	9
WC 522	WWH	Urban	F	36-40	1	1	1	1	3	2	1	3	2	NONE	2	NONE	2	NONE	2	NONE	2	NONE	NONE	2	NONE	NONE	2	NONE	NONE	NONE	2	2	NONE	NONE	2	NONE	NONE	NONE	NONE	NONE	NONE	999	NONE	2	NONE	2	NONE	2	NONE
WC 523	WWH	Urban	F	41-45	4	1	1	7	3	2	5	3	1	1	1	4	2	NONE	2	NONE	1	2	2	2	999	NONE	2	NONE	NONE	NONE	2	2	NONE	NONE	2	NONE	NONE	NONE	NONE	NONE	NONE	999	NONE	2	NONE	2	NONE	2	NONE
WC 524	WWH	Urban	F	41-45	4	1	1	1	4	1	1	3	2	NONE	2	NONE	2	NONE	2	NONE	1	3	1	2	999	NONE	2	NONE	NONE	NONE	2	2	NONE	NONE	2	NONE	NONE	NONE	NONE	NONE	NONE	999	NONE	2	NONE	2	NONE	2	NONE
WC 525	WWH	Urban	F	31-35	4	1	1	9	3	1	999	3	2	NONE	2	NONE	2	NONE	2	NONE	2	NONE	NONE	2	NONE	NONE	2	NONE	NONE	NONE	2	2	NONE	NONE	2	NONE	NONE	NONE	NONE	NONE	NONE	999	NONE	2	NONE	2	NONE	2	NONE
WC 526	WWH	Urban	F	26-30	4	1	1	7	4	1	16	3	2	NONE	2	NONE	2	NONE	2	NONE	2	NONE	NONE	2	NONE	NONE	2	NONE	NONE	NONE	2	2	NONE	NONE	2	NONE	NONE	NONE	NONE	NONE	NONE	999	NONE	2	NONE	2	NONE	2	NONE
WC 527	WWH	Urban	F	31-35	2	1	1	7	2	1	1	3	2	NONE	2	NONE	2	NONE	2	NONE	2	NONE	NONE	2	NONE	NONE	2	NONE	NONE	NONE	2	2	NONE	NONE	2	NONE	NONE	NONE	NONE	NONE	NONE	999	NONE	2	NONE	2	NONE	2	NONE
WC 528	WWH	Urban	F	26-30	4	1	1	1	4	1	999	3	2	NONE	2	NONE	2	NONE	2	NONE	2	NONE	NONE	2	NONE	NONE	2	NONE	NONE	NONE	2	2	NONE	NONE	2	NONE	NONE	NONE	NONE	NONE	NONE	999	NONE	2	NONE	2	NONE	1	18
WC 530	WWH	Urban	M	56-60	2	2	1	1	4	2	1	3	1	1	1	1,13,23	2	NONE	2	NONE	2	NONE	NONE	2	NONE	NONE	2	NONE	NONE	NONE	2	2	NONE	NONE	2	NONE	NONE	NONE	NONE	NONE	NONE	999	NONE	2	NONE	2	NONE	2	NONE
WC 531	WWH	Urban	F	41-45	4	1	1	1	3	1	999	3	2	NONE	2	NONE	2	NONE	2	NONE	2	NONE	NONE	2	NONE	NONE	2	NONE	NONE	NONE	2	2	NONE	NONE	2	NONE	NONE	NONE	NONE	NONE	NONE	999	NONE	2	NONE	2	NONE	2	NONE
WC 532	WWH	Urban	M	46-50	4	1	1	1	3	2	1	3	2	NONE	2	NONE	2	NONE	2	NONE	2	NONE	NONE	2	NONE	NONE	2	NONE	NONE	NONE	2	2	NONE	NONE	2	NONE	NONE	NONE	NONE	NONE	NONE	999	NONE	2	NONE	2	NONE	2	NONE
WC 533	WWH	Urban	F	41-45	4	1	1	5	3	2	5	3	2	NONE	2	NONE	2	NONE	2	NONE	1	3	2,flu	2	NONE	3=hypertension	2	NONE	NONE	NONE	2	2	NONE	NONE	2	NONE	NONE	NONE	NONE	NONE	NONE	999	NONE	2	NONE	2	NONE	1	71
WC 534	WWH	Urban	F	46-50	4	1	1	1	3	2	5	3	1	1	1	1	2	NONE	2	NONE	1	3	1,FLU	1	1	NONE	2	NONE	NONE	NONE	2	2	NONE	NONE	2	NONE	NONE	NONE	NONE	NONE	NONE	999	NONE	2	NONE	2	NONE	2	NONE
WC 535	WWH	Urban	F	41-45	4	1	1	1	3	2	1	2	2	NONE	2	NONE	2	NONE	2	NONE	2	NONE	NONE	2	NONE	NONE	2	NONE	NONE	NONE	2	2	NONE	NONE	2	NONE	NONE	NONE	NONE	NONE	NONE	999	NONE	2	NONE	2	NONE	2	NONE
WC 536	WWH	Urban	M	41-45	4	1	1	1	3	1	5	3	2	NONE	2	NONE	2	NONE	2	NONE	2	NONE	NONE	2	NONE	NONE	2	NONE	NONE	NONE	2	2	NONE	NONE	2	NONE	NONE	NONE	NONE	NONE	NONE	999	NONE	2	NONE	2	NONE	2	NONE
WC 537	WWH	Urban	M	46-50	4	1	1	1	3	2	5	3	2	NONE	2	NONE	2	NONE	2	NONE	2	NONE	NONE	2	NONE	NONE	2	NONE	NONE	NONE	2	2	NONE	NONE	2	NONE	NONE	NONE	NONE	NONE	NONE	999	NONE	2	NONE	2	NONE	2	NONE
WC 538	WWH	Urban	M	46-50	4	1	1	4	2	2	999	3	2	NONE	2	NONE	2	NONE	2	NONE	2	NONE	NONE	2	NONE	NONE	2	NONE	NONE	NONE	2	2	NONE	NONE	2	NONE	NONE	NONE	NONE	NONE	NONE	999	NONE	2	NONE	2	NONE	2	NONE
WC 539	WWH	Urban	M	41-45	4	1	1	7	2	1	1	3	2	NONE	2	NONE	2	NONE	2	NONE	2	NONE	NONE	2	NONE	NONE	2	NONE	NONE	NONE	2	2	NONE	NONE	2	NONE	NONE	NONE	NONE	NONE	NONE	999	NONE	2	NONE	2	NONE	2	NONE
WC 540	WWH	Urban	F	36-40	4	1	1	1	3	1	1	3	2	NONE	2	NONE	2	NONE	2	NONE	2	NONE	NONE	2	NONE	NONE	2	NONE	NONE	NONE	2	2	NONE	NONE	2	NONE	NONE	NONE	NONE	NONE	NONE	999	NONE	2	NONE	2	NONE	2	NONE
WC 541	WWH	Urban	M	36-40	4	1	1	1	3	1	1	3	2	NONE	2	NONE	2	NONE	2	NONE	2	NONE	NONE	2	NONE	NONE	2	NONE	NONE	NONE	2	2	NONE	NONE	2	NONE	NONE	NONE	NONE	NONE	NONE	999	NONE	2	NONE	2	NONE	2	NONE
WC 542	WWH	Urban	F	36-40	4	1	1	4	3	1	999	3	2	NONE	2	NONE	2	NONE	2	NONE	2	NONE	NONE	2	NONE	NONE	2	NONE	NONE	NONE	2	2	NONE	NONE	2	NONE	NONE	NONE	NONE	NONE	NONE	999	NONE	2	NONE	2	NONE	2	NONE
WC 543	WWH	Urban	F	41-45	4	1	1	1	4	1	5	3	2	NONE	2	NONE	2	NONE	2	NONE	2	NONE	NONE	2	NONE	NONE	2	NONE	NONE	NONE	2	2	NONE	NONE	2	NONE	NONE	NONE	NONE	NONE	NONE	999	NONE	2	NONE	2	NONE	2	NONE
WC544	WWH	Urban	M	46-50	4	2	4	1	4	2	1	3	2	NONE	2	NONE	2	NONE	2	NONE	2	NONE	NONE	2	NONE	NONE	2	NONE	NONE	NONE	2	2	NONE	NONE	2	NONE	NONE	NONE	NONE	NONE	NONE	999	NONE	2	NONE	2	NONE	2	NONE
WC 545	WWH	Urban	F	41-45	4	1	1	5	3	1	1	3	2	NONE	2	NONE	2	NONE	2	NONE	2	NONE	NONE	2	NONE	NONE	2	NONE	NONE	NONE	2	2	NONE	NONE	2	NONE	NONE	NONE	NONE	NONE	NONE	999	NONE	2	NONE	2	NONE	2	NONE
WC 546	WWH	Urban	M	41-45	4	1	1	1	3	1	5	3	2	NONE	2	NONE	2	NONE	2	NONE	2	NONE	NONE	2	NONE	NONE	2	NONE	NONE	NONE	2	2	NONE	NONE	2	NONE	NONE	NONE	NONE	NONE	NONE	999	NONE	2	NONE	2	NONE	2	NONE
WC 547	WWH	Urban	M	41-45	4	1	1	1	3	1	1	3	2	NONE	2	NONE	2	NONE	2	NONE	2	NONE	NONE	2	NONE	NONE	2	NONE	NONE	NONE	2	2	NONE	NONE	2	NONE	NONE	NONE	NONE	NONE	NONE	999	NONE	2	NONE	2	NONE	2	NONE
WC 548	WWH	Urban	F	46-50	4	1	1	4	3	1	5	3	2	NONE	2	NONE	2	NONE	2	NONE	2	NONE	NONE	2	NONE	NONE	2	NONE	NONE	NONE	2	2	NONE	NONE	2	NONE	NONE	NONE	NONE	NONE	NONE	999	NONE	2	NONE	2	NONE	2	NONE
WC550	WWH	Urban	M	41-45	4	1	1	1	3	2	1	3	2	NONE	2	NONE	2	NONE	2	NONE	2	NONE	NONE	2	NONE	NONE	2	NONE	NONE	NONE	2	2	NONE	NONE	2	NONE	NONE	NONE	NONE	NONE	NONE	999	NONE	2	NONE	2	NONE	2	NONE
WC551	WWH	Urban	F	46-50	4	1	1	1	3	1	1	3	2	NONE	2	NONE	2	NONE	2	NONE	2	NONE	NONE	2	NONE	NONE	2	NONE	NONE	NONE	2	2	NONE	NONE	2	NONE	NONE	NONE	NONE	NONE	NONE	999	NONE	2	NONE	2	NONE	2	NONE
WC552	WWH	Urban	F	51-55	4	1	1	1	3	1	1	3	2	NONE	2	NONE	2	NONE	2	NONE	2	NONE	NONE	2	NONE	NONE	2	NONE	NONE	NONE	2	2	NONE	NONE	2	NONE	NONE	NONE	NONE	NONE	NONE	999	NONE	2	NONE	2	NONE	2	NONE
WC553	WWH	Urban	F	41-45	4	1	1	1	3	1	1	3	2	NONE	2	NONE	2	NONE	2	NONE	2	NONE	NONE	2	NONE	NONE	2	NONE	NONE	NONE	2	2	NONE	NONE	2	NONE	NONE	NONE	NONE	NONE	NONE	999	NONE	2	NONE	2	NONE	2	NONE
WC554	WWH	Urban	F	31-35	4	1	1	1	3	1	1	4	2	NONE	2	NONE	2	NONE	1	23,24	2	NONE	NONE	2	NONE	NONE	2	NONE	NONE	NONE	2	2	NONE	NONE	2	NONE	NONE	NONE	NONE	NONE	NONE	999	NONE	2	NONE	2	NONE	2	NONE
WC555	WWH	Rural	F	36-40	4	1	1	4	2	1	21	3	2	NONE	2	NONE	2	NONE	2	NONE	2	NONE	NONE	2	NONE	NONE	2	NONE	NONE	NONE	2	2	NONE	NONE	2	NONE	NONE	NONE	NONE	NONE	NONE	999	NONE	2	NONE	2	NONE	1	NONE
WC556	WWH	Urban	F	26-30	2	2	4	1	3	2	1	3	1	2	1	6	2	NONE	1	23	1	2	1	2	NONE	NONE	2	NONE	NONE	NONE	2	2	NONE	NONE	2	NONE	NONE	NONE	NONE	NONE	NONE	999	NONE	2	NONE	2	NONE	2	NONE
WC557	WWH	Urban	F	41-45	4	1	1	1	3	1	21	3	1	1	1	1	2	NONE	2	NONE	2	NONE	NONE	2	NONE	NONE	2	NONE	NONE	NONE	2	2	NONE	NONE	2	NONE	NONE	NONE	NONE	NONE	NONE	999	NONE	2	NONE	2	NONE	2	NONE
WC558	WWH	Urban	F	26-30	4	1	1	1	4	1	1	3	2	NONE	2	NONE	2	NONE	2	NONE	2	NONE	NONE	2	NONE	NONE	2	NONE	NONE	NONE	2	2	NONE	NONE	2	NONE	NONE	NONE	NONE	NONE	NONE	999	NONE	2	NONE	2	NONE	1	8,9
WC559	WWH	Urban	F	36-40	2	1	1	7	2	1	1	3	2	NONE	2	NONE	2	NONE	2	NONE	2	NONE	NONE	2	NONE	NONE	2	NONE	NONE	NONE	2	2	NONE	NONE	2	NONE	NONE	NONE	NONE	NONE	NONE	999	NONE	2	NONE	2	NONE	1	NONE
WC560	WWH	Urban	F	31-35	2	1	1	1	4	1	1	3	2	NONE	2	NONE	2	NONE	2	NONE	2	NONE	NONE	2	NONE	NONE	2	NONE	NONE	NONE	2	2	NONE	NONE	2	NONE	NONE	NONE	NONE	NONE	NONE	999	NONE	2	NONE	2	NONE	2	NONE
WC561	WWH	Urban	F	41-45	1	1	1	1	3	1	1	3	1	1	1	1,4,5	2	NONE	2	NONE	2	NONE	NONE	2	NONE	NONE	2	NONE	NONE	NONE	2	2	NONE	NONE	2	NONE	NONE	NONE	NONE	NONE	NONE	999	NONE	2	NONE	2	NONE	2	NONE
WC562	WWH	Urban	F	41-45	3	1	1	8	3	2	1	3	2	NONE	2	NONE	2	NONE	2	NONE	2	NONE	NONE	2	NONE	NONE	2	NONE	NONE	NONE	2	2	NONE	NONE	2	NONE	NONE	NONE	NONE	NONE	NONE	999	NONE	2	NONE	2	NONE	2	NONE
WC563	WWH	Urban	M	36-40	2	2	4	1	4	2	1	3	1	1.5	1	12,73	2	NONE	999	NONE	2	NONE	NONE	2	NONE	NONE	2	NONE	NONE	NONE	2	2	NONE	NONE	2	NONE	NONE	NONE	NONE	NONE	NONE	999	NONE	2	NONE	2	NONE	2	NONE
WC564	WWH	Urban	F	41-45	1	1	1	1	2	1	1	3	2	NONE	2	NONE	2	NONE	2	NONE	1	3	NONE	2	33,31	NONE	2	NONE	NONE	NONE	2	2	NONE	NONE	2	NONE	NONE	NONE	NONE	NONE	NONE	999	NONE	2	NONE	2	NONE	2	NONE
WC565	WWH	Urban	F	36-40	1	1	1	1	3	2	1	3	2	NONE	2	NONE	2	NONE	2	NONE	1	5	NONE	2	33,31	NONE	2	NONE	NONE	NONE	2	2	NONE	NONE	2	NONE	NONE	NONE	NONE	NONE	NONE	999	NONE	2	NONE	2	NONE	2	NONE
WC566	WWH	Urban	M	31-35	4	1	1	1	3	1	1	2	1	1	1	1	2	NONE	999	NONE	2	NONE	NONE	2	NONE	NONE	2	NONE	NONE	NONE	2	2	NONE	NONE	2	NONE	NONE	NONE	NONE	NONE	NONE	999	NONE	2	NONE	2	NONE		NONE
WC567	WWH	Urban	F	26-30	2	1	1	1	4	2	1	3	2	NONE	2	NONE	2	NONE	2	NONE	1	3	NONE	2	NONE	NONE	2	NONE	NONE	NONE	2	2	NONE	NONE	2	NONE	NONE	NONE	NONE	NONE	NONE	999	NONE	2	NONE	2	NONE	2	NONE
WC568	WWH	Urban	M	46-50	2	1	1	1	4	2	1	3	1	1	1	24	2	NONE	1	4	1	2	1	2	NONE	NONE	2	NONE	NONE	NONE	2	2	NONE	NONE	2	NONE	NONE	NONE	NONE	NONE	NONE	999	NONE	2	NONE	2	NONE	2	NONE
WC569	WWH	Urban	M	31-35	4	1	1	2	3	1	1	3	2	NONE	2	NONE	2	NONE	2	NONE	1	3	1	2	NONE	NONE	2	NONE	NONE	NONE	2	2	NONE	NONE	2	NONE	NONE	NONE	NONE	NONE	NONE	999	NONE	2	NONE	2	NONE	2	NONE
WC570	WWH	Urban	F	36-40	1	2	4	1	5	2	1	3	2	NONE	2	NONE	2	NONE	2	NONE	2	NONE	NONE	2	NONE	NONE	2	NONE	NONE	NONE	2	2	NONE	NONE	2	NONE	NONE	NONE	NONE	NONE	NONE	999	NONE	2	NONE	2	NONE	1	8
WC571	WWH	Urban	M	41-45	4	2	4	1	3	1	1	3	2	NONE	2	NONE	2	NONE	2	NONE	2	NONE	NONE	2	NONE	NONE	2	NONE	NONE	NONE	2	2	NONE	NONE	2	NONE	NONE	NONE	NONE	NONE	NONE	999	NONE	2	NONE	2	NONE	2	NONE
WC572	WWH	Urban	F	41-45	4	1	1	1	3	1	1	3	2	NONE	2	NONE	2	NONE	2	NONE	2	NONE	NONE	2	NONE	NONE	2	NONE	NONE	NONE	2	2	NONE	NONE	2	NONE	NONE	NONE	NONE	NONE	NONE	999	NONE	2	NONE	2	NONE	2	NONE
WC573	WWH	Urban	F	41-45	4	1	1	1	3	1	5	3	2	NONE	2	NONE	2	NONE	2	NONE	2	NONE	NONE	2	NONE	NONE	2	NONE	NONE	NONE	2	2	NONE	NONE	2	NONE	NONE	NONE	NONE	NONE	NONE	999	NONE	2	NONE	2	NONE	2	NONE
WC574	WWH	Urban	F	41-45	4	1	1	5	3	1	1	3	1	1	1	1	2	NONE	2	NONE	2	NONE	NONE	2	NONE	NONE	2	NONE	NONE	NONE	2	2	NONE	NONE	2	NONE	NONE	NONE	NONE	NONE	NONE	999	NONE	2	NONE	2	NONE	2	NONE
WC575	WWH	Urban	M	41-45	4	1	1	1	3	1	1	3	2	NONE	2	NONE	2	NONE	2	NONE	2	NONE	NONE	2	NONE	NONE	2	NONE	NONE	NONE	2	2	NONE	NONE	2	NONE	NONE	NONE	NONE	NONE	NONE	999	NONE	2	NONE	2	NONE	2	NONE
WC576	WWH	Urban	F	36-40	4	2	4	1	3	1	1	3	2	NONE	2	NONE	2	NONE	2	NONE	2	NONE	NONE	2	NONE	NONE	2	NONE	NONE	NONE	2	2	NONE	NONE	2	NONE	NONE	NONE	NONE	NONE	NONE	999	NONE	2	NONE	2	NONE	2	NONE
WC577	WWH	Urban	M	36-40	1	1	1	5	2	1	1	3	2	NONE	2	NONE	2	NONE	2	NONE	2	NONE	NONE	2	NONE	NONE	2	NONE	NONE	NONE	2	2	NONE	NONE	2	NONE	NONE	NONE	NONE	NONE	NONE	999	NONE	2	NONE	2	NONE	2	NONE
WC578	WWH	Urban	M	31-35	4	2	4	1	3	1	1	3	2	NONE	2	NONE	2	NONE	2	NONE	2	NONE	NONE	2	NONE	NONE	2	NONE	NONE	NONE	2	2	NONE	NONE	2	NONE	NONE	NONE	NONE	NONE	NONE	999	NONE	2	NONE	2	NONE	1	8,9
WC579	WWH	Urban	M	36-40	4	1	1	7	3	1	1	3	2	NONE	2	NONE	2	NONE	2	NONE	2	NONE	NONE	2	NONE	NONE	2	NONE	NONE	NONE	2	2	NONE	NONE	2	NONE	NONE	NONE	NONE	NONE	NONE	999	NONE	2	NONE	2	NONE	2	NONE
WC580	WWH	Urban	M	26-30	4	1	1	1	3	1	21	3	2	NONE	2	NONE	2	NONE	2	NONE	2	NONE	NONE	2	NONE	NONE	2	NONE	NONE	NONE	2	2	NONE	NONE	2	NONE	NONE	NONE	NONE	NONE	NONE	999	NONE	2	NONE	2	NONE	1	8,9
WC581	WWH	Urban	F	51-55	1	1	1	1	4	2	5	3	2	NONE	2	NONE	2	NONE	1	24	1	4	NONE	2	NONE	NONE	2	NONE	NONE	NONE	2	2	NONE	NONE	2	NONE	NONE	NONE	NONE	NONE	NONE	999	NONE	2	NONE	2	NONE	2	NONE
WC582	WWH	Urban	F	26-30	4	1	1	7	3	2	5	3	2	NONE	2	NONE	2	NONE	2	NONE	1	3	NONE	2	NONE	NONE	2	NONE	NONE	NONE	2	2	NONE	NONE	2	NONE	NONE	NONE	NONE	NONE	NONE	999	NONE	2	NONE	2	NONE	2	NONE
WC411	WWH	Urban	M	56-60	2	3	4	1	4	1	1	2	1	1	1	1	2	NONE	2	NONE	1	4	2	1	1	3=hypertension	2	NONE	NONE	NONE	1	1	29	HIV	1	29	HIV	999	999	999	999	999	life	1	9	2	NONE	2	NONE
WC417	WWH	Urban	F	46-50	4	1	1	5	2	2	1	3	2	NONE	2	NONE	2	NONE	2	NONE	2	NONE	NONE	2	NONE	NONE	2	NONE	NONE	NONE	1	1	999	HIV	2	999	NONE	999	NONE	999	NONE	999	NONE	2	NONE	2	NONE	2	NONE
WC421	WWH	Urban	F	31-35	4	1	1	7	3	2	1	3	2	NONE	2	NONE	2	NONE	2	NONE	1	3	1,flu	2	NONE	NONE	2	NONE	NONE	NONE	1	1	999	HIV	2	999	NONE	999	NONE	999	NONE	999	NONE	2	NONE	2	NONE	2	NONE
WC435	WWH	Urban	F	51-55	4	1	1	1	3	2	1	3	2	NONE	2	NONE	2	NONE	2	NONE	1	3	1,flu	2	NONE	NONE	2	NONE	NONE	NONE	1	1	999	HIV	2	999	NONE	999	NONE	999	NONE	999	NONE	2	NONE	2	NONE	2	NONE
WC452	WWH	Urban	F	41-45	4	1	1	7	3	2	1	3	2	NONE	2	NONE	2	NONE	2	NONE	1	3	1,flu	2	NONE	NONE	2	NONE	NONE	NONE	1	1	999	HIV	2	999	NONE	999	NONE	999	NONE	999	NONE	2	NONE	2	NONE	2	NONE
WC453	WWH	Urban	M	36-40	4	1	1	5	3	1	1	2	2	NONE	2	NONE	2	NONE	2	NONE	1	4	2,flu,pain	2	NONE	NONE	2	NONE	NONE	NONE	1	1	999	HIV	2	999	NONE	999	NONE	999	NONE	999	NONE	2	NONE	2	NONE	2	NONE
WC454	WWH	Urban	M	31-35	2	2	4	1	4	2	1	2	1	6	1	999	2	NONE	2	NONE	2	NONE	NONE	2	NONE	NONE	2	NONE	NONE	NONE	1	1	999	HIV	2	999	NONE	999	NONE	999	NONE	999	NONE	2	NONE	2	NONE	1	15=SWOOLEN FOOT
WC462	WWH	Urban	M	41-45	4	1	1	4	3	1	1	3	2	NONE	2	NONE	2	NONE	2	NONE	1	2	2,pain	2	NONE	NONE	2	NONE	NONE	NONE	1	1	999	HIV	2	999	NONE	999	NONE	999	NONE	999	NONE	2	NONE	2	NONE	2	NONE
WC465	WWH	Urban	F	41-45	4	1	1	7	3	2	21	3	2	NONE	2	NONE	2	NONE	2	NONE	2	NONE	NONE	2	NONE	NONE	2	NONE	NONE	NONE	1	1	29	HIV,22=diarrhea	1	29	HIV,22	999	999	999	999	999	999	1	2	2	NONE	1	18=DIARRHOEA
WC469	WWH	Urban	F	36-40	4	1	1	1	3	2	1	3	2	NONE	2	NONE	2	NONE	2	NONE	2	NONE	NONE	2	NONE	NONE	2	NONE	NONE	NONE	1	1	999	HIV	2	999	NONE	999	NONE	999	NONE	999	NONE	2	NONE	2	NONE	1	9=RASH
WC481	WWH	Urban	M	46-50	4	1	1	7	2	1	1	3	2	NONE	2	NONE	2	NONE	2	NONE	2	NONE	NONE	2	NONE	NONE	2	NONE	NONE	NONE	1	1	999	HIV	2	999	NONE	999	NONE	999	NONE	999	NONE	2	NONE	2	NONE	2	NONE
WC483	WWH	Urban	F	46-50	4	1	1	5	2	1	1	3	1	1	1	1=PHARMAPRESS	2	NONE	2	NONE	2	NONE	NONE	2	NONE	NONE	2	NONE	NONE	NONE	1	1	999	HIV	2	999	NONE	999	NONE	999	NONE	999	NONE	2	NONE	2	NONE	2	NONE
WC486	WWH	Urban	F	51-55	4	1	1	1	3	2	21	3	2	NONE	2	NONE	2	NONE	2	NONE	1	3	4	2	NONE	NONE	2	NONE	NONE	NONE	1	1	999	HIV	2	999	NONE	999	NONE	999	NONE	999	NONE	2	NONE	2	NONE	2	NONE
WC493	WWH	Urban	F	36-40	4	1	1	1	4	2	999	3	2	NONE	2	NONE	2	NONE	2	NONE	2	NONE	NONE	2	NONE	NONE	2	NONE	NONE	NONE	1	1	999	HIV	2	999	NONE	999	NONE	999	NONE	999	NONE	1	2	2	NONE	2	NONE
WC4999	WWH	Urban	F	31-35	2	1	1	1	4	1	1	3	2	NONE	2	NONE	2	NONE	2	NONE	1	3	2	2	NONE	NONE	2	NONE	NONE	NONE	1	1	999	HIV	1	999	HIV	999	999	999	999	999	life	1	2	2	NONE	1	9=RASH
WC513	WWH	Urban	F	21-25	1	1	1	7	3	2	5	3	2	NONE	2	NONE	1	1	1	23=MVT	2	NONE	NONE	2	NONE	NONE	2	NONE	NONE	NONE	1	1	999	HIV	2	999	NONE	999	NONE	999	NONE	999	NONE	1	2,8	2	NONE	2	NONE
WC529	WWH	Urban	M	51-55	1	1	1	1	2	2	1	4=9 years	1	1.5	1	11,73,74	1	1	1	11,73,74	2	NONE	NONE	2	NONE	NONE	2	NONE	NONE	NONE	1	1	999	HIV	2	999	NONE	999	NONE	999	NONE	999	NONE	2	NONE	2	NONE	2	NONE
WC549	WWH	Urban	F	41-45	4	1	1	1	3	2	1	3	2	NONE	2	NONE	2	NONE	2	NONE	2	NONE	NONE	2	NONE	NONE	2	NONE	NONE	NONE	1	1	999	HIV	2	999	NONE	999	NONE	999	NONE	999	NONE	2	NONE	2	NONE	2	NONE
WC555	WWH	Urban	F	51-55	4	1	1	1	4	2	ALUVIA,999	3	2	NONE	2	NONE	2	NONE	2	NONE	1	4	1	2	NONE	NONE	2	NONE	NONE	NONE	1	1	999	HIV	1	999	HIV	999	999	999	999	999	life	2	NONE	2	NONE	2	NONE
RKK581	RKKH	Urban	F	21-25	2	1	1	1	4	1	5	1	2	NONE	1	24	2	NONE	1	33,81,flu	1	4	2	2	NONE	NONE	2	NONE	NONE	NONE	2	2	NONE	NONE	2	NONE	NONE	NONE	NONE	NONE	NONE	999	NONE	2	NONE	2	NONE	2	NONE
RKK582	RKKH	Urban	F	26-30	4	1	1	7	3	1	5	3	2	NONE	2	NONE	2	NONE	2	NONE	1	3	2	2	NONE	NONE	2	NONE	NONE	NONE	2	2	NONE	NONE	2	NONE	NONE	NONE	NONE	NONE	NONE	999	NONE	2	NONE	2	NONE	2	NONE
RKK583	RKKH	Urban	F	41-45	4	1	1	1	3	2	5	3	1	3.5	2	NONE	2	NONE	1	33,flu	1	3	2	2	NONE	NONE	2	NONE	NONE	NONE	2	2	NONE	NONE	2	NONE	NONE	NONE	NONE	NONE	NONE	999	NONE	2	NONE	2	NONE	1	64=WEEAK EYE SIGHT,CANT SEE PROPERLY
RKK584	RKKH	Urban	M	36-40	1	1	1	1	3	2	5	3	2	NONE	2	NONE	2	NONE	1	23=MVT	2	NONE	NONE	2	NONE	NONE	2	NONE	NONE	NONE	2	2	NONE	NONE	2	NONE	NONE	NONE	NONE	NONE	NONE	999	NONE	2	NONE	2	NONE	1	65=LEG STIFFNESS, 66=feeling SLEEPY
RKK585	RKKH	Urban	M	26-30	1	1	1	1	6	2	5	3	2	NONE	2	NONE	2	NONE	2	NONE	2	NONE	NONE	2	NONE	NONE	2	NONE	NONE	NONE	2	2	NONE	NONE	2	NONE	NONE	NONE	NONE	NONE	NONE	999	NONE	2	NONE	2	NONE	1	4=dizziness,65=LEG STIFFNESS,66= feeling SLEEPY
RKK586	RKKH	Urban	F	31-35	4	1	1	1	6	1	5	2	1	1	1	999	2	NONE	2	NONE	2	NONE	NONE	2	NONE	NONE	2	NONE	NONE	NONE	2	2	NONE	NONE	2	NONE	NONE	NONE	NONE	NONE	NONE	999	NONE	2	NONE	2	NONE	2	NONE
RKK587	RKKH	Urban	F	36-40	4	1	1	1	4	2	5	3	1	1	1	1=enalapril=PHARMAPRESS	2	NONE	1	1	2	NONE	NONE	1	1	1	2	NONE	NONE	NONE	2	2	NONE	NONE	2	NONE	NONE	NONE	NONE	NONE	NONE	999	NONE	2	NONE	2	NONE	2	NONE
RKK588	RKKH	Urban	M	41-45	1	1	1	1	3	1	5	3	2	NONE	2	NONE	2	NONE	2	NONE	2	NONE	NONE	2	NONE	NONE	2	NONE	NONE	NONE	2	2	NONE	NONE	2	NONE	NONE	NONE	NONE	NONE	NONE	999	NONE	2	NONE	2	NONE	2	NONE
RKK589	RKKH	Urban	M	31-35	4	1	1	1	3	1	5	3	1	5	1	3	2	NONE	2	NONE	2	NONE	NONE	2	NONE	NONE	2	NONE	NONE	NONE	2	2	NONE	NONE	2	NONE	NONE	NONE	NONE	NONE	NONE	999	NONE	2	NONE	2	NONE	2	NONE
RKK590	RKKH	Urban	F	31-35	4	1	1	1	3	1	3	2	1	5	1	3	2	NONE	2	NONE	2	NONE	NONE	2	NONE	NONE	2	NONE	NONE	NONE	2	2	NONE	NONE	2	NONE	NONE	NONE	NONE	NONE	NONE	999	NONE	2	NONE	2	NONE	1	8=HEADACHE. 66=JOINT PAIN,67=neck pain
RKK594	RKKH	Urban	M	36-40	4	1	1	1	4	1	5	2	2	NONE	2	NONE	2	NONE	2	NONE	1	4	2	2	NONE	NONE	2	NONE	NONE	NONE	2	2	NONE	NONE	2	NONE	NONE	NONE	NONE	NONE	NONE	999	NONE	2	NONE	2	NONE	1	2=painful feet
RKK595	RKKH	Urban	F	31-35	4	1	1	1	3	1	5	3	2	NONE	2	NONE	2	NONE	2	NONE	2	NONE	NONE	2	NONE	NONE	2	NONE	NONE	NONE	2	2	NONE	NONE	2	NONE	NONE	NONE	NONE	NONE	NONE	999	NONE	2	NONE	2	NONE	2	NONE
RKK596	RKKH	Urban	M	36-40	2	1	1	1	3	2	5	3	1	5	1	999	2	NONE	2	NONE	2	NONE	NONE	2	NONE	NONE	2	NONE	NONE	NONE	2	2	NONE	NONE	2	NONE	NONE	NONE	NONE	NONE	NONE	999	NONE	2	NONE	2	NONE	2	NONE
RKK601	RKKH	Urban	M	41-45	4	1	1	1	3	1	7	3	2	NONE	2	NONE	2	NONE	1	23=MVT,24=BACTRIM	2	NONE	NONE	2	NONE	NONE	2	NONE	NONE	NONE	2	2	NONE	NONE	2	NONE	NONE	NONE	NONE	NONE	NONE	999	NONE	2	NONE	2	NONE	2	NONE
RKK602	RKKH	Urban	F	41-45	4	1	1	7	3	1	5	2	2	NONE	2	NONE	2	NONE	2	NONE	2	NONE	NONE	2	NONE	NONE	2	NONE	NONE	NONE	2	2	NONE	NONE	2	NONE	NONE	NONE	NONE	NONE	NONE	999	NONE	2	NONE	2	NONE	1	9=RASH
RKK603	RKKH	Urban	F	18-20	4	1	1	1	4	1	21	4(7 years)	2	NONE	2	NONE	2	NONE	2	NONE	1	2	2,iron,VITBCO	2	NONE	NONE	2	NONE	NONE	NONE	2	2	NONE	NONE	2	NONE	NONE	NONE	NONE	NONE	NONE	999	NONE	2	NONE	2	NONE	2	NONE
RKK604	RKKH	Urban	M	41-45	2	1	1	5	3	1	5	4	2	NONE	2	NONE	2	NONE	1	11,23	2	NONE	NONE	2	NONE	NONE	2	NONE	NONE	NONE	2	2	NONE	NONE	2	NONE	NONE	NONE	NONE	NONE	NONE	999	NONE	2	NONE	2	NONE	1	18=RUNNING STOMACH
RKK605	RKKH	Urban	M	51-55	3	3	4	1	3	2	14	3	1	10	1	12,65	2	NONE	2	NONE	1	3	2.3	1	11,21	10	2	NONE	NONE	NONE	2	2	NONE	NONE	2	NONE	NONE	NONE	NONE	NONE	NONE	999	NONE	2	NONE	2	NONE	2	NONE
RKK606	RKKH	Urban	F	31-35	4	1	1	1	4	2	5	3	1	5	2	NONEcurrently,completed 3	2	NONE	2	NONE	1	5	999	2	NONE	NONE	2	NONE	NONE	NONE	2	2	NONE	NONE	2	NONE	NONE	NONE	NONE	NONE	NONE	999	NONE	1	2	2	NONE	1	8=HEADACHE,7= NAUSEA,3=tiredness
RKK609	RKKH	Urban	F	46-50	2	1	1	1	3	1	8	3	2	NONE	2	NONE	2	NONE	1	23=MVT	1,panado for pain	2	2	2	NONE	NONE	2	NONE	NONE	NONE	2	2	NONE	NONE	2	NONE	NONE	NONE	NONE	NONE	NONE	999	NONE	2	NONE	2	NONE	2	NONE
RKK610	RKKH	Urban	M	31-35	4	1	1	5	3	1	5	2	2	NONE	2	NONE	2	NONE	2	NONE	2	NONE	NONE	2	NONE	NONE	2	NONE	NONE	NONE	2	2	NONE	NONE	2	NONE	NONE	NONE	NONE	NONE	NONE	999	NONE	2	NONE	2	NONE	2	NONE
RKK614	RKKH	Urban	F	46-50	1	1	1	1	1	1	5	3	2	NONE	2	NONE	2	NONE	2	NONE	2	NONE	NONE	2	NONE	NONE	2	NONE	NONE	NONE	2	2	NONE	NONE	2	NONE	NONE	NONE	NONE	NONE	NONE	999	NONE	2	NONE	2	NONE	2	NONE
RKK616	RKKH	Urban	F	31-35	4	1	1	1	3	1	15	3	1	5	2	NONEcurrently,completed 3	2	NONE	1	24=BACTRIM	1,panado,flu	5	2	2	NONE	NONE	2	NONE	NONE	NONE	2	2	NONE	NONE	2	NONE	NONE	NONE	NONE	NONE	NONE	999	NONE	2	NONE	2	NONE	2	NONE
RKK617	RKKH	Urban	F	26-30	4	1	1	1	4	2	5	2	2	NONE	2	NONE	2	NONE	2	NONE	1,VITBCO tablets	999	2	2	NONE	NONE	2	NONE	NONE	NONE	2	2	NONE	NONE	2	NONE	NONE	NONE	NONE	NONE	NONE	999	NONE	2	NONE	2	NONE	1	4=dizziness
RKK618	RKKH	Urban	F	26-30	2	1	1	1	2	1	TDF/3TC/999	4(6 YEARS)	2	NONE	2	NONE	2	NONE	2	NONE	1,aqueous cream,rush	2	2	2	NONE	NONE	2	NONE	NONE	NONE	2	2	NONE	NONE	2	NONE	NONE	NONE	NONE	NONE	NONE	999	NONE	2	NONE	2	NONE	2	NONE
RKK619	RKKH	Urban	M	31-35	1	1	1	1	4	1	ALUVIA/EFV/999	3	2	NONE	2	NONE	2	NONE	2	NONE	2	NONE	NONE	2	NONE	NONE	2	NONE	NONE	NONE	2	2	NONE	NONE	2	NONE	NONE	NONE	NONE	NONE	NONE	999	NONE	2	NONE	2	NONE	1	7=NAUSEA
RKK620	RKKH	Urban	F	31-35	4	1	1	4	3	2	15	3	2	NONE	2	NONE	2	NONE	2	NONE	2	NONE	NONE	2	NONE	NONE	2	NONE	NONE	NONE	2	2	NONE	NONE	2	NONE	NONE	NONE	NONE	NONE	NONE	999	NONE	2	NONE	2	NONE	2	NONE
RKK623	RKKH	Urban	F	26-30	4	1	1	1	4	2	NVP/999	3	1	7	1	7=epilim=sodium valproate	2	NONE	2	NONE	2	NONE	NONE	2	NONE	NONE	2	NONE	NONE	NONE	2	2	NONE	NONE	2	NONE	NONE	NONE	NONE	NONE	NONE	999	NONE	2	NONE	2	NONE	2	NONE
RKK624	RKKH	Urban	F	36-40	4	1	1	7	4	2	TDF/999	3	2	NONE	2	NONE	2	NONE	2	NONE	1	5	2.3	2	NONE	NONE	2	NONE	NONE	NONE	2	2	NONE	NONE	2	NONE	NONE	NONE	NONE	NONE	NONE	999	NONE	2	NONE	2	NONE	2	NONE
RKK625	RKKH	Urban	M	36-40	4	3	4	1	4	2	5	3	2	NONE	2	NONE	2	NONE	2	NONE	2	NONE	NONE	2	NONE	NONE	2	NONE	NONE	NONE	2	2	NONE	NONE	2	NONE	NONE	NONE	NONE	NONE	NONE	999	NONE	2	NONE	2	NONE	2	NONE
RKK626	RKKH	Urban	F	41-45	4	1	1	1	3	2	5	3	1	5	2	NONEcurrently,completed 3	2	NONE	1	23=MVT,24=BACTRIM,82=PREGAMAL	2	2	NONE	2	NONE	NONE	2	NONE	NONE	NONE	2	2	NONE	NONE	2	NONE	NONE	NONE	NONE	NONE	NONE	999	NONE	2	NONE	2	NONE	1	8=HEADACHE, 7=NAUSEA
RKK627	RKKH	Urban	F	36-40	2	1	1	1	4	2	5	3	2	NONE	2	NONE	2	NONE	2	NONE	2	NONE	NONE	2	NONE	NONE	2	NONE	NONE	NONE	2	2	NONE	NONE	2	NONE	NONE	NONE	NONE	NONE	NONE	999	NONE	2	NONE	2	NONE	2	NONE
RKK629	RKKH	Urban	F	26-30	4	1	1	1	3	2	5	3	2	NONE	2	NONE	2	NONE	2	NONE	2	NONE	NONE	2	NONE	NONE	2	NONE	NONE	NONE	2	2	NONE	NONE	2	NONE	NONE	NONE	NONE	NONE	NONE	999	NONE	2	NONE	2	NONE	1	4=DIZZINESS
RKK630	RKKH	Urban	F	41-45	2	3	4	1	4	2	11	4(8 Years)	2	NONE	2	NONE	2	NONE	2	NONE	2	NONE	NONE	2	NONE	NONE	2	NONE	NONE	NONE	2	2	NONE	NONE	2	NONE	NONE	NONE	NONE	NONE	NONE	999	NONE	2	NONE	2	NONE	2	NONE
RKK631	RKKH	Urban	F	31-35	4	1	1	1	3	1	17	3	2	NONE	2	NONE	2	NONE	2	NONE	2	NONE	NONE	2	NONE	NONE	2	NONE	NONE	NONE	2	2	NONE	NONE	2	NONE	NONE	NONE	NONE	NONE	NONE	999	NONE	2	NONE	2	NONE	2	NONE
RKK632	RKKH	Urban	F	41-45	4	1	1	5	2	1	5	3	2	NONE	2	NONE	2	NONE	2	NONE	2	NONE	NONE	2	NONE	NONE	2	NONE	NONE	NONE	2	2	NONE	NONE	2	NONE	NONE	NONE	NONE	NONE	NONE	999	NONE	2	NONE	2	NONE	2	NONE
RKK633	RKKH	Urban	F	41-45	4	1	1	1	3	1	8	3	2	NONE	2	NONE	2	NONE	2	NONE	2	NONE	NONE	2	NONE	NONE	2	NONE	NONE	NONE	2	2	NONE	NONE	2	NONE	NONE	NONE	NONE	NONE	NONE	999	NONE	2	NONE	2	NONE	2	NONE
RKK635	RKKH	Urban	M	41-45	4	1	1	7	2	1	5	3	2	NONE	2	NONE	2	NONE	2	NONE	2	NONE	NONE	2	NONE	NONE	2	NONE	NONE	NONE	2	2	NONE	NONE	2	NONE	NONE	NONE	NONE	NONE	NONE	999	NONE	2	NONE	2	NONE	1	34=boils,ABSESS ON STOMACH
RKK636	RKKH	Urban	F	26-30	4	1	1	1	4	2	5	3	2	NONE	2	NONE	2	NONE	2	NONE	2	NONE	NONE	2	NONE	NONE	2	NONE	NONE	NONE	2	2	NONE	NONE	2	NONE	NONE	NONE	NONE	NONE	NONE	999	NONE	2	NONE	2	NONE	2	NONE
RKK637	RKKH	Urban	M	26-30	1	1	1	1	3	1	5	3	2	NONE	2	NONE	1	1	2	NONE	1	4	1	2	NONE	NONE	2	NONE	NONE	NONE	2	2	NONE	NONE	2	NONE	NONE	NONE	NONE	NONE	NONE	999	NONE	2	NONE	2	NONE	2	NONE
RKK638	RKKH	Urban	F	26-30	1	1	1	1	3	1	5	3	2	NONE	2	NONE	2	NONE	2	NONE	1,panado,flutex,flu	5	2	2	NONE	NONE	2	NONE	NONE	NONE	2	2	NONE	NONE	2	NONE	NONE	NONE	NONE	NONE	NONE	999	NONE	2	NONE	2	NONE	2	NONE
RKK639	RKKH	Urban	F	41-45	2	1	1	1	4	2	5	3	1	1	1	13-ASPIRIN, 83=BETAGISIC, 84=PC CALCIUM	2	NONE	2	NONE	2	NONE	NONE	2	NONE	NONE	2	NONE	NONE	NONE	2	2	NONE	NONE	2	NONE	NONE	NONE	NONE	NONE	NONE	999	NONE	2	NONE	2	NONE	2	NONE
RKK640	RKKH	Urban	F	51-55	1	1	1	1	2	1	5	3	1	2	1	6=METFORMIN	2	NONE	2	NONE	1	2	1	2	NONE	NONE	2	NONE	NONE	NONE	2	2	NONE	NONE	2	NONE	NONE	NONE	NONE	NONE	NONE	999	NONE	2	NONE	2	NONE	2	NONE
RKK641	RKKH	Urban	F	36-40	4	1	10(Xhosa)	1	4	1	8	4(8 YEARS)	2	NONE	2	NONE	2	NONE	2	NONE	2	NONE	NONE	2	NONE	NONE	2	NONE	NONE	NONE	2	2	NONE	NONE	2	NONE	NONE	NONE	NONE	NONE	NONE	999	NONE	2	NONE	2	NONE	2	NONE
RKK642	RKKH	Urban	F	41-45	4	1	1	1	5	1	5	3	2	NONE	2	NONE	2	NONE	2	NONE	1	3	1	2	NONE	NONE	2	NONE	NONE	NONE	2	2	NONE	NONE	2	NONE	NONE	NONE	NONE	NONE	NONE	999	NONE	1	2	2	NONE	2	NONE
RKK643	RKKH	Urban	M	21-25	4	1	1	1	3	1	ALUVIA,999	3	2	NONE	2	NONE	2	NONE	2	NONE	1	5	1	2	NONE	NONE	2	NONE	NONE	NONE	2	2	NONE	NONE	2	NONE	NONE	NONE	NONE	NONE	NONE	999	NONE	2	NONE	2	NONE	2	NONE
RKK644	RKKH	Urban	F	46-50	2	2	3	2	2	2	5	3	1	7	1	85=Phenobarbital tbs,86=phenytoin=epanutin	2	NONE	1	23=MVT	1	4	1	2	NONE	NONE	2	NONE	NONE	NONE	2	2	NONE	NONE	2	NONE	NONE	NONE	NONE	NONE	NONE	999	NONE	2	NONE	2	NONE	1	7=NAUSEA,18=diarrhea
RKK645	RKKH	Urban	M	26-30	4	1	1	1	3	1	6	3	2	NONE	2	NONE	2	NONE	1	24=BACTRIM,23=MVT	2	NONE	NONE	2	NONE	NONE	2	NONE	NONE	NONE	2	2	NONE	NONE	2	NONE	NONE	NONE	NONE	NONE	NONE	999	NONE	2	NONE	2	NONE	2	NONE
RKK646	RKKH	Urban	M	31-35	4	1	1	1	4	2	5	4(10 YEARS)	2	NONE	2	NONE	2	NONE	2	NONE	1,panado,flutex,flu	5	2	2	NONE	NONE	2	NONE	NONE	NONE	2	2	NONE	NONE	2	NONE	NONE	NONE	NONE	NONE	NONE	999	NONE	2	NONE	2	NONE	1	4=DIZZINESS,9=RASH,28=INSOMNIA,69=shivering
RKK647	RKKH	Urban	F	41-45	1	1	1	1	3	1	ALUVIA,999	3	1	7	1	7=EPILLIM	2	NONE	2	NONE	1	2	1	2	NONE	NONE	2	NONE	NONE	NONE	2	2	NONE	NONE	2	NONE	NONE	NONE	NONE	NONE	NONE	999	NONE	2	NONE	2	NONE	2	NONE
RKK648	RKKH	Urban	F	31-35	4	1	1	1	4	1	5	2	2	NONE	2	NONE	2	NONE	2	NONE	1	3	1	2	NONE	NONE	2	NONE	NONE	NONE	2	2	NONE	NONE	2	NONE	NONE	NONE	NONE	NONE	NONE	999	NONE	2	NONE	2	NONE	2	NONE
RKK649	RKKH	Urban	M	26-30	4	1	1	7	4	2	EFV,999	3	2	NONE	2	NONE	2	NONE	2	NONE	2	NONE	NONE	2	NONE	NONE	2	NONE	NONE	NONE	2	2	NONE	NONE	2	NONE	NONE	NONE	NONE	NONE	NONE	999	NONE	2	NONE	2	NONE	2	NONE
RKK653	RKKH	Urban	F	31-35	4	1	1	1	4	2	3TC/NVP/999	3	2	NONE	2	NONE	2	NONE	1	24=Batrim	2	NONE	NONE	2	NONE	NONE	2	NONE	NONE	NONE	2	2	NONE	NONE	2	NONE	NONE	NONE	NONE	NONE	NONE	999	NONE	2	NONE	2	NONE	1	70=Bloating
RKK654	RKKH	Urban	F	21-25	4	1	1	1	4	2	5	1	2	NONE	2	NONE	2	NONE	2	NONE	1	999	2,Flutex	2	NONE	NONE	2	NONE	NONE	NONE	2	2	NONE	NONE	2	NONE	NONE	NONE	NONE	NONE	NONE	999	NONE	2	NONE	2	NONE	2	NONE
RKK655	RKKH	Urban	M	26-30	4	1	1	1	4	2	8	3	1	1,8=Gastric Ulcers	1	87=RANITIDIN,Antihypertensive	2	NONE	1	24=bactrim,23=MTV,11=VITBCO,32=emitriplin,88=slow mag	1	2	1	2	NONE	NONE	2	NONE	NONE	NONE	2	2	NONE	NONE	2	NONE	NONE	NONE	NONE	NONE	NONE	999	NONE	2	NONE	2	NONE	1	71=BODY PAIN,2=LEG PAIN
RKK656	RKKH	Urban	M	21-25	4	1	1	7	4	1	3TC/NVP/999	3	2	NONE	2	NONE	2	NONE	2	NONE	2	NONE	NONE	2	NONE	NONE	2	NONE	NONE	NONE	2	2	NONE	NONE	2	NONE	NONE	NONE	NONE	NONE	NONE	999	NONE	2	NONE	2	NONE	2	NONE
RKK657	RKKH	Urban	F	36-40	4	1	1	7	3	1	5	3	2	NONE	2	NONE	2	NONE	2	NONE	2	NONE	NONE	2	NONE	NONE	2	NONE	NONE	NONE	2	2	NONE	NONE	2	NONE	NONE	NONE	NONE	NONE	NONE	999	NONE	2	NONE	2	NONE	2	NONE
RKK658	RKKH	Urban	M	41-45	1	1	1	1	3	1	5	2	2	NONE	2	NONE	2	NONE	2	NONE	2	NONE	NONE	2	NONE	NONE	2	NONE	NONE	NONE	2	2	NONE	NONE	2	NONE	NONE	NONE	NONE	NONE	NONE	999	NONE	1	2	2	NONE	2	NONE
RKK659	RKKH	Urban	F	31-35	1	1	10(Xhosa)	1	3	1	15	3	1	5	1	3	2	NONE	1	23=MVT	1	2	1	2	NONE	NONE	2	NONE	NONE	NONE	2	2	NONE	NONE	2	NONE	NONE	NONE	NONE	NONE	NONE	999	NONE	2	NONE	2	NONE	2	NONE
RKK660	RKKH	Urban	F	31-35	1	1	1	1	3	1	5	3	2	NONE	2	NONE	2	NONE	2	NONE	2	NONE	NONE	2	NONE	NONE	2	NONE	NONE	NONE	2	2	NONE	NONE	2	NONE	NONE	NONE	NONE	NONE	NONE	999	NONE	2	NONE	2	NONE	2	NONE
RKK661	RKKH	Urban	F	36-40	1	1	1	1,5	4	1	5	1	2	NONE	2	NONE	2	NONE	2	NONE	2	NONE	NONE	2	NONE	NONE	2	NONE	NONE	NONE	2	2	NONE	NONE	2	NONE	NONE	NONE	NONE	NONE	NONE	999	NONE	2	NONE	2	NONE	1	64=marks on her neck
RKK662	RKKH	Urban	F	36-40	1	1	1	1	3	1	5	3	2	NONE	2	NONE	2	NONE	2	NONE	2	NONE	NONE	2	NONE	NONE	2	NONE	NONE	NONE	2	2	NONE	NONE	2	NONE	NONE	NONE	NONE	NONE	NONE	999	NONE	2	NONE	2	NONE	2	NONE
RKK663	RKKH	Urban	M	21-25	4	1	1	1	3	1	5	2	1	€	2	NONE	2	NONE	2	NONE	2	NONE	NONE	2	NONE	NONE	2	NONE	NONE	NONE	2	2	NONE	NONE	2	NONE	NONE	NONE	NONE	NONE	NONE	999	NONE	2	NONE	2	NONE	2	NONE
RKK664	RKKH	Urban	F	31-35	4	1	1	1	4	1	5	2	2	NONE	2	NONE	2	NONE	2	NONE	2	NONE	NONE	2	NONE	NONE	2	NONE	NONE	NONE	2	2	NONE	NONE	2	NONE	NONE	NONE	NONE	NONE	NONE	999	NONE	2	NONE	2	NONE	2	NONE
RKK665	RKKH	Urban	F	56-60	3	3	4	1	1	2	21	4(7years)	1	1	1	2=furosemide, 57=Degranol=carbamazepine	2	NONE	1	33, 67=budeflam=budesonode, 23=MVT,	1	2	999	1	2,	hypertension	2	NONE	NONE	NONE	2	2	NONE	NONE	2	NONE	NONE	NONE	NONE	NONE	NONE	999	NONE	2	NONE	2	NONE	2	NONE
RKK666	RKKH	Urban	M	21-25	4	1	1	1	3	1	5	3	2	NONE	2	NONE	2	NONE	2	NONE	2	NONE	NONE	2	NONE	NONE	2	NONE	NONE	NONE	2	2	NONE	NONE	2	NONE	NONE	NONE	NONE	NONE	NONE	999	NONE	2	NONE	2	NONE	2	NONE
RKK667	RKKH	Urban	F	41-45	6	3	4	1	3	1	19	3	1	10,42	1	11=ASTHAVENT=salbutamol	2	NONE	1	23=MVT	1	2	1	2	NONE	NONE	2	NONE	NONE	NONE	2	2	NONE	NONE	2	NONE	NONE	NONE	NONE	NONE	NONE	999	NONE	2	NONE	2	NONE	1	10=VOMITING
RKK668	RKKH	Urban	F	41-45	4	3	4	1	4	2	5	3	1	1	1	1=PHARMAPRESS=enalapril	2	NONE	2	NONE	1	3	2,flu medicines	2	NONE	NONE	2	NONE	NONE	NONE	2	2	NONE	NONE	2	NONE	NONE	NONE	NONE	NONE	NONE	999	NONE	2	NONE	2	NONE	2	NONE
RKK669	RKKH	Urban	F	36-40	2	1	1	1	4	2	5	4(9 years)	1	10	1	65=PREDNISONE,89=ATROVENT nebuliser=ipratropium	2	NONE	1	90=Penicillin	1	2	1	2	NONE	NONE	2	NONE	NONE	NONE	2	2	NONE	NONE	2	NONE	NONE	NONE	NONE	NONE	NONE	999	NONE	2	NONE	2	NONE	1	2=painful feet
RKK671	RKKH	Urban	F	41-45	4	3	4	1	3	1	5	2	2	NONE	2	NONE	2	NONE	2	NONE	1	3	2,Flustat,antibiotic,vitamins,flu	2	NONE	NONE	2	NONE	NONE	NONE	2	2	NONE	NONE	2	NONE	NONE	NONE	NONE	NONE	NONE	999	NONE	2	NONE	2	NONE	1	8=HEADACHE
RKK672	RKKH	Urban	F	31-35	2	1	1	4	3	1	5	3	2	NONE	2	NONE	2	NONE	2	NONE	1	3	2,Flu medecine	2	NONE	NONE	2	NONE	NONE	NONE	2	2	NONE	NONE	2	NONE	NONE	NONE	NONE	NONE	NONE	999	NONE	2	NONE	2	NONE	1	65=Mood swings
RKK673	RKKH	Urban	F	51-55	3	1	1	7	2	1	5	3	2	NONE	2	NONE	2	NONE	1	23=MVT	2	NONE	NONE	2	NONE	NONE	2	NONE	NONE	NONE	2	2	NONE	NONE	2	NONE	NONE	NONE	NONE	NONE	NONE	999	NONE	2	NONE	2	NONE	2	NONE
RKK674	RKKH	Urban	F	26-30	1	1	1	1	3	1	5	3	2	NONE	2	NONE	2	NONE	1	23=MTV	1	3	2,Panado,Flutex,Flu	2	NONE	NONE	2	NONE	NONE	NONE	2	2	NONE	NONE	2	NONE	NONE	NONE	NONE	NONE	NONE	999	NONE	2	NONE	2	NONE	1	10=Vomiting
RKK675	RKKH	Urban	F	36-40	4	1	1	1	3	1	7	3	2	NONE	2	NONE	2	NONE	1	23=MTV	2	NONE	NONE	2	NONE	NONE	2	NONE	NONE	NONE	2	2	NONE	NONE	2	NONE	NONE	NONE	NONE	NONE	NONE	999	NONE	2	NONE	2	NONE	2	NONE
RKK676	RKKH	Urban	F	36-40	2	1	1	7	2	1	5	3	2	NONE	2	NONE	2	NONE	2	NONE	2	NONE	NONE	2	NONE	NONE	2	NONE	NONE	NONE	2	2	NONE	NONE	2	NONE	NONE	NONE	NONE	NONE	NONE	999	NONE	2	NONE	2	NONE	2	NONE
RKK677	RKKH	Urban	F	36-40	4	1	1	1	5	2	3TC/EFV/999	3	2	NONE	2	NONE	2	NONE	2	NONE	2	NONE	NONE	2	NONE	NONE	2	NONE	NONE	NONE	2	2	NONE	NONE	2	NONE	NONE	NONE	NONE	NONE	NONE	999	NONE	2	NONE	2	NONE	1	66=PINS AND NEEDLE IN FEET
RKK678	RKKH	Urban	F	51-55	2	1	1	5	2	1	5	3	2	NONE	2	NONE	2	NONE	1	23=MTV	2	NONE	NONE	2	NONE	NONE	2	NONE	NONE	NONE	2	2	NONE	NONE	2	NONE	NONE	NONE	NONE	NONE	NONE	999	NONE	2	NONE	2	NONE	1	67=LEG PAIN,34=BACK PAIN
RKK679	RKKH	Urban	F	41-45	4	1	1	4	8	1	5	3	1	1	2	NONE	2	NONE	1	999	1	5	999	2	NONE	NONE	2	NONE	NONE	NONE	2	2	NONE	NONE	2	NONE	NONE	NONE	NONE	NONE	NONE	999	NONE	2	NONE	2	NONE	1	67=LEG PAIN(LEFT LEG)
RKK680	RKKH	Urban	M	18-20	2	1	1	7	1	1	17	2	1	1,2,3,6	1	999	2	NONE	1	24=Bactrim	1	2	1	2	NONE	NONE	2	NONE	NONE	NONE	2	2	NONE	NONE	2	NONE	NONE	NONE	NONE	NONE	NONE	999	NONE	2	NONE	2	NONE	1	67=LEG PAIN,68=swollen leg
RKK681	RKKH	Urban	F	31-35	4	1	1	1	4	1	5	3	2	NONE	2	NONE	2	NONE	1	TB prevention(74=pyridoxine,25=isoniazid)	1	2	4	2	NONE	NONE	2	NONE	NONE	NONE	2	2	NONE	NONE	2	NONE	NONE	NONE	NONE	NONE	NONE	999	NONE	2	NONE	2	NONE	1	65=RED EYE,69=ITCHY ARMS
RKK682	RKKH	Urban	F	41-45	5	1	1	7	3	1	5	3	2	NONE	2	NONE	2	NONE	2	NONE	1	4	2	2	NONE	NONE	2	NONE	NONE	NONE	2	2	NONE	NONE	2	NONE	NONE	NONE	NONE	NONE	NONE	999	NONE	2	NONE	2	NONE	2	NONE
RKK683	RKKH	Urban	F	21-25	1	1	1	1	3	1	7	3	2	NONE	2	NONE	2	NONE	2	NONE	2	NONE	NONE	2	NONE	NONE	2	NONE	NONE	NONE	2	2	NONE	NONE	2	NONE	NONE	NONE	NONE	NONE	NONE	999	NONE	2	NONE	2	NONE	2	NONE
RKK684	RKKH	Urban	M	51-55	2	1	1	1	3	1	5	3	1	2	1	6=METFORMIN,91=Glycomin	2	NONE	2	NONE	1	2	1	2	NONE	NONE	2	NONE	NONE	NONE	2	2	NONE	NONE	2	NONE	NONE	NONE	NONE	NONE	NONE	999	NONE	2	NONE	2	NONE	2	NONE
RKK685	RKKH	Urban	M	31-35	4	1	1	7	2	1	NVP/999	3	2	NONE	2	NONE	2	NONE	2	NONE	2	NONE	NONE	2	NONE	NONE	2	NONE	NONE	NONE	2	2	NONE	NONE	2	NONE	NONE	NONE	NONE	NONE	NONE	999	NONE	2	NONE	2	NONE	1	9=RASH
RKK686	RKKH	Urban	F	36-40	2	1	1	7	3	1	3TC/EFV	3	1	5	1	TB PILLS((74=pyridoxine,25=isoniazid)	2	NONE	2	NONE	2	NONE	NONE	2	NONE	NONE	2	NONE	NONE	NONE	2	2	NONE	NONE	2	NONE	NONE	NONE	NONE	NONE	NONE	999	NONE	2	NONE	2	NONE	2	NONE
RKK591	RKKH	Urban	F	26-30	2	1	1	1	3	1	8	3	2	NONE	2	NONE	2	NONE	1	23=MTV	1	3	2,Panado,Flutex,Flu	2	NONE	NONE	2	NONE	NONE	NONE	1	1	999	999	2	999	NONE	999	NONE	5	NONE	999	NONE	2	NONE	2	NONE	2	NONE
RKK592	RKKH	Urban	F	21-25	1	1	1	1	2	1	EFV/999	3	2	NONE	2	NONE	2	NONE	2	NONE	2	NONE	NONE	2	NONE	NONE	2	NONE	NONE	NONE	1	1	999	999	2	999	NONE	999	NONE	999	NONE	999	NONE	2	NONE	2	NONE	1	10=Vomiting
RKK593	RKKH	Urban	F	31-35	5	1	1	1	3	1	5	1	2	NONE	2	NONE	2	NONE	2	NONE	1	5	2	2	NONE	NONE	2	NONE	NONE	NONE	1	1	999	999	2	999	NONE	999	NONE	4	NONE	999	NONE	2	NONE	2	NONE	1	8=HEADACHE,34= BACK PAIN
RKK597	RKKH	Urban	F	56-60	3	1	1	1	2	1	5	3	1	6	2	NONE	2	NONE	2	NONE	2	NONE	NONE	2	NONE	NONE	2	NONE	NONE	NONE	1	1	999	999	2	999	NONE	999	NONE	999	NONE	999	NONE	2	NONE	2	NONE	2	NONE
RKK598	RKKH	Urban	M	31-35	4	1	1	999	3	1	5	4	2	NONE	2	NONE	2	NONE	2	NONE	1	2	2,Antibiotics,Flu medecine	2	NONE	NONE	2	NONE	NONE	NONE	1	1	999	999	2	999	NONE	3	NONE	999	NONE	999	2	1	2	2	NONE	1	67=LEG PAIN(left leg),68=swollen leg
RKK5999	RKKH	Urban	M	41-45	2	1	1	1	3	1	5	3	2	NONE	2	NONE	2	NONE	2	NONE	1	4	2	2	NONE	NONE	2	NONE	NONE	NONE	1	1	999	999	2	999	NONE	999	NONE	999	NONE	999	NONE	2	NONE	2	NONE	2	NONE
RKK600	RKKH	Urban	F	31-35	2	1	1	1	3	1	8	3	2	NONE	2	NONE	2	NONE	1	23=MTV	1	2	1	2	NONE	NONE	2	NONE	NONE	NONE	1	1	999	999	2	999	NONE	999	NONE	999	NONE	999	2	2	NONE	2	NONE	2	NONE
RKK607	RKKH	Urban	F	46-50	4	1	1	1	3	2	5	2	1	10	1	18(ALCOPHYLEX)	2	NONE	1	23=MTV	1	5	2,Panado,Flutex,Flu	2	NONE	NONE	2	NONE	NONE	NONE	1	1	999	999	2	999	NONE	999	NONE	999	NONE	999	2	1	2	2	NONE	2	NONE
RKK608	RKKH	Urban	F	31-35	1	1	1	1	3	2	5	3	2	NONE	2	NONE	2	NONE	2	NONE	1	5	2,Panado,Flutex,Flu	2	NONE	NONE	2	NONE	NONE	NONE	1	1	999	999	2	999	NONE	999	NONE	999	NONE	999	2	2	NONE	2	NONE	2	NONE
RKK611	RKKH	Urban	M	21-25	4	1	1	1	1	2	5	1	2	NONE	2	NONE	2	NONE	2	NONE	1	2	5	2	NONE	NONE	2	NONE	NONE	NONE	1	1	999	999	2	999	NONE	3	NONE	999	NONE	999	NONE	1	9	2	NONE	2	NONE
RKK612	RKKH	Urban	F	36-40	4	1	1	1	4	2	5	3	2	NONE	2	NONE	2	NONE	2	NONE	2	NONE	NONE	2	NONE	NONE	2	NONE	NONE	NONE	1	1	999	999	2	999	NONE	NONE	NONE	999	NONE	999	NONE	2	NONE	2	NONE	2	NONE
RKK613	RKKH	Urban	F	31-35	4	1	1	1	2	2	5	3	2	NONE	2	NONE	2	NONE	2	NONE	2	NONE	NONE	2	NONE	NONE	2	NONE	NONE	NONE	1	1	999	999	2	999	NONE	NONE	NONE	999	NONE	999	2	2	NONE	2	NONE	1	70=BREAST ENLARGEMENT
RKK615	RKKH	Urban	F	46-50	4	1	1	1	3	2	3TC/999	3	2	NONE	2	NONE	2	NONE	2	NONE	1	2	4,Flu medecines	2	NONE	NONE	2	NONE	NONE	NONE	1	1	999	999	2	999	NONE	NONE	NONE	999	NONE	999	NONE	2	NONE	2	NONE	1	9=RASH
RKK621	RKKH	Urban	F	36-40	4	1	1	1	3	2	5	3	2	NONE	2	NONE	2	NONE	1	24=BACTRIM,23=MTV	1	3	2	2	NONE	NONE	2	NONE	NONE	NONE	1	1	999	999	2	999	NONE	NONE	NONE	999	NONE	999	NONE	2	NONE	2	NONE	2	NONE
RKK622	RKKH	Urban	M	36-40	2	1	1	4	4	2	ALUVIA,999	3	2	NONE	2	NONE	2	NONE	2	NONE	2	NONE	NONE	2	NONE	NONE	2	NONE	NONE	NONE	1	1	999	999	2	999	NONE	NONE	NONE	999	NONE	999	NONE	1	2	2	NONE	2	NONE
RKK628	RKKH	Urban	F	21-25	4	1	1	1	3	2	5	2	2	NONE	2	NONE	2	NONE	1	24=BACTRIM	2	NONE	NONE	2	NONE	NONE	2	NONE	NONE	NONE	1	1	999	999	2	999	NONE	NONE	NONE	999	NONE	999	NONE	1	2	2	NONE	2	NONE
RKK634	RKKH	Urban	M	31-35	4	1	1	7	3	2	5	4	2	NONE	2	NONE	2	NONE	2	NONE	2	NONE	NONE	2	NONE	NONE	2	NONE	NONE	NONE	1	1	999	999	2	999	NONE	3	NONE	999	NONE	999	NONE	2	NONE	2	NONE	2	NONE
RKK650	RKKH	Urban	M	41-45	4	1	1	6	4	2	7	3	2	NONE	2	NONE	2	NONE	1	23=MVT	1	5	2,Boils	2	NONE	NONE	2	NONE	NONE	NONE	1	1	999	999	2	999	NONE	NONE	NONE	999	NONE	999	NONE	1	2	2	NONE	2	NONE
RKK651	RKKH	Urban	F	31-35	1	1	10(Xhosa)	1	6	2	5	2	2	NONE	2	NONE	2	NONE	1	23=MTV	2	NONE	NONE	2	NONE	NONE	2	NONE	NONE	NONE	1	1	999	999	2	999	NONE	NONE	NONE	999	NONE	999	NONE	1	2	2	NONE	2	NONE
RKK652	RKKH	Urban	F	36-40	4	1	1	1	3	2	5	3	1	1,2	1	999	2	NONE	1	999	1	5	1	2	NONE	NONE	2	NONE	NONE	NONE	1	1	999	999	1	999	STROKE	3	NONE	999	999	999	2	2	NONE	2	NONE	1	STROKE,TB,taken ATM to treat ARVs for six months
RKK670	RKKH	Urban	F	18-20	4	1	1	7	2	2	5	3	1	1	1	999	2	NONE	1	999	1	2	1,high blood pressure	2	NONE	NONE	2	NONE	NONE	NONE	1	1	999	999	2	999	NONE	NONE	NONE	999	NONE	999	NONE	2	NONE	2	NONE	1	10=Vomting
RKK687	RKKH	Urban	F	31-35	4	1	1	1	4	1	11	3	1	2	2	NONE	2	NONE	2	NONE	1	2	2,Stomach medecine	2	NONE	NONE	2	NONE	NONE	NONE	1	1	999	999	2	999	NONE	NONE	NONE	999	NONE	999	NONE	2	NONE	2	NONE	1	11=lose weight,71=absess on stomach,31=cough
RKK688	RKKH	Urban	F	36-40	4	1	1	1	7	2	5	3	1	1	1	4=RIDAQ,5=Amlodipine,1=Pharmapress,9=Adco-atenolol,11=Vitco	2	NONE	1	999	1	2	1,high blood pressure	2	NONE	NONE	2	NONE	NONE	NONE	1	1	999	999	1	999	999	NONE	NONE	999	999	999	999	1	1	2	NONE	1	67=LEG PAIN(left leg)
RKK689	RKKH	Urban	F	31-35	4	1	1	1	3	2	5	3	2	NONE	2	NONE	2	NONE	2	NONE	1	2	1,flu	2	NONE	NONE	2	NONE	NONE	NONE	1	1	999	999	2	999	NONE	NONE	NONE	999	NONE	999	NONE	2	NONE	2	NONE	2	NONE
RKK690	RKKH	Urban	F	46-50	4	1	1	4	3	2	3TC/EFV/999	3	2	NONE	2	NONE	2	NONE	2	NONE	1	3	4,panado,pain	2	NONE	NONE	2	NONE	NONE	NONE	1	1	999	999	2	999	NONE	NONE	NONE	999	NONE	999	NONE	2	NONE	2	NONE	2	NONE
[truncated: 43 more columns]
