# Supplementary material for: Comorbidities of HIV infection and health care seeking behavior among HIV infected patients attending public sector healthcare facilities in KwaZulu-Natal: A cross sectional study
Source: PLoS One. 2017 Feb 2;12(2):e0170983. doi: 10.1371/journal.pone.0170983 (PMC5289501; doi:10.1371/journal.pone.0170983)
Supplement: S2 File — (XLSX) [file pone.0170983.s003.xlsx]

## Sheet: Sheet1
Number of patient	CLINIC/ HOSPITAL CODE	Location of clinics	Gender	Age	Marital status	Racial group	Mother tongue	Religion	Level of education	Income level	Name of ARVS	Duration of ART treatment	Other illness beside HIV	if yes,name of disease	Taking Other prescribed medication for other illness beside HIV	If yes, name of medicine	Visit any other doctor in this hospital or elsewhere for HIV condition	Category of doctor visited	Taking other medicine prescribed by doctor or another clinic with ARV medicines	If yes, name of medicine	Visit any other pharmacy for OTC beside ARV pharmacy	if yes, time of visit pharmacy	Reason for visit other pharmacy	Take any other chronic medicines & products from other pharmacy beside ARVs medicines	Name of medicine	For what reason	Take any medicine from indian,chines, homeopathic or other non-african doctor	If yes, name of medicine	Reason for take medicine	Category of CAM doctor visited	Visit any african traditional healer or doctor FOR HIV condition	Use TM/CAM prior to ARV programme	If yes, name of medicine	Reason for take medicine	Use TM/CAM after ARV programme	If yes, name of medicine	Reason for take medicine	Category of African traditional healer or doctor visited prior to ARV programme	Category of African traditional healer or doctor visited after ARV programme	if yes, how often to visit those other categories of healers prior to ARV	if yes, how often to visit those other categories of healers after ARV	Duration on ATM prior to	Duration on TM after ARV programme	Beside treating illness ,for any other reason have visited these category doctors/healer	If yes,name the reason	Ever attended any ancestral ceremony for HIV condition	How does it help	Any side effects for taking ARVS medicines with TM	Name of the side effects
1.1		1.2	2.1	2.2	2.3	2.4	2.5	2.6	2.7	2.8	3.1.1	3.1.2.b	3.1.2	3.1.2.a	3.1.3	3.1.3a	3.1.4	3.1.4a	3.1.5	3.1.5a	3.2.1	3.2.1a	3.2.2	3.2.3	3.2.3a	3.2.3b	3.3.1	3.3.1a	3.3.1b	3.3.2	3.4.1	3.4.1.a1	3.4.1a2	3.4.1.a3	3.4.1.b1	3.4.1.b2	3.4.1.b3	3.4.2.a	3.4.2b	3.4.3a	3.4.3b	3.4.3c	3.4.3d	3.5.1	3.5.1a	3.5.2	3.5.2.a	4.1.1	4.1.1.a
		1= URBAN	1=MALE	1= ≤19	1= UNMARRIED	1= AFRICAN BLACK	1= ZULU	1= CHRISTIAN	1= SOME PRIMARY	1= NO INCOME	1= 1	1= 3-6months	1= YES	1= HYPERTENSION	1= YES	1=enalapril	1= YES	1= GP	1= YES	1=enalapril	1= YES	1= ONCE A WEEK	1= TO COLLECT PRESCRIBED MEDICINE FOR ILLNESS	1=YES	1= multivitamins	1=FEEL STRONGER	1=YES	1= CHINESE GREEN TEA	1= FOR ENERGY	1= AYURVEDA DOCTOR	1= YES	1=YES	1=imbiza yokuphalaza	1= FOR GOOD LUCK	1=YES	1=imbiza yokuphalaza	1= FOR GOOD LUCK	1= DIVINERS/SANGOMA	1= DIVINERS/SANGOMA	1=EVERY DAY	1=EVERY DAY	1= 3-6months	1= 3-6months	1= YES	1= ARV SIDE EFFECTS	1= YES	2= yes , but does not make any difference	1= YES	1=big swollen tummy
		2= RURAL	2= FEMALE	2= 20-25	2= MARRIED	2= COLOURED	2= OTHER AFRICAN	2= MUSLIM	2= PRIMARY COMPLETED	2= ≤ R 100000	2= 2	2= > 6months<1 year	2= NO	2= DIABETES	2= NO	2=furosemide	2= NO	2= FAMILY PHYSICIAN	2=NO	2=furosemide	2= NO	2= ONCE A MONTH	2= TO BUY ETHICAL OTC MEDICINE	2=NO	2=immune booster	2=TO BOOST IMMUNITY	2=NO	2= HERBAL TEA	2= TO DETOXIFY	2= TRADITIONAL CHINES HEALER	2= NO	2=NO	2=nokugouma(steaming)	2= TO CHASE AWAY BAD SPIRITS AND BAD DREAMS	2=NO	2=nokugouma(steaming)	2= TO CHASE AWAY BAD SPIRITS AND BAD DREAMS	2= HERBALISTS/INYANGA	2= HERBALISTS/INYANGA	2=ONCE A WEEK	2=ONCE A WEEK	2= > 6months<1 year	2= > 6months<1 year	2= NO	2= CULTURAL BELIEFS	2= NO	3=black customary habits	2= NO	2=painful feet
				3= 26-30	3= DIVORCE	3= INDIAN/ASIAN	3 = AFRIKAANS	3= HINDU	3= SOME HIGH SCHOOL	3= R 101000-200000	3= 3	3= > 1 -5 year		3= HEART DISEASE		3=rifafour		3= PSYCHIATRIST		3=rifafour		3= ONCE IN THREE MONTHS	3= TO GET ADVICE ON MEDICINES RECEIVED FROM THE ARV CLINIC		3=CENTRUM	3=AS A SUPPLEMENT, WELL-BEING			3= STOMACH PROBLEMS	3= OSTEOPATHY DOCTOR			3=umuthi waku cleanser	3= TO CLEANSE THE BODY		3=umuthi waku cleanser	3= TO CLEANSE THE BODY	3= PROPHET/ABAPROFETI	3= PROPHET/ABAPROFETI	3=ONCE A MONTH	3=ONCE A MONTH	3= > 1 -5 year	3= > 1 -5 year		3= BOOST ARV TREATMENT		4=yes,it works for me		3=feeling tired
				4= 31-35	4= SINGLE	4= WHITE	4= ENGLISH	4= ZCC	4= GRADE 12	4= R 201000-300000	4= UNSURE	4=6-10		4= RENAL DISEASE		4=hydrochlorothiazide		4= PSYCHOLOGIST		4=hydrochlorothiazide		4= ONCE IN SIX MONTH	4= TO GET SELF MEDICATION		4=ECHINAFORCE	4=FEEL BETTER			4= IMMUNE BOOSTER	4= CHIROPRACTIC DOCTOR			4=unnamed	4= TO SLEEP WELL		4=unnamed	4= TO SLEEP WELL	4= TRADITIONAL SURGEONS/LINGCIBI	4= TRADITIONAL SURGEONS/LINGCIBI	4=SOMETIMES IN A MONTH	4=SOMETIMES IN A MONTH	4=6-10	4=6-10		4= TREATMENT IN THE CLINIC NOT EFFECTIVE		5=unginika isiqiniseko sokuthi abakithi bangibhekile		4=dizziness
				5= 36-40	5= LIVING WITH PARTNER		5= TELEGU	5= SHEMBE	5= HIGHER CERTIFICATE	5= R 301000-400000	5= 5	5=11-15		5= TB		5=amlodipine		5= OTHER		5=amlodipine		5= OTHER	5= OTHER		5=FLU MEDICINES	5=FLU SYMPTOMS			5= WEIGHT LOSS	5= HOMEOPATHY DOCTOR			5=uzifozonke	5= FOR VOMITING		5=uzifozonke	5= FOR VOMITING	5= TRADITIONAL BIRTH ATTENDANT/ABABETISI	5= TRADITIONAL BIRTH ATTENDANT/ABABETISI	5=OTHER	5=OTHER	5=11-15	5=11-15		5= SEARCH OF CURE FOR HIV INFECTION		11=umthetho wesintu		5= decrease CD4 count
				6= 41-45	6= WIDOW		6= TAMIL	6= ANIMIST	6= DIPLOMA	6= R 401000-500000	6= 6	6=16-20		6= MENTAL HEALTH PROBLEM		6=metformin		6=drop-in clinic		6=metformin		6= OCCASIONALLY			6= PARACETAMOL	6=PAIN OR FEVER				6= NATUROPATHY			6=enema from the church	6= FOR STOMACH PROBLEMS		6=enema from the church	6= FOR STOMACH PROBLEMS	6= OTHER	6= OTHER	6=ONLY ONCE	6=ONLY ONCE	6=16-20	6=16-20		6= OTHER		7=faith in ancestors		6=weight loss
				7= 46-50			7= URDHU	7= ATHEIST	7= DEGREE	7= ≥R 501000	7= 7	7=21-25		7= epilepsy OR ISITHUTHWANE		7=EPILIM		7= GYNAECOLOGIST		7=EPILIM					7=COUGH MIXTURE	7=COUGHING				7= AROMATHERAPY			7=Ibhande=shingles	7= FOR PROTECTION FROM ANCESTORS		7=Ibhande=shingles	7= FOR PROTECTION FROM ANCESTORS	7= PRIVATE PHARMACY	7= PRIVATE PHARMACY	7=ONCE A YEAR	7=ONCE A YEAR	7=21-25	7=21-25		7=STROKE		8=siyakholwa ukuthi abantu abangasekho basibhekue		7=nausea
				8= 51-55			8= GUJERATI	8= OTHER	8= OTHER	8= SELF-EMPLOYED	8= 8			8=gastric ulcers		8=glibenclamide		8= ONCOLOGIST		8=glibenclamide					8- ANTI-DIARRHOEA PREPARATIONS	8=DIARRHOEA				8= MESSAGE THERAPY AND REFLEXOLOGY			8=imbiza as enema	8= FOR WEIGHT LOSS		8=imbiza as enema	8= FOR WEIGHT LOSS	8=CHIBINI	8=CHIBINI	8=WHEN NECESSARY	8=WHEN NECESSARY				8=GET RID OF EVIL SPIRITS		9=it helps, it sorts out all my problems		8=headache
				9= 56-60			9= HINDI	9=ATHIEST	9=NO EDUCATION		9=9			9=amuthumbo=boils		9=atenolol		9= DIETICIAN		9=atenolol					9=MIST POT CIT	9=BURNING URINE				9= PHYTOTHERAPY			9=Ukuqguma=steaming	9= FOR COUGHING		9=Ukuqguma=steaming	9= FOR COUGHING	9=PASTOR	9=PASTOR	9=SOMETIMES/OCCASIONALLY	9=SOMETIMES/OCCASIONALLY				9=HOLISTIC HEALTH		10=feel better when the body hurts		9=rash
				10= 61-65			10= OTHER	10= WISILE			10=10			10=asthma		10=indomethacin				10=indomethacin					10=VIT B CO	10=VIT B SUPPLEMENT				10= HEALTH SHOP			10=Vuka Ahlale	10= HEADACHES		10=Vuka Ahlale	10= HEADACHES	10= FAMILY TRADITION	10= FAMILY TRADITION								11=make traditional beer (umqombothi)for ancestors		10=vomiting
				11=››66			11=XHOSA	11= TRADITIONAL ZULU			11=ALUVIA/3TC/AZT			11= ARTHRITIS		11=vit Bco				11=vit Bco					11=SPIRULINA	11=FOR HEALTH							11=emetics from sangoma	11= TO CLEANSE URINE		11=emetics from sangoma	11= TO CLEANSE URINE	11=PREACHER FROM SHEMBE	11=PREACHER FROM SHEMBE								12=ngiyakholelwa		11=angina
							12=SOTHO	12 = ST JOHNS			12=11			12=CERVICAL CANCER		12=asthavent inhaler				12=asthavent inhaler					12= STOPAYNE	12=PAIN RELIEF							12= HOLY WATER	12= FOR EPILEPSY+AI94		12= HOLY WATER	12= FOR EPILEPSY+AI94										13=awungisizi ngalutho		12=CD4 count not changing
							13= MALAWIAN	13= CHIBIHI			13=ALUVIA/3TC/EFV			13=STROKE		13=ASA				13=ASA					13=MYPRODOL	13=ANTI-INFLAM AND PAIN RELIEF							13= IMPEPHO TO BURN	13= FOR DRINKING		13= IMPEPHO TO BURN	13= FOR DRINKING										14=connect with ancestors		13=erectile dysfunction
							14= SWATI				14=14			14= OEDEMA		14=warfarin				14=warfarin					14=ADCODOL	14=STRONG PAIN RELIEF							14= MSWANE	14= TO POUR INTO BATH WATER		14= MSWANE	14= TO POUR INTO BATH WATER										15=it gives hope		14=loss of memory
							15= LONGWE				15=15			15= LIVER DISEASE		15=insulin				15=insulin					15=PROSTODIN?	15=PROSTAGLANDIN?							15= MPOOPO	15= TO SMEAR ALL OVER THE BODY		15= MPOOPO	15= TO SMEAR ALL OVER THE BODY										111=things are more successful		15=swollen feet and hands
							16= SHONA				16=16			16= DEPRESSION		16=aluminium hydro				16=aluminium hydro					16=DICLOFENAC TABLETS	16=ANTI-INFLAMMATORY							16= AMAGXALE	16= FOR HEALTH AND STRENGTH		16= AMAGXALE	16= FOR HEALTH AND STRENGTH										17=the ancestors are looking out for me		16=stomach ache
							17= SHANGANE				17=17			17= SKIN CONDITION		17=omeprazole				17=omeprazole					17=HERBEX	17=WEIGHT LOSS							17= ISIHLAMVU	17= TO BOOST ARV TREATMENT		17= ISIHLAMVU	17= TO BOOST ARV TREATMENT										18=it helps with diseases ,sickness of all sorts		17=itchiness in genital area
							18= PONDO				18= 18			18= PILES		18= COUGH MIXTURE				18= COUGH MIXTURE					18=IBUPROFEN	18=INFLAMMATION							18=BETRUDE	18= FOR PAIN		18=BETRUDE	18= FOR PAIN												18=diarrhea
											19=19			19= WATER IN THE LUNG		19=depo provera				19=depo provera					19=BIOSIN	19=SINUSES							19= HERBS	19= IMPROVED SEXUAL HEALTH		19= HERBS	19= IMPROVED SEXUAL HEALTH												19=bad dreams
											20=20			20= BACK PAIN		20= xango				20= xango					20= EYE GENE	20= RED EYES							20= TEABAG	20= CLEANSING SKIN		20= TEABAG	20= CLEANSING SKIN												20=ringworms
											21=21			21- PAINFUL FEET		21=ASCORBIC ACID				21=ASCORBIC ACID					21= CREAMS OR OINTMENTS	21= SKIN CONDITIONS							21= VASELINE	21= CLEANSING OR DETOXIFY BLOOD= ukuhlanzigazi		21= VASELINE	21= CLEANSING OR DETOXIFY BLOOD= ukuhlanzigazi												21=renal dysfunction
											22=22			22= SWOLLEN FEET		22=FOLIC ACID				22=FOLIC ACID					22= ANTIHISTAMINES	22= ALLERGIES							22= ISIQUNGA	22=DIARRHEA		22= ISIQUNGA	22=DIARRHEA												22=candidiasis
											23=23			23= SHINGLES		23=MVT				23=MVT					23= CASTOR OIL	23= EMETIC OR LAXATIVE							23= INGWE PRODUCTS			23= INGWE PRODUCTS													23=painful eyes
											24= 24			24= EYE DISEASE		24=COTRIMOXAZOLE				24=COTRIMOXAZOLE					24= BUSCOPAN	24= CRAMPS							24= ALOE VERA			24= ALOE VERA													24=double vision
														25= CELLULITIS		25=ISONIAZID				25=ISONIAZID					25= CALMAG	25= SUPPLEMENT							25=UMUTHI WENYONGO/INYONGO			25=UMUTHI WENYONGO/INYONGO													25=abdominal pain
														26= EAR PROBLEMS		26=NEBULIZATION				26=NEBULIZATION					26= PREDNISONE	26= TIGHT CHEST							26=HOLY WATER FROM PASTOR/CHURCH			26=HOLY WATER FROM PASTOR/CHURCH													26=loss of appetite
														27= STRESS		27=STATIN FOR CHOLESTEROL				27=STATIN FOR CHOLESTEROL					27= NSAIDS	27= PAIN AND INFLAMMATION							27=MKHIZE			27=MKHIZE													27=muscle aches
														28= FIBROIDS (ISIGAXA)		28=CARBAMAZEPINE				28=CARBAMAZEPINE=DEGRANOL													28=UMUTHI WAKHONDA			28=UMUTHI WAKHONDA													28=insomnia (ukuqwasha)
														29= THROMBOCYTOPENIA		29=AQUEOUS CREAM				29=AQUEOUS CREAM													29=GINGER			29=GINGER													29=spots of blood clots
														30= OVARIAN CANCER		30=HYDROCORTISONE CREAM				30=HYDROCORTISONE CREAM																													30=itchiness
														31= LYMPHOMA		31=FLU MEDICINES				31=FLU MEDICINES																													31=coughing
														32= ANEMIA		32=AMITRYPTILINE				32=AMITRYPTILINE																													32=poor concentration
														33= MENINGITIS		33=PAINKILLERS				33=PAINKILLERS																													33=back pain
														34= GRAVES DISEASE		34= SELF-MANAGEMENT				34= SELF-MANAGEMENT																													34=boils
														35= CANCER		35= UN-NAMED				35= UN-NAMED																													35=sweating
														36= LEUKEMIA		36= NSAIDS				36= NSAIDS																													36=spots on body
														37= STD		37= ULCER MEDICINES				37= ULCER MEDICINES																													37=eczema
														38= HYPERLIPIDEMIA		38= PARACETAMOL				38= PARACETAMOL																													38=disoloration of skin
														39= LEG WEAKNESS		39= THIAMINE				39= THIAMINE																													39=izimpawe (symptoms)
														40= CRAMPS		40= UMS				40= UMS																													40=RED EYES
														41= EAR PROBLEMS		41= FLUCONAZOLE				41= FLUCONAZOLE																													41=GYNACOMASTIA
														42=MIGRAINE		42= CHLORPHENIRAMINE				42= CHLORPHENIRAMINE																													42=PAINFUL NIPPLES
														43=PAINFUL EYE		43= SILVER SULPHADIAZINE				43= SILVER SULPHADIAZINE																													43=SKIN SENSITIVE TO THE SUN
														44=		44= OMEPRAZOLE				44= OMEPRAZOLE																													44=SORE CHEST
																45= CALCIFEROL				45= CALCIFEROL																													45=NO STRENGTH
																46= CALCIUM				46= CALCIUM																													46=ULCERS
																47= CHLOROQUINE				47= CHLOROQUINE																													47=DEPRESSION
																48= IRON TABLETS				48= IRON TABLETS																													48= LIPODYSTROPHY
																49= OTHER				49= OTHER																													49=VAGINL DISCHARGE
																50= DIGOXIN				50= DIGOXIN																													50=kunanza ngiphathwa
																51= ORAL CONTRACEPTIVE				51= ORAL CONTRACEPTIVE																													51=umumba amehlo
																52= CARVEDILOL				52= CARVEDILOL																													52=ukulungwa
																53= THYROXINE				53= THYROXINE																													53=khanda
																54= AKAZI				54= AKAZI																													54=siyezi
																55= EYE DROPS				55= EYE DROPS																													55=LEFT LEG PAIN
																56= TRAMADOL				56= TRAMADOL																													56=weak eye sight
																57= ISOTRETINOIN				57= ISOTRETINOIN																													57=eg stiffness
																58= METRONIDAZOLE				58= METRONIDAZOLE																													58=feeling sleepy
																59= DOXYCYCLINE				59= DOXYCYCLINE																													59=oint pain
																60= BEZAFIBRATE				60= BEZAFIBRATE																													60=neck pain
																61= BROMOCRIPTINE				61= BROMOCRIPTINE																													61=shivering
																62= EAR DROPS				62= EAR DROPS																													62=Bloating
																63= XALATAN				63= XALATAN																													63=BODY PAIN
																64= IBESARTAN				64= IBESARTAN																													64=marks on her neck
																65=PREDNISONE				65=PREDNISONE																													65=Mood swings
																66=LANSAPRAZOLE				66=LANSAPRAZOLE																													66=PINS AND NEEDLE IN FEET
																67=BUDESONIDE				67=BUDESONIDE																													67=Leg pain
																68=IMMUNE BOOSTER				68=IMMUNE BOOSTER																													68=swollen leg
																69=CENTRUM				69=CENTRUM																													69=Itchy arms
																70=ECHINAFORCE TABS				70=ECHINAFORCE TABS																													70=BREAST ENLARGEMENT
																71=AMOXIL CAPS				71=AMOXIL CAPS																													71=ABCESS IN STOMACH
																72=PARACOD				72=PARACOD
																73=RIFAMPICIN CAPS				73=RIFAMPICIN CAPS
																74=PYRIDOXINE TABS				74=PYRIDOXINE TABS
																75=CREAM E-45				75=CREAM E-45
																76=REJUVENA				76=REJUVENA
																77=PUMP=ISIFUTHO				77=PUMP=ISIFUTHO
																78=VUKUHLALE				78=VUKUHLALE
																79=UGAMBO				79=UGAMBO
																80=MODULE 8				80=MODULE 8
																81=FLUTEX				81=FLUTEX
																82=PREGAMAL TABS				82=PREGAMAL TABS
																83=IBUPROFEN =BETAGESIC TABS				83=IBUPROFEN =BETAGESIC TABS
																84=PLC CALCIUM TABS				84=PLC CALCIUM TABS
																85=PHENOBARBITAL TABS				85=PHENOBARBITAL TABS
																86=PHENYTOIN=EPNUTIN				86=PHENYTOIN=EPNUTIN
																87=RANITIDIN TABS				87=RANITIDIN TABS
																88=SLOW MAG TABS				88=SLOW MAG TABS
																89=IPRATROPIUM =ATROVENT				89=IPRATROPIUM =ATROVENT
																90=PENICILLIN				90=PENICILLIN
																91=GLYCOMIN TABS				91=GLYCOMIN TABS
[truncated: 42 more columns]
